# Supplementary material for: Dimethyl 3,3′-[(4-nitro­phen­yl)methyl­ene]bis­(1H-indole-2-carboxyl­ate) ethanol hemisolvate
Source: IUCrdata. 2021 Jan 26;6(Pt 2):x210057. doi: 10.1107/S2414314621000572 (PMC9462316; doi:10.1107/S2414314621000572)
Supplement: Supplementary file 1 [file x-06-x210057-sup1.cif]

##############################################################################
#                                                                            #
# This CIF contains the data for a data article accepted for                 #
# publication in IUCrData. It conforms to the requirements of                #
# Notes for Authors for IUCrData, and has been                               #
# peer reviewed under the auspices of IUCrData.                              #
#                                                                            #
# Full details of the Crystallographic Information File format               #
# are given in the paper "The Crystallographic Information File (CIF):       #
# a New Standard Archive File for Crystallography" by S. R. Hall, F. H.      #
# Allen and I. D. Brown [Acta Cryst. (1991), A47, 655-685].                  #
#                                                                            #
# The current version of the core CIF dictionary is obtainable from          #
# ftp://ftp.iucr.org/pub/cif_core.dic.                                       #
#                                                                            #
# Software is freely available for graphical display of the structure(s)     #
# in this CIF. For information consult the CIF software page                 #
# http://www.iucr.org/resources/cif/software.                                #
#                                                                            #
# This file may be used for bona fide research purposes within the           #
# scientific community so long as proper attribution is given to the data    # 
# article from which it was obtained.                                        #
#                                                                            #
##############################################################################
data_I
_database_code_depnum_ccdc_archive 'CCDC 2056440'
_audit_creation_method     'SHELXL-2014/7'
_journal_date_recd_electronic     2021-01-06
_journal_date_accepted     2021-01-15
_journal_name_full     'IUCrData'
_journal_year     2021
_journal_volume     6
_journal_issue      2
_journal_page_first     0
_journal_page_last     0
_journal_paper_category     HO
_journal_paper_doi     10.1107/S2414314621000572
_journal_coeditor_code     XU4043
_publ_contact_author_name     'Sun, Hong-shun'
_publ_contact_author_address
;
Targeted MRI Contrast Agents Laboratory of Jiangsu Province
Nanjing Polytechnic Institute
Nanjing 210048
People's Republic of China
;
_publ_contact_author_email
;
njutshs@126.com
;
_publ_contact_author_fax     '86 25 58370621'
_publ_contact_author_phone     '86 25 58370534'
_publ_section_title
;
Dimethyl 3,3'-[(4-nitrophenyl)methylene]bis(1<i>H</i>-indole-2-carboxylate)
ethanol hemisolvate
;
loop_
    _publ_author_name
    _publ_author_address
    'Li, Yu-Long'
;
Targeted MRI Contrast Agents Laboratory of Jiangsu Province
Nanjing Polytechnic Institute
Nanjing 210048
People's Republic of China
;
    'Zhou, Jin'
;
Targeted MRI Contrast Agents Laboratory of Jiangsu Province
Nanjing Polytechnic Institute
Nanjing 210048
People's Republic of China
College of Chemistry and Molecular Engineering
Nanjing Tech University
Nanjing 211816
People's Republic of China
;
    'Jiang, Hong'
;
Targeted MRI Contrast Agents Laboratory of Jiangsu Province
Nanjing Polytechnic Institute
Nanjing 210048
People's Republic of China
;
    'Sun, Hong-Shun'
;
Targeted MRI Contrast Agents Laboratory of Jiangsu Province
Nanjing Polytechnic Institute
Nanjing 210048
People's Republic of China
;
    'Li, Rui-Zhe'
;
Targeted MRI Contrast Agents Laboratory of Jiangsu Province
Nanjing Polytechnic Institute
Nanjing 210048
People's Republic of China
;
    'Liu, Sha-Li'
;
Targeted MRI Contrast Agents Laboratory of Jiangsu Province
Nanjing Polytechnic Institute
Nanjing 210048
People's Republic of China
;
    'Zhang, Xu-Dong'
;
Targeted MRI Contrast Agents Laboratory of Jiangsu Province
Nanjing Polytechnic Institute
Nanjing 210048
People's Republic of China
;
_publ_section_synopsis
;
In the title compound, the two indole ring systems are approximately
perpendicular to one another with a dihedral angle of 69.3(5)\%.
;
_chemical_name_systematic
;
Dimethyl 3,3'-[(4-nitrophenyl)methylene]bis(1<i>H</i>-indole-2-carboxylate)
ethanol hemisolvate
;
_chemical_name_common     ?
_chemical_formula_moiety     '2(C27 H21 N3 O6), C2 H6 O'
_chemical_formula_sum     'C56 H48 N6 O13'
_chemical_formula_iupac     '2C27 H21 N3 O6, C2 H6 O'
_chemical_formula_weight     1013.00
_chemical_melting_point     ?
_space_group_crystal_system     monoclinic
_space_group_name_H-M_alt     'P 21/c'
_space_group_name_Hall     '-P 2ybc'
loop_
    _space_group_symop_operation_xyz
    'x, y, z'
    '-x, y+1/2, -z+1/2'
    '-x, -y, -z'
    'x, -y-1/2, z-1/2'
_cell_length_a     18.248(4)
_cell_length_b     10.304(2)
_cell_length_c     27.541(6)
_cell_angle_alpha     90
_cell_angle_beta     101.41(3)
_cell_angle_gamma     90
_cell_volume     5076.1(18)
_cell_formula_units_Z     4
_cell_measurement_reflns_used     25
_cell_measurement_theta_min     9
_cell_measurement_theta_max     12
_cell_measurement_temperature     293(2)
_exptl_crystal_description     block
_exptl_crystal_colour     colorless
_exptl_crystal_size_max     0.200
_exptl_crystal_size_mid     0.200
_exptl_crystal_size_min     0.100
_exptl_crystal_density_diffrn     1.326
_exptl_crystal_density_meas     ?
_exptl_crystal_density_method     'not measured'
_exptl_crystal_F_000     2120
_exptl_absorpt_coefficient_mu     0.096
_exptl_absorpt_correction_type     psi-scan
_exptl_absorpt_process_details
;
(North <i>et al.</i>,  1968)
;
_exptl_absorpt_correction_T_min     0.97
_exptl_absorpt_correction_T_max     0.98
_diffrn_ambient_temperature     293(2)
_diffrn_source     'fine-focus sealed tube'
_diffrn_radiation_type     MoK\a
_diffrn_radiation_wavelength     0.71073
_diffrn_measurement_device_type     'Enraf--Nonius CAD-4'
_diffrn_measurement_method     '\w scans'
_diffrn_detector_area_resol_mean     28.5714
_diffrn_reflns_number     9324
_diffrn_reflns_av_R_equivalents     0.1600
_diffrn_reflns_av_unetI/netI     0.1354
_diffrn_reflns_theta_min     1.138
_diffrn_reflns_theta_max     25.394
_diffrn_reflns_theta_full     25.242
_diffrn_measured_fraction_theta_max     0.998
_diffrn_measured_fraction_theta_full     1.000
_diffrn_reflns_limit_h_min     0
_diffrn_reflns_limit_h_max     22
_diffrn_reflns_limit_k_min     0
_diffrn_reflns_limit_k_max     12
_diffrn_reflns_limit_l_min     -33
_diffrn_reflns_limit_l_max     32
_diffrn_standards_number     ?
_diffrn_standards_interval_count     ?
_diffrn_standards_interval_time     ?
_diffrn_standards_decay_%     ?
_refine_special_details
;
 Refinement of F^2^ against ALL reflections.  The weighted R-factor wR and
 goodness of fit S are based on F^2^, conventional R-factors R are based
 on F, with F set to zero for negative F^2^. The threshold expression of
 F^2^ > 2sigma(F^2^) is used only for calculating R-factors(gt) etc. and is
 not relevant to the choice of reflections for refinement.  R-factors based
 on F^2^ are statistically about twice as large as those based on F, and R-
 factors based on ALL data will be even larger.
;
_reflns_number_total     9324
_reflns_number_gt     4039
_reflns_threshold_expression     'I > 2\s(I)'
_refine_ls_structure_factor_coef     Fsqd
_refine_ls_matrix_type     full
_refine_ls_R_factor_all     0.2491
_refine_ls_R_factor_gt     0.1040
_refine_ls_wR_factor_gt     0.1600
_refine_ls_wR_factor_ref     0.2129
_refine_ls_goodness_of_fit_ref     1.198
_refine_ls_restrained_S_all     1.202
_refine_ls_number_reflns     9324
_refine_ls_number_parameters     676
_refine_ls_number_restraints     2
_refine_ls_hydrogen_treatment     constr
_refine_ls_weighting_scheme     calc
_refine_ls_weighting_details
              'w=1/[\s^2^(Fo^2^)+(0.0500P)^2^+2.0000P] where P=(Fo^2^+2Fc^2^)/3'
_atom_sites_solution_hydrogens     geom
_atom_sites_solution_primary     direct
_atom_sites_solution_secondary     difmap
_refine_ls_shift/su_max     0.000
_refine_ls_shift/su_mean     0.000
_refine_diff_density_max     0.355
_refine_diff_density_min     -0.279
_refine_ls_extinction_method     none
_refine_ls_extinction_coef     .
loop_
    _atom_type_symbol
    _atom_type_description
    _atom_type_scat_dispersion_real
    _atom_type_scat_dispersion_imag
    _atom_type_scat_source
    'C' 'C' 0.0033 0.0016
                         'International Tables Vol C Tables 4.2.6.8 and 6.1.1.4'
    'H' 'H' 0.0000 0.0000
                         'International Tables Vol C Tables 4.2.6.8 and 6.1.1.4'
    'N' 'N' 0.0061 0.0033
                         'International Tables Vol C Tables 4.2.6.8 and 6.1.1.4'
    'O' 'O' 0.0106 0.0060
                         'International Tables Vol C Tables 4.2.6.8 and 6.1.1.4'
_computing_data_collection
;
CAD-4 EXPRESS (Enraf--Nonius, 1994)
;
_computing_cell_refinement
;
CAD-4 EXPRESS (Enraf--Nonius, 1994)
;
_computing_data_reduction
;
XCAD4 (Harms & Wocadlo, 1995)
;
_computing_structure_solution
;
SHELXTL (Sheldrick, 2008)
;
_computing_structure_refinement
;
SHELXTL (Sheldrick, 2008)
;
_computing_molecular_graphics
;
SHELXTL (Sheldrick, 2008)
;
_computing_publication_material
;
SHELXTL (Sheldrick, 2008)
;
loop_
    _atom_site_type_symbol
    _atom_site_label
    _atom_site_fract_x
    _atom_site_fract_y
    _atom_site_fract_z
    _atom_site_U_iso_or_equiv
    _atom_site_adp_type
    _atom_site_calc_flag
    _atom_site_occupancy
    _atom_site_disorder_assembly
    _atom_site_disorder_group
    N N2 0.9831(3) 0.9393(4) 0.14010(17) 0.0539(13) Uani d 1 . .
    H H2A 1.0127 1.0046 0.1411 0.065 Uiso calc 1 . .
    C C1 0.9320(3) 0.5961(5) 0.11280(19) 0.0408(14) Uani d 1 . .
    H H1A 0.9837 0.5646 0.1190 0.049 Uiso calc 1 . .
    N N1 0.7905(4) 0.3205(6) 0.2503(2) 0.0752(17) Uani d 1 . .
    O O1 0.8245(4) 0.3088(7) 0.2916(2) 0.147(3) Uani d 1 . .
    C C2 0.8937(3) 0.5178(5) 0.1471(2) 0.0406(13) Uani d 1 . .
    O O2 0.7277(3) 0.2809(5) 0.23639(18) 0.0842(15) Uani d 1 . .
    O O3 1.1030(2) 0.8945(4) 0.10153(16) 0.0692(13) Uani d 1 . .
    N N3 0.8863(2) 0.4737(4) -0.01617(16) 0.0488(12) Uani d 1 . .
    H H3A 0.8903 0.4179 -0.0387 0.059 Uiso calc 1 . .
    C C3 0.9289(3) 0.5036(6) 0.1954(2) 0.0576(16) Uani d 1 . .
    H H3B 0.9762 0.5396 0.2055 0.069 Uiso calc 1 . .
    N N4 0.6521(4) 0.5750(8) 0.2207(3) 0.092(2) Uani d 1 . .
    O O4 1.0854(2) 0.6789(4) 0.09867(14) 0.0573(11) Uani d 1 . .
    C C4 0.8975(4) 0.4384(6) 0.2296(2) 0.0641(18) Uani d 1 . .
    H H4A 0.9227 0.4296 0.2623 0.077 Uiso calc 1 . .
    O O5 0.9967(2) 0.3403(4) 0.09448(16) 0.0741(14) Uani d 1 . .
    C C5 0.8273(4) 0.3867(6) 0.2139(2) 0.0556(17) Uani d 1 . .
    N N5 0.5897(2) 0.5494(4) 0.49143(17) 0.0487(12) Uani d 1 . .
    H H5A 0.5850 0.6178 0.5085 0.058 Uiso calc 1 . .
    O O6 0.9745(2) 0.2731(3) 0.01570(14) 0.0635(12) Uani d 1 . .
    C C6 0.7899(3) 0.3955(5) 0.1665(2) 0.0551(17) Uani d 1 . .
    H H6A 0.7425 0.3595 0.1567 0.066 Uiso calc 1 . .
    N N6 0.5217(3) -0.0105(4) 0.39919(18) 0.0523(13) Uani d 1 . .
    H H6B 0.5035 -0.0759 0.4122 0.063 Uiso calc 1 . .
    O O7 0.7097(4) 0.6377(6) 0.2306(2) 0.124(2) Uani d 1 . .
    C C7 0.8245(3) 0.4602(6) 0.1328(2) 0.0568(16) Uani d 1 . .
    H H7A 0.8004 0.4647 0.0998 0.068 Uiso calc 1 . .
    O O8 0.6225(3) 0.5476(8) 0.1784(2) 0.158(3) Uani d 1 . .
    C C8 0.9376(3) 0.7386(5) 0.12664(18) 0.0400(13) Uani d 1 . .
    C C9 0.8841(3) 0.8163(5) 0.14583(18) 0.0410(14) Uani d 1 . .
    O O9 0.4550(2) 0.5844(4) 0.37946(17) 0.0687(13) Uani d 1 . .
    O O10 0.4921(2) 0.7300(4) 0.43938(17) 0.0739(13) Uani d 1 . .
    C C10 0.8120(3) 0.7974(6) 0.1546(2) 0.0534(16) Uani d 1 . .
    H H10A 0.7893 0.7165 0.1491 0.064 Uiso calc 1 . .
    C C11 0.7748(3) 0.8978(6) 0.1714(2) 0.0627(18) Uani d 1 . .
    H H11A 0.7269 0.8847 0.1773 0.075 Uiso calc 1 . .
    O O11 0.4208(2) 0.0506(4) 0.45411(17) 0.0748(14) Uani d 1 . .
    C C12 0.8081(4) 1.0198(6) 0.1798(2) 0.071(2) Uani d 1 . .
    H H12A 0.7821 1.0868 0.1915 0.085 Uiso calc 1 . .
    O O12 0.4222(2) 0.2619(4) 0.43498(14) 0.0587(11) Uani d 1 . .
    C C13 0.8771(4) 1.0426(6) 0.1712(2) 0.0601(18) Uani d 1 . .
    H H13A 0.8990 1.1240 0.1771 0.072 Uiso calc 1 . .
    O O13 1.0623(4) 0.1713(5) 0.1666(2) 0.146(3) Uani d 1 . .
    H H13B 1.0436 0.2240 0.1454 0.219 Uiso calc 1 . .
    C C14 0.9146(3) 0.9412(5) 0.1535(2) 0.0476(15) Uani d 1 . .
    C C15 0.9967(3) 0.8174(5) 0.12499(19) 0.0434(14) Uani d 1 . .
    C C16 1.0642(3) 0.7862(6) 0.1073(2) 0.0462(15) Uani d 1 . .
    C C17 1.1726(3) 0.8759(7) 0.0856(3) 0.096(3) Uani d 1 . .
    H H17A 1.1956 0.9586 0.0827 0.144 Uiso calc 1 . .
    H H17B 1.2053 0.8236 0.1094 0.144 Uiso calc 1 . .
    H H17C 1.1635 0.8331 0.0540 0.144 Uiso calc 1 . .
    C C18 0.9023(3) 0.5722(5) 0.05790(18) 0.0379(13) Uani d 1 . .
    C C19 0.8530(3) 0.6490(5) 0.02260(19) 0.0415(14) Uani d 1 . .
    C C20 0.8157(3) 0.7670(5) 0.0226(2) 0.0546(16) Uani d 1 . .
    H H20A 0.8200 0.8140 0.0519 0.066 Uiso calc 1 . .
    C C21 0.7729(3) 0.8144(6) -0.0200(2) 0.0617(18) Uani d 1 . .
    H H21A 0.7488 0.8937 -0.0194 0.074 Uiso calc 1 . .
    C C22 0.7647(3) 0.7462(6) -0.0643(2) 0.0653(18) Uani d 1 . .
    H H22A 0.7348 0.7804 -0.0927 0.078 Uiso calc 1 . .
    C C23 0.8000(3) 0.6288(6) -0.0669(2) 0.0634(18) Uani d 1 . .
    H H23A 0.7940 0.5819 -0.0963 0.076 Uiso calc 1 . .
    C C24 0.8455(3) 0.5837(5) -0.0231(2) 0.0448(14) Uani d 1 . .
    C C25 0.9202(3) 0.4655(5) 0.0326(2) 0.0436(14) Uani d 1 . .
    C C26 0.9679(3) 0.3557(5) 0.0517(2) 0.0478(15) Uani d 1 . .
    C C27 1.0198(4) 0.1602(5) 0.0313(2) 0.076(2) Uani d 1 . .
    H H27A 1.0215 0.1064 0.0031 0.115 Uiso calc 1 . .
    H H27B 1.0696 0.1870 0.0462 0.115 Uiso calc 1 . .
    H H27C 0.9985 0.1121 0.0550 0.115 Uiso calc 1 . .
    C C28 0.5378(3) 0.3441(5) 0.3791(2) 0.0435(14) Uani d 1 . .
    H H28A 0.4841 0.3632 0.3725 0.052 Uiso calc 1 . .
    C C29 0.5678(3) 0.4072(5) 0.3375(2) 0.0425(14) Uani d 1 . .
    C C30 0.5284(3) 0.4046(6) 0.2900(2) 0.0698(19) Uani d 1 . .
    H H30A 0.4821 0.3636 0.2835 0.084 Uiso calc 1 . .
    C C31 0.5543(4) 0.4603(8) 0.2512(2) 0.081(2) Uani d 1 . .
    H H31A 0.5262 0.4576 0.2191 0.097 Uiso calc 1 . .
    C C32 0.6227(4) 0.5199(6) 0.2613(2) 0.0579(17) Uani d 1 . .
    C C33 0.6644(3) 0.5235(5) 0.3077(2) 0.0572(17) Uani d 1 . .
    H H33A 0.7113 0.5624 0.3138 0.069 Uiso calc 1 . .
    C C34 0.6364(3) 0.4690(5) 0.3455(2) 0.0550(16) Uani d 1 . .
    H H34A 0.6644 0.4736 0.3776 0.066 Uiso calc 1 . .
    C C35 0.5697(3) 0.4046(5) 0.4289(2) 0.0424(14) Uani d 1 . .
    C C36 0.6299(3) 0.3608(5) 0.4667(2) 0.0402(13) Uani d 1 . .
    C C37 0.6785(3) 0.2536(6) 0.4714(2) 0.0560(16) Uani d 1 . .
    H H37A 0.6731 0.1910 0.4467 0.067 Uiso calc 1 . .
    C C38 0.7334(3) 0.2426(6) 0.5125(2) 0.0635(17) Uani d 1 . .
    H H38A 0.7663 0.1730 0.5148 0.076 Uiso calc 1 . .
    C C39 0.7419(3) 0.3308(6) 0.5509(2) 0.0626(18) Uani d 1 . .
    H H39A 0.7792 0.3182 0.5789 0.075 Uiso calc 1 . .
    C C40 0.6954(3) 0.4379(6) 0.5482(2) 0.0607(17) Uani d 1 . .
    H H40A 0.7010 0.4982 0.5738 0.073 Uiso calc 1 . .
    C C41 0.6397(3) 0.4520(5) 0.5056(2) 0.0483(15) Uani d 1 . .
    C C42 0.5479(3) 0.5207(5) 0.4455(2) 0.0465(14) Uani d 1 . .
    C C43 0.4962(3) 0.6238(6) 0.4224(2) 0.0506(15) Uani d 1 . .
    C C44 0.4048(4) 0.6789(6) 0.3526(3) 0.089(2) Uani d 1 . .
    H H44A 0.3779 0.6409 0.3224 0.134 Uiso calc 1 . .
    H H44B 0.3701 0.7067 0.3725 0.134 Uiso calc 1 . .
    H H44C 0.4329 0.7522 0.3449 0.134 Uiso calc 1 . .
    C C45 0.5442(3) 0.1959(5) 0.3796(2) 0.0434(14) Uani d 1 . .
    C C46 0.5886(3) 0.1132(5) 0.3559(2) 0.0469(15) Uani d 1 . .
    C C47 0.6385(3) 0.1274(6) 0.3240(2) 0.0561(17) Uani d 1 . .
    H H47A 0.6513 0.2098 0.3147 0.067 Uiso calc 1 . .
    C C48 0.6686(4) 0.0199(7) 0.3062(3) 0.073(2) Uani d 1 . .
    H H48A 0.7019 0.0302 0.2849 0.088 Uiso calc 1 . .
    C C49 0.6505(4) -0.1041(6) 0.3196(2) 0.0636(19) Uani d 1 . .
    H H49A 0.6721 -0.1752 0.3071 0.076 Uiso calc 1 . .
    C C50 0.6018(3) -0.1247(6) 0.3504(2) 0.0596(17) Uani d 1 . .
    H H50A 0.5888 -0.2081 0.3584 0.072 Uiso calc 1 . .
    C C51 0.5727(3) -0.0167(5) 0.3692(2) 0.0455(15) Uani d 1 . .
    C C52 0.5040(3) 0.1183(5) 0.4053(2) 0.0475(15) Uani d 1 . .
    C C53 0.4451(3) 0.1516(6) 0.4333(2) 0.0460(15) Uani d 1 . .
    C C54 0.3624(4) 0.0783(6) 0.4808(3) 0.084(2) Uani d 1 . .
    H H54A 0.3478 -0.0005 0.4949 0.126 Uiso calc 1 . .
    H H54B 0.3804 0.1393 0.5068 0.126 Uiso calc 1 . .
    H H54C 0.3202 0.1144 0.4586 0.126 Uiso calc 1 . .
    C C55 1.1147(7) 0.2243(9) 0.1965(4) 0.226(8) Uani d 1 . .
    H H55A 1.1595 0.1774 0.1930 0.271 Uiso calc 1 . .
    H H55B 1.1060 0.2029 0.2292 0.271 Uiso calc 1 . .
    C C56 1.1354(5) 0.3581(9) 0.1991(4) 0.151(4) Uani d 1 . .
    H H56A 1.1776 0.3708 0.2256 0.227 Uiso calc 1 . .
    H H56B 1.1484 0.3838 0.1683 0.227 Uiso calc 1 . .
    H H56C 1.0942 0.4096 0.2049 0.227 Uiso calc 1 . .
loop_
    _atom_site_aniso_label
    _atom_site_aniso_U_11
    _atom_site_aniso_U_22
    _atom_site_aniso_U_33
    _atom_site_aniso_U_12
    _atom_site_aniso_U_13
    _atom_site_aniso_U_23
    N2 0.070(4) 0.031(3) 0.059(3) -0.009(3) 0.007(3) -0.009(2)
    C1 0.042(3) 0.035(3) 0.045(3) 0.004(3) 0.007(3) -0.010(3)
    N1 0.098(5) 0.071(4) 0.058(4) -0.008(4) 0.018(4) -0.002(3)
    O1 0.152(6) 0.222(8) 0.063(4) -0.065(5) 0.013(4) 0.040(5)
    C2 0.048(4) 0.030(3) 0.041(3) 0.000(3) 0.004(3) -0.004(3)
    O2 0.097(4) 0.074(3) 0.091(4) -0.020(3) 0.041(3) -0.009(3)
    O3 0.056(3) 0.062(3) 0.093(4) -0.017(2) 0.024(3) 0.003(3)
    N3 0.071(3) 0.037(3) 0.036(3) 0.001(3) 0.005(2) -0.002(2)
    C3 0.054(4) 0.068(4) 0.047(4) -0.012(3) 0.001(3) 0.007(3)
    N4 0.079(5) 0.134(6) 0.064(4) 0.005(4) 0.016(4) 0.029(5)
    O4 0.063(3) 0.051(3) 0.062(3) -0.002(2) 0.023(2) -0.011(2)
    C4 0.081(5) 0.073(4) 0.033(4) -0.014(4) -0.001(3) 0.010(3)
    O5 0.107(4) 0.050(3) 0.054(3) 0.028(3) -0.011(3) -0.005(2)
    C5 0.070(5) 0.046(4) 0.059(5) -0.006(3) 0.033(4) -0.002(3)
    N5 0.061(3) 0.028(3) 0.057(3) -0.006(2) 0.014(3) -0.011(2)
    O6 0.093(3) 0.033(2) 0.060(3) 0.013(2) 0.004(2) -0.008(2)
    C6 0.062(4) 0.053(4) 0.047(4) -0.018(3) 0.005(3) -0.012(3)
    N6 0.062(3) 0.021(2) 0.072(4) 0.001(2) 0.009(3) 0.000(2)
    O7 0.154(6) 0.131(5) 0.099(5) -0.043(5) 0.055(4) 0.009(4)
    C7 0.059(4) 0.064(4) 0.046(4) -0.008(3) 0.005(3) -0.002(3)
    O8 0.111(5) 0.280(9) 0.076(4) -0.012(5) 0.002(4) 0.062(5)
    C8 0.047(4) 0.032(3) 0.041(3) -0.001(3) 0.008(3) -0.001(3)
    C9 0.057(4) 0.034(3) 0.032(3) -0.001(3) 0.008(3) -0.002(3)
    O9 0.067(3) 0.043(2) 0.089(4) 0.019(2) -0.002(3) 0.009(2)
    O10 0.094(4) 0.028(2) 0.100(4) 0.004(2) 0.020(3) -0.005(2)
    C10 0.056(4) 0.044(4) 0.061(4) -0.003(3) 0.014(3) -0.011(3)
    C11 0.057(4) 0.062(4) 0.070(5) 0.022(4) 0.015(4) 0.008(4)
    O11 0.075(3) 0.049(3) 0.109(4) -0.011(2) 0.040(3) 0.017(3)
    C12 0.079(5) 0.054(4) 0.084(5) 0.019(4) 0.025(4) -0.005(4)
    O12 0.069(3) 0.040(2) 0.072(3) 0.004(2) 0.025(2) -0.005(2)
    C13 0.074(5) 0.036(3) 0.071(5) 0.009(3) 0.017(4) -0.005(3)
    O13 0.187(6) 0.069(4) 0.136(5) -0.052(4) -0.079(5) 0.024(4)
    C14 0.053(4) 0.046(4) 0.045(4) 0.004(3) 0.013(3) -0.005(3)
    C15 0.051(4) 0.039(3) 0.039(3) -0.009(3) 0.006(3) -0.004(3)
    C16 0.041(4) 0.053(4) 0.042(3) -0.012(3) 0.003(3) -0.007(3)
    C17 0.054(5) 0.104(6) 0.138(7) -0.024(4) 0.037(5) -0.002(5)
    C18 0.039(3) 0.039(3) 0.036(3) -0.009(3) 0.006(3) 0.000(3)
    C19 0.049(4) 0.038(3) 0.038(3) -0.004(3) 0.009(3) -0.005(3)
    C20 0.063(4) 0.046(4) 0.055(4) 0.006(3) 0.012(3) 0.001(3)
    C21 0.071(5) 0.058(4) 0.054(4) 0.019(3) 0.009(4) 0.004(4)
    C22 0.081(5) 0.062(4) 0.044(4) 0.020(4) -0.010(3) 0.009(3)
    C23 0.069(4) 0.062(4) 0.057(4) 0.003(4) 0.005(3) 0.000(4)
    C24 0.056(4) 0.038(3) 0.040(4) 0.005(3) 0.009(3) 0.004(3)
    C25 0.056(4) 0.029(3) 0.047(4) -0.003(3) 0.014(3) -0.002(3)
    C26 0.053(4) 0.036(3) 0.056(4) 0.001(3) 0.015(3) -0.009(3)
    C27 0.109(6) 0.042(4) 0.079(5) 0.021(4) 0.021(4) 0.007(4)
    C28 0.039(3) 0.033(3) 0.057(4) -0.003(3) 0.005(3) -0.006(3)
    C29 0.039(3) 0.030(3) 0.057(4) 0.004(3) 0.005(3) 0.005(3)
    C30 0.053(4) 0.082(5) 0.067(5) -0.018(4) -0.007(4) 0.007(4)
    C31 0.066(5) 0.128(7) 0.043(4) -0.006(5) -0.002(4) 0.015(4)
    C32 0.066(5) 0.057(4) 0.051(4) 0.009(4) 0.013(4) 0.017(3)
    C33 0.059(4) 0.047(4) 0.064(5) -0.005(3) 0.009(4) -0.005(3)
    C34 0.058(4) 0.052(4) 0.053(4) -0.004(3) 0.005(3) -0.004(3)
    C35 0.039(3) 0.028(3) 0.061(4) -0.002(3) 0.012(3) 0.001(3)
    C36 0.044(3) 0.026(3) 0.050(4) -0.004(3) 0.007(3) 0.005(3)
    C37 0.051(4) 0.055(4) 0.059(4) -0.003(3) 0.005(3) 0.002(3)
    C38 0.070(5) 0.056(4) 0.059(4) 0.006(4) -0.001(4) 0.001(4)
    C39 0.065(4) 0.057(4) 0.062(5) -0.003(4) 0.002(3) 0.013(4)
    C40 0.075(5) 0.055(4) 0.049(4) -0.022(4) 0.005(3) 0.001(3)
    C41 0.057(4) 0.037(3) 0.052(4) -0.009(3) 0.014(3) 0.002(3)
    C42 0.040(3) 0.041(3) 0.057(4) -0.004(3) 0.006(3) 0.006(3)
    C43 0.045(4) 0.042(4) 0.068(5) -0.004(3) 0.016(3) 0.006(3)
    C44 0.071(5) 0.060(4) 0.129(7) 0.013(4) 0.000(5) 0.013(5)
    C45 0.038(3) 0.029(3) 0.058(4) -0.009(3) -0.002(3) -0.002(3)
    C46 0.047(4) 0.031(3) 0.061(4) 0.001(3) 0.007(3) -0.011(3)
    C47 0.056(4) 0.041(4) 0.074(5) 0.006(3) 0.020(4) -0.005(3)
    C48 0.068(5) 0.073(5) 0.085(5) 0.009(4) 0.031(4) -0.009(4)
    C49 0.074(5) 0.034(4) 0.080(5) 0.013(3) 0.007(4) -0.010(3)
    C50 0.057(4) 0.040(4) 0.084(5) 0.002(3) 0.019(4) -0.005(3)
    C51 0.040(3) 0.034(3) 0.062(4) 0.005(3) 0.011(3) -0.013(3)
    C52 0.050(4) 0.032(3) 0.058(4) -0.006(3) 0.004(3) -0.003(3)
    C53 0.042(4) 0.045(4) 0.049(4) -0.006(3) 0.005(3) -0.011(3)
    C54 0.084(5) 0.072(5) 0.113(6) -0.009(4) 0.060(5) 0.010(4)
    C55 0.255(14) 0.116(9) 0.228(14) -0.099(9) -0.142(11) 0.105(9)
    C56 0.115(8) 0.165(10) 0.157(10) -0.038(7) -0.013(7) -0.020(8)
_geom_special_details
;
 All esds (except the esd in the dihedral angle between two l.s. planes)
 are estimated using the full covariance matrix.  The cell esds are taken
 into account individually in the estimation of esds in distances, angles
 and torsion angles; correlations between esds in cell parameters are only
 used when they are defined by crystal symmetry.  An approximate (isotropic)
 treatment of cell esds is used for estimating esds involving l.s. planes.
;
loop_
    _geom_bond_atom_site_label_1
    _geom_bond_atom_site_label_2
    _geom_bond_site_symmetry_2
    _geom_bond_distance
    _geom_bond_publ_flag
    N2 C15 . 1.362(6) ?
    N2 C14 . 1.371(6) ?
    N2 H2A . 0.8600 ?
    C1 C8 . 1.516(7) ?
    C1 C2 . 1.515(7) ?
    C1 C18 . 1.522(7) ?
    C1 H1A . 0.9800 ?
    N1 O1 . 1.189(7) ?
    N1 O2 . 1.205(6) ?
    N1 C5 . 1.479(8) ?
    C2 C3 . 1.366(7) ?
    C2 C7 . 1.380(7) ?
    O3 C16 . 1.349(6) ?
    O3 C17 . 1.436(6) ?
    N3 C24 . 1.349(6) ?
    N3 C25 . 1.365(6) ?
    N3 H3A . 0.8600 ?
    C3 C4 . 1.372(7) ?
    C3 H3B . 0.9300 ?
    N4 O8 . 1.217(8) ?
    N4 O7 . 1.217(7) ?
    N4 C32 . 1.449(8) ?
    O4 C16 . 1.211(6) ?
    C4 C5 . 1.375(7) ?
    C4 H4A . 0.9300 ?
    O5 C26 . 1.202(6) ?
    C5 C6 . 1.352(8) ?
    N5 C41 . 1.360(6) ?
    N5 C42 . 1.375(6) ?
    N5 H5A . 0.8600 ?
    O6 C26 . 1.330(6) ?
    O6 C27 . 1.442(6) ?
    C6 C7 . 1.392(7) ?
    C6 H6A . 0.9300 ?
    N6 C51 . 1.363(6) ?
    N6 C52 . 1.384(6) ?
    N6 H6B . 0.8600 ?
    C7 H7A . 0.9300 ?
    C8 C15 . 1.358(7) ?
    C8 C9 . 1.440(7) ?
    C9 C10 . 1.399(7) ?
    C9 C14 . 1.402(7) ?
    O9 C43 . 1.333(7) ?
    O9 C44 . 1.437(6) ?
    O10 C43 . 1.198(6) ?
    C10 C11 . 1.367(7) ?
    C10 H10A . 0.9300 ?
    C11 C12 . 1.395(8) ?
    C11 H11A . 0.9300 ?
    O11 C53 . 1.307(6) ?
    O11 C54 . 1.438(6) ?
    C12 C13 . 1.346(8) ?
    C12 H12A . 0.9300 ?
    O12 C53 . 1.214(6) ?
    C13 C14 . 1.390(7) ?
    C13 H13A . 0.9300 ?
    O13 C55 . 1.259(9) ?
    O13 H13B . 0.8200 ?
    C15 C16 . 1.447(7) ?
    C17 H17A . 0.9600 ?
    C17 H17B . 0.9600 ?
    C17 H17C . 0.9600 ?
    C18 C25 . 1.376(7) ?
    C18 C19 . 1.426(7) ?
    C19 C20 . 1.394(7) ?
    C19 C24 . 1.410(7) ?
    C20 C21 . 1.364(7) ?
    C20 H20A . 0.9300 ?
    C21 C22 . 1.391(8) ?
    C21 H21A . 0.9300 ?
    C22 C23 . 1.380(8) ?
    C22 H22A . 0.9300 ?
    C23 C24 . 1.402(7) ?
    C23 H23A . 0.9300 ?
    C25 C26 . 1.461(7) ?
    C27 H27A . 0.9600 ?
    C27 H27B . 0.9600 ?
    C27 H27C . 0.9600 ?
    C28 C29 . 1.509(7) ?
    C28 C35 . 1.517(7) ?
    C28 C45 . 1.531(7) ?
    C28 H28A . 0.9800 ?
    C29 C30 . 1.364(7) ?
    C29 C34 . 1.383(7) ?
    C30 C31 . 1.376(8) ?
    C30 H30A . 0.9300 ?
    C31 C32 . 1.368(8) ?
    C31 H31A . 0.9300 ?
    C32 C33 . 1.353(8) ?
    C33 C34 . 1.368(7) ?
    C33 H33A . 0.9300 ?
    C34 H34A . 0.9300 ?
    C35 C42 . 1.367(7) ?
    C35 C36 . 1.429(7) ?
    C36 C37 . 1.406(7) ?
    C36 C41 . 1.409(7) ?
    C37 C38 . 1.359(7) ?
    C37 H37A . 0.9300 ?
    C38 C39 . 1.381(8) ?
    C38 H38A . 0.9300 ?
    C39 C40 . 1.385(8) ?
    C39 H39A . 0.9300 ?
    C40 C41 . 1.401(7) ?
    C40 H40A . 0.9300 ?
    C42 C43 . 1.478(7) ?
    C44 H44A . 0.9600 ?
    C44 H44B . 0.9600 ?
    C44 H44C . 0.9600 ?
    C45 C52 . 1.372(7) ?
    C45 C46 . 1.422(7) ?
    C46 C47 . 1.392(7) ?
    C46 C51 . 1.432(7) ?
    C47 C48 . 1.369(8) ?
    C47 H47A . 0.9300 ?
    C48 C49 . 1.388(8) ?
    C48 H48A . 0.9300 ?
    C49 C50 . 1.361(8) ?
    C49 H49A . 0.9300 ?
    C50 C51 . 1.378(7) ?
    C50 H50A . 0.9300 ?
    C52 C53 . 1.482(7) ?
    C54 H54A . 0.9600 ?
    C54 H54B . 0.9600 ?
    C54 H54C . 0.9600 ?
    C55 C56 . 1.427(8) ?
    C55 H55A . 0.9700 ?
    C55 H55B . 0.9700 ?
    C56 H56A . 0.9600 ?
    C56 H56B . 0.9600 ?
    C56 H56C . 0.9600 ?
loop_
    _geom_angle_atom_site_label_1
    _geom_angle_atom_site_label_2
    _geom_angle_atom_site_label_3
    _geom_angle_site_symmetry_1
    _geom_angle_site_symmetry_3
    _geom_angle
    _geom_angle_publ_flag
    C15 N2 C14 . . 109.1(5) ?
    C15 N2 H2A . . 125.5 ?
    C14 N2 H2A . . 125.5 ?
    C8 C1 C2 . . 112.0(4) ?
    C8 C1 C18 . . 113.5(4) ?
    C2 C1 C18 . . 114.6(4) ?
    C8 C1 H1A . . 105.2 ?
    C2 C1 H1A . . 105.2 ?
    C18 C1 H1A . . 105.2 ?
    O1 N1 O2 . . 123.5(7) ?
    O1 N1 C5 . . 118.3(7) ?
    O2 N1 C5 . . 118.2(6) ?
    C3 C2 C7 . . 117.4(5) ?
    C3 C2 C1 . . 118.6(5) ?
    C7 C2 C1 . . 124.0(5) ?
    C16 O3 C17 . . 116.3(5) ?
    C24 N3 C25 . . 108.7(5) ?
    C24 N3 H3A . . 125.6 ?
    C25 N3 H3A . . 125.6 ?
    C2 C3 C4 . . 122.7(6) ?
    C2 C3 H3B . . 118.6 ?
    C4 C3 H3B . . 118.6 ?
    O8 N4 O7 . . 122.5(7) ?
    O8 N4 C32 . . 119.0(7) ?
    O7 N4 C32 . . 118.1(7) ?
    C3 C4 C5 . . 117.6(6) ?
    C3 C4 H4A . . 121.2 ?
    C5 C4 H4A . . 121.2 ?
    C6 C5 C4 . . 122.7(6) ?
    C6 C5 N1 . . 118.3(6) ?
    C4 C5 N1 . . 119.1(6) ?
    C41 N5 C42 . . 108.9(5) ?
    C41 N5 H5A . . 125.5 ?
    C42 N5 H5A . . 125.5 ?
    C26 O6 C27 . . 115.2(5) ?
    C5 C6 C7 . . 117.8(6) ?
    C5 C6 H6A . . 121.1 ?
    C7 C6 H6A . . 121.1 ?
    C51 N6 C52 . . 108.8(5) ?
    C51 N6 H6B . . 125.6 ?
    C52 N6 H6B . . 125.6 ?
    C2 C7 C6 . . 121.7(6) ?
    C2 C7 H7A . . 119.1 ?
    C6 C7 H7A . . 119.1 ?
    C15 C8 C9 . . 106.3(5) ?
    C15 C8 C1 . . 125.8(5) ?
    C9 C8 C1 . . 127.9(5) ?
    C10 C9 C14 . . 117.4(5) ?
    C10 C9 C8 . . 135.7(5) ?
    C14 C9 C8 . . 106.7(5) ?
    C43 O9 C44 . . 116.1(5) ?
    C11 C10 C9 . . 120.0(6) ?
    C11 C10 H10A . . 120.0 ?
    C9 C10 H10A . . 120.0 ?
    C10 C11 C12 . . 120.6(6) ?
    C10 C11 H11A . . 119.7 ?
    C12 C11 H11A . . 119.7 ?
    C53 O11 C54 . . 114.6(5) ?
    C13 C12 C11 . . 121.3(6) ?
    C13 C12 H12A . . 119.3 ?
    C11 C12 H12A . . 119.3 ?
    C12 C13 C14 . . 118.3(6) ?
    C12 C13 H13A . . 120.9 ?
    C14 C13 H13A . . 120.9 ?
    C55 O13 H13B . . 109.5 ?
    N2 C14 C13 . . 130.1(6) ?
    N2 C14 C9 . . 107.6(5) ?
    C13 C14 C9 . . 122.3(6) ?
    C8 C15 N2 . . 110.3(5) ?
    C8 C15 C16 . . 127.8(5) ?
    N2 C15 C16 . . 121.8(5) ?
    O4 C16 O3 . . 122.5(5) ?
    O4 C16 C15 . . 126.5(5) ?
    O3 C16 C15 . . 111.0(5) ?
    O3 C17 H17A . . 109.5 ?
    O3 C17 H17B . . 109.5 ?
    H17A C17 H17B . . 109.5 ?
    O3 C17 H17C . . 109.5 ?
    H17A C17 H17C . . 109.5 ?
    H17B C17 H17C . . 109.5 ?
    C25 C18 C19 . . 106.1(5) ?
    C25 C18 C1 . . 124.0(5) ?
    C19 C18 C1 . . 129.8(5) ?
    C20 C19 C24 . . 117.1(5) ?
    C20 C19 C18 . . 136.6(5) ?
    C24 C19 C18 . . 106.3(5) ?
    C21 C20 C19 . . 120.6(6) ?
    C21 C20 H20A . . 119.7 ?
    C19 C20 H20A . . 119.7 ?
    C20 C21 C22 . . 121.2(6) ?
    C20 C21 H21A . . 119.4 ?
    C22 C21 H21A . . 119.4 ?
    C23 C22 C21 . . 121.2(6) ?
    C23 C22 H22A . . 119.4 ?
    C21 C22 H22A . . 119.4 ?
    C22 C23 C24 . . 116.7(6) ?
    C22 C23 H23A . . 121.7 ?
    C24 C23 H23A . . 121.7 ?
    N3 C24 C23 . . 128.0(5) ?
    N3 C24 C19 . . 108.8(5) ?
    C23 C24 C19 . . 123.2(5) ?
    N3 C25 C18 . . 110.1(5) ?
    N3 C25 C26 . . 121.6(5) ?
    C18 C25 C26 . . 128.3(5) ?
    O5 C26 O6 . . 124.0(5) ?
    O5 C26 C25 . . 124.7(5) ?
    O6 C26 C25 . . 111.3(5) ?
    O6 C27 H27A . . 109.5 ?
    O6 C27 H27B . . 109.5 ?
    H27A C27 H27B . . 109.5 ?
    O6 C27 H27C . . 109.5 ?
    H27A C27 H27C . . 109.5 ?
    H27B C27 H27C . . 109.5 ?
    C29 C28 C35 . . 112.2(4) ?
    C29 C28 C45 . . 113.6(5) ?
    C35 C28 C45 . . 112.7(5) ?
    C29 C28 H28A . . 105.9 ?
    C35 C28 H28A . . 105.9 ?
    C45 C28 H28A . . 105.9 ?
    C30 C29 C34 . . 116.7(6) ?
    C30 C29 C28 . . 121.2(5) ?
    C34 C29 C28 . . 122.1(5) ?
    C29 C30 C31 . . 122.7(6) ?
    C29 C30 H30A . . 118.6 ?
    C31 C30 H30A . . 118.6 ?
    C32 C31 C30 . . 117.9(6) ?
    C32 C31 H31A . . 121.0 ?
    C30 C31 H31A . . 121.0 ?
    C33 C32 C31 . . 121.7(6) ?
    C33 C32 N4 . . 119.5(7) ?
    C31 C32 N4 . . 118.8(6) ?
    C32 C33 C34 . . 118.9(6) ?
    C32 C33 H33A . . 120.6 ?
    C34 C33 H33A . . 120.6 ?
    C33 C34 C29 . . 122.1(6) ?
    C33 C34 H34A . . 118.9 ?
    C29 C34 H34A . . 118.9 ?
    C42 C35 C36 . . 105.5(5) ?
    C42 C35 C28 . . 125.2(5) ?
    C36 C35 C28 . . 129.2(5) ?
    C37 C36 C41 . . 118.1(5) ?
    C37 C36 C35 . . 134.0(5) ?
    C41 C36 C35 . . 107.8(5) ?
    C38 C37 C36 . . 119.3(6) ?
    C38 C37 H37A . . 120.3 ?
    C36 C37 H37A . . 120.3 ?
    C37 C38 C39 . . 122.4(6) ?
    C37 C38 H38A . . 118.8 ?
    C39 C38 H38A . . 118.8 ?
    C40 C39 C38 . . 120.6(6) ?
    C40 C39 H39A . . 119.7 ?
    C38 C39 H39A . . 119.7 ?
    C39 C40 C41 . . 117.6(6) ?
    C39 C40 H40A . . 121.2 ?
    C41 C40 H40A . . 121.2 ?
    N5 C41 C40 . . 130.6(6) ?
    N5 C41 C36 . . 107.3(5) ?
    C40 C41 C36 . . 122.0(6) ?
    C35 C42 N5 . . 110.5(5) ?
    C35 C42 C43 . . 133.6(6) ?
    N5 C42 C43 . . 115.6(5) ?
    O10 C43 O9 . . 123.8(6) ?
    O10 C43 C42 . . 124.9(6) ?
    O9 C43 C42 . . 111.2(5) ?
    O9 C44 H44A . . 109.5 ?
    O9 C44 H44B . . 109.5 ?
    H44A C44 H44B . . 109.5 ?
    O9 C44 H44C . . 109.5 ?
    H44A C44 H44C . . 109.5 ?
    H44B C44 H44C . . 109.5 ?
    C52 C45 C46 . . 107.4(5) ?
    C52 C45 C28 . . 122.6(5) ?
    C46 C45 C28 . . 129.9(5) ?
    C47 C46 C45 . . 137.0(5) ?
    C47 C46 C51 . . 116.8(5) ?
    C45 C46 C51 . . 106.2(5) ?
    C48 C47 C46 . . 120.0(6) ?
    C48 C47 H47A . . 120.0 ?
    C46 C47 H47A . . 120.0 ?
    C47 C48 C49 . . 121.1(6) ?
    C47 C48 H48A . . 119.5 ?
    C49 C48 H48A . . 119.5 ?
    C50 C49 C48 . . 121.9(6) ?
    C50 C49 H49A . . 119.1 ?
    C48 C49 H49A . . 119.1 ?
    C49 C50 C51 . . 117.2(6) ?
    C49 C50 H50A . . 121.4 ?
    C51 C50 H50A . . 121.4 ?
    N6 C51 C50 . . 128.8(5) ?
    N6 C51 C46 . . 108.0(5) ?
    C50 C51 C46 . . 123.1(5) ?
    C45 C52 N6 . . 109.6(5) ?
    C45 C52 C53 . . 130.5(5) ?
    N6 C52 C53 . . 119.7(5) ?
    O12 C53 O11 . . 125.5(5) ?
    O12 C53 C52 . . 121.8(5) ?
    O11 C53 C52 . . 112.8(5) ?
    O11 C54 H54A . . 109.5 ?
    O11 C54 H54B . . 109.5 ?
    H54A C54 H54B . . 109.5 ?
    O11 C54 H54C . . 109.5 ?
    H54A C54 H54C . . 109.5 ?
    H54B C54 H54C . . 109.5 ?
    O13 C55 C56 . . 127.6(9) ?
    O13 C55 H55A . . 105.4 ?
    C56 C55 H55A . . 105.4 ?
    O13 C55 H55B . . 105.4 ?
    C56 C55 H55B . . 105.4 ?
    H55A C55 H55B . . 106.0 ?
    C55 C56 H56A . . 109.5 ?
    C55 C56 H56B . . 109.5 ?
    H56A C56 H56B . . 109.5 ?
    C55 C56 H56C . . 109.5 ?
    H56A C56 H56C . . 109.5 ?
    H56B C56 H56C . . 109.5 ?
loop_
    _geom_torsion_atom_site_label_1
    _geom_torsion_atom_site_label_2
    _geom_torsion_atom_site_label_3
    _geom_torsion_atom_site_label_4
    _geom_torsion_site_symmetry_1
    _geom_torsion_site_symmetry_2
    _geom_torsion_site_symmetry_3
    _geom_torsion_site_symmetry_4
    _geom_torsion
    _geom_torsion_publ_flag
    C8 C1 C2 C3 . . . . -67.2(6) ?
    C18 C1 C2 C3 . . . . 161.6(5) ?
    C8 C1 C2 C7 . . . . 112.2(6) ?
    C18 C1 C2 C7 . . . . -19.0(7) ?
    C7 C2 C3 C4 . . . . -1.8(9) ?
    C1 C2 C3 C4 . . . . 177.6(5) ?
    C2 C3 C4 C5 . . . . -0.4(9) ?
    C3 C4 C5 C6 . . . . 1.4(9) ?
    C3 C4 C5 N1 . . . . -177.5(6) ?
    O1 N1 C5 C6 . . . . 177.4(7) ?
    O2 N1 C5 C6 . . . . -2.3(9) ?
    O1 N1 C5 C4 . . . . -3.6(10) ?
    O2 N1 C5 C4 . . . . 176.7(6) ?
    C4 C5 C6 C7 . . . . -0.2(9) ?
    N1 C5 C6 C7 . . . . 178.8(5) ?
    C3 C2 C7 C6 . . . . 3.1(8) ?
    C1 C2 C7 C6 . . . . -176.3(5) ?
    C5 C6 C7 C2 . . . . -2.2(9) ?
    C2 C1 C8 C15 . . . . 141.4(5) ?
    C18 C1 C8 C15 . . . . -86.9(6) ?
    C2 C1 C8 C9 . . . . -35.8(7) ?
    C18 C1 C8 C9 . . . . 95.9(6) ?
    C15 C8 C9 C10 . . . . 176.7(6) ?
    C1 C8 C9 C10 . . . . -5.7(10) ?
    C15 C8 C9 C14 . . . . 1.5(6) ?
    C1 C8 C9 C14 . . . . 179.2(5) ?
    C14 C9 C10 C11 . . . . -1.8(8) ?
    C8 C9 C10 C11 . . . . -176.5(6) ?
    C9 C10 C11 C12 . . . . 0.2(9) ?
    C10 C11 C12 C13 . . . . 0.6(10) ?
    C11 C12 C13 C14 . . . . 0.4(10) ?
    C15 N2 C14 C13 . . . . 179.8(6) ?
    C15 N2 C14 C9 . . . . -0.8(6) ?
    C12 C13 C14 N2 . . . . 177.2(6) ?
    C12 C13 C14 C9 . . . . -2.1(9) ?
    C10 C9 C14 N2 . . . . -176.6(5) ?
    C8 C9 C14 N2 . . . . -0.5(6) ?
    C10 C9 C14 C13 . . . . 2.8(8) ?
    C8 C9 C14 C13 . . . . 179.0(5) ?
    C9 C8 C15 N2 . . . . -2.1(6) ?
    C1 C8 C15 N2 . . . . -179.8(5) ?
    C9 C8 C15 C16 . . . . -178.3(5) ?
    C1 C8 C15 C16 . . . . 4.0(9) ?
    C14 N2 C15 C8 . . . . 1.8(6) ?
    C14 N2 C15 C16 . . . . 178.3(5) ?
    C17 O3 C16 O4 . . . . -1.4(8) ?
    C17 O3 C16 C15 . . . . 178.1(5) ?
    C8 C15 C16 O4 . . . . -13.5(9) ?
    N2 C15 C16 O4 . . . . 170.7(6) ?
    C8 C15 C16 O3 . . . . 167.0(5) ?
    N2 C15 C16 O3 . . . . -8.8(7) ?
    C8 C1 C18 C25 . . . . 151.5(5) ?
    C2 C1 C18 C25 . . . . -78.0(6) ?
    C8 C1 C18 C19 . . . . -28.3(8) ?
    C2 C1 C18 C19 . . . . 102.1(6) ?
    C25 C18 C19 C20 . . . . -178.6(6) ?
    C1 C18 C19 C20 . . . . 1.3(10) ?
    C25 C18 C19 C24 . . . . -1.4(6) ?
    C1 C18 C19 C24 . . . . 178.5(5) ?
    C24 C19 C20 C21 . . . . 1.3(8) ?
    C18 C19 C20 C21 . . . . 178.2(6) ?
    C19 C20 C21 C22 . . . . 0.6(9) ?
    C20 C21 C22 C23 . . . . -0.5(10) ?
    C21 C22 C23 C24 . . . . -1.3(9) ?
    C25 N3 C24 C23 . . . . -178.0(6) ?
    C25 N3 C24 C19 . . . . -0.1(6) ?
    C22 C23 C24 N3 . . . . -179.1(6) ?
    C22 C23 C24 C19 . . . . 3.3(9) ?
    C20 C19 C24 N3 . . . . 178.7(5) ?
    C18 C19 C24 N3 . . . . 1.0(6) ?
    C20 C19 C24 C23 . . . . -3.3(8) ?
    C18 C19 C24 C23 . . . . 179.0(5) ?
    C24 N3 C25 C18 . . . . -0.8(6) ?
    C24 N3 C25 C26 . . . . 179.4(5) ?
    C19 C18 C25 N3 . . . . 1.4(6) ?
    C1 C18 C25 N3 . . . . -178.5(4) ?
    C19 C18 C25 C26 . . . . -178.9(5) ?
    C1 C18 C25 C26 . . . . 1.2(9) ?
    C27 O6 C26 O5 . . . . -0.1(8) ?
    C27 O6 C26 C25 . . . . -179.1(5) ?
    N3 C25 C26 O5 . . . . -176.8(6) ?
    C18 C25 C26 O5 . . . . 3.5(10) ?
    N3 C25 C26 O6 . . . . 2.2(7) ?
    C18 C25 C26 O6 . . . . -177.5(5) ?
    C35 C28 C29 C30 . . . . -154.9(5) ?
    C45 C28 C29 C30 . . . . 75.9(7) ?
    C35 C28 C29 C34 . . . . 25.8(7) ?
    C45 C28 C29 C34 . . . . -103.4(6) ?
    C34 C29 C30 C31 . . . . -0.2(10) ?
    C28 C29 C30 C31 . . . . -179.5(6) ?
    C29 C30 C31 C32 . . . . 0.3(11) ?
    C30 C31 C32 C33 . . . . 0.6(10) ?
    C30 C31 C32 N4 . . . . 177.8(7) ?
    O8 N4 C32 C33 . . . . 164.3(7) ?
    O7 N4 C32 C33 . . . . -9.2(10) ?
    O8 N4 C32 C31 . . . . -12.9(11) ?
    O7 N4 C32 C31 . . . . 173.5(7) ?
    C31 C32 C33 C34 . . . . -1.7(10) ?
    N4 C32 C33 C34 . . . . -178.8(6) ?
    C32 C33 C34 C29 . . . . 1.8(9) ?
    C30 C29 C34 C33 . . . . -0.9(8) ?
    C28 C29 C34 C33 . . . . 178.4(5) ?
    C29 C28 C35 C42 . . . . 77.0(7) ?
    C45 C28 C35 C42 . . . . -153.3(5) ?
    C29 C28 C35 C36 . . . . -98.6(6) ?
    C45 C28 C35 C36 . . . . 31.1(8) ?
    C42 C35 C36 C37 . . . . -176.1(6) ?
    C28 C35 C36 C37 . . . . 0.2(10) ?
    C42 C35 C36 C41 . . . . 2.2(6) ?
    C28 C35 C36 C41 . . . . 178.5(5) ?
    C41 C36 C37 C38 . . . . -0.9(8) ?
    C35 C36 C37 C38 . . . . 177.3(6) ?
    C36 C37 C38 C39 . . . . 2.2(9) ?
    C37 C38 C39 C40 . . . . -2.1(10) ?
    C38 C39 C40 C41 . . . . 0.5(9) ?
    C42 N5 C41 C40 . . . . 178.0(6) ?
    C42 N5 C41 C36 . . . . 1.3(6) ?
    C39 C40 C41 N5 . . . . -175.5(6) ?
    C39 C40 C41 C36 . . . . 0.7(8) ?
    C37 C36 C41 N5 . . . . 176.5(5) ?
    C35 C36 C41 N5 . . . . -2.1(6) ?
    C37 C36 C41 C40 . . . . -0.6(8) ?
    C35 C36 C41 C40 . . . . -179.2(5) ?
    C36 C35 C42 N5 . . . . -1.4(6) ?
    C28 C35 C42 N5 . . . . -177.9(5) ?
    C36 C35 C42 C43 . . . . 170.9(6) ?
    C28 C35 C42 C43 . . . . -5.5(9) ?
    C41 N5 C42 C35 . . . . 0.1(6) ?
    C41 N5 C42 C43 . . . . -173.8(4) ?
    C44 O9 C43 O10 . . . . 1.7(9) ?
    C44 O9 C43 C42 . . . . -177.4(5) ?
    C35 C42 C43 O10 . . . . -167.3(6) ?
    N5 C42 C43 O10 . . . . 4.7(8) ?
    C35 C42 C43 O9 . . . . 11.8(9) ?
    N5 C42 C43 O9 . . . . -176.2(5) ?
    C29 C28 C45 C52 . . . . -162.7(5) ?
    C35 C28 C45 C52 . . . . 68.3(7) ?
    C29 C28 C45 C46 . . . . 17.1(8) ?
    C35 C28 C45 C46 . . . . -111.9(7) ?
    C52 C45 C46 C47 . . . . 177.4(7) ?
    C28 C45 C46 C47 . . . . -2.4(11) ?
    C52 C45 C46 C51 . . . . -0.4(6) ?
    C28 C45 C46 C51 . . . . 179.8(5) ?
    C45 C46 C47 C48 . . . . -176.4(7) ?
    C51 C46 C47 C48 . . . . 1.2(9) ?
    C46 C47 C48 C49 . . . . -0.1(10) ?
    C47 C48 C49 C50 . . . . 0.4(11) ?
    C48 C49 C50 C51 . . . . -1.9(10) ?
    C52 N6 C51 C50 . . . . -174.8(6) ?
    C52 N6 C51 C46 . . . . 0.4(6) ?
    C49 C50 C51 N6 . . . . 177.6(6) ?
    C49 C50 C51 C46 . . . . 3.1(9) ?
    C47 C46 C51 N6 . . . . -178.3(5) ?
    C45 C46 C51 N6 . . . . 0.0(6) ?
    C47 C46 C51 C50 . . . . -2.8(9) ?
    C45 C46 C51 C50 . . . . 175.5(5) ?
    C46 C45 C52 N6 . . . . 0.6(6) ?
    C28 C45 C52 N6 . . . . -179.6(5) ?
    C46 C45 C52 C53 . . . . -174.8(5) ?
    C28 C45 C52 C53 . . . . 5.0(10) ?
    C51 N6 C52 C45 . . . . -0.6(6) ?
    C51 N6 C52 C53 . . . . 175.4(5) ?
    C54 O11 C53 O12 . . . . -0.2(9) ?
    C54 O11 C53 C52 . . . . -178.7(5) ?
    C45 C52 C53 O12 . . . . 3.1(10) ?
    N6 C52 C53 O12 . . . . -171.9(5) ?
    C45 C52 C53 O11 . . . . -178.3(6) ?
    N6 C52 C53 O11 . . . . 6.7(7) ?
loop_
    _geom_hbond_atom_site_label_D
    _geom_hbond_atom_site_label_H
    _geom_hbond_atom_site_label_A
    _geom_hbond_site_symmetry_A
    _geom_hbond_distance_DH
    _geom_hbond_distance_HA
    _geom_hbond_distance_DA
    _geom_hbond_angle_DHA
    N2 H2A O13 1_565 0.86 2.00 2.814(7) 157
    N3 H3A O4 3_765 0.86 2.05 2.892(6) 166
    N5 H5A O12 3_666 0.86 2.01 2.848(6) 163
    N6 H6B O10 1_545 0.86 2.16 2.984(6) 160
    O13 H13B O5 . 0.82 1.91 2.733(7) 177
_shelx_space_group_comment
;
The symmetry employed for this shelxl refinement is uniquely defined
by the following loop, which should always be used as a source of
symmetry information in preference to the above space-group names.
They are only intended as comments.
;
_shelx_estimated_absorpt_T_min     0.981
_shelx_estimated_absorpt_T_max     0.990
_shelx_hkl_file
;
   1   0   0  667.42 19.3183   1
   2   0   041387.40  525.43   1
   3   0   0 9136.40 98.4896   1
   4   0   010843.70 119.697   1
   5   0   0 4081.71  82.909   1
   6   0   0  766.92  56.226   1
   7   0   0 2973.47   83.01   1
   8   0   0 711.631 64.6104   1
   9   0   0 3670.23 101.614   1
  10   0   0 1484.12 93.3928   1
  11   0   0 6050.23 145.333   1
  12   0   0 1716.37 117.696   1
  13   0   0 509.443 104.857   1
  14   0   0 517.583  97.565   1
  15   0   0 107.952 90.2719   1
  16   0   0 -88.553  88.553   1
  17   0   0 239.023 80.2928   1
  18   0   0  88.863 84.1855   1
  19   0   0-60.9139 90.9052   1
  20   0   0-84.5163 99.5371   1
  21   0   0 130.799 111.041   1
   1   1   0 156.099 15.1648   1
   2   1   0 8354.01 68.5304   1
   3   1   0 337.621 20.8697   1
   4   1   0   8.108   2.368   1
   5   1   0 3392.40 67.4988   1
   6   1   0 2503.73 63.9181   1
   7   1   0 1887.69 64.8768   1
   8   1   0 536.582 52.1012   1
   9   1   0 711.454  54.867   1
  10   1   0 2444.35 87.8197   1
  11   1   0 375.218 72.2956   1
  12   1   0 780.971  72.327   1
  13   1   0 523.952 73.2828   1
  14   1   0-65.9887 65.9887   1
  15   1   0 132.062 60.5333   1
  16   1   0 27.5377 70.6684   1
  17   1   0 7.35131 87.2637   1
  18   1   0-15.6295  90.093   1
  19   1   0-92.0213 92.0213   1
  20   1   0-101.336 101.336   1
  21   1   0 178.932 97.7695   1
   0   2   0 6641.65 65.7652   1
   1   2   023725.10 124.375   1
   2   2   0 5639.45 65.9872   1
   3   2   0 478.439  31.354   1
   4   2   046388.70 213.163   1
   5   2   0 1944.29 58.6172   1
   6   2   0  21.346   6.807   1
   7   2   0 953.061 50.6396   1
   8   2   0 19.9053 34.3774   1
   9   2   0 3638.79 95.9247   1
  10   2   0 89.5965  46.157   1
  11   2   0 1119.44 75.1166   1
  12   2   0-55.2007 55.2007   1
  13   2   0-62.4262 62.4262   1
  14   2   0 146.562 65.1364   1
  15   2   0  598.86 77.7949   1
  16   2   0 89.5568 76.8941   1
  17   2   0-59.7098 81.4206   1
  18   2   0 39.8104 86.8521   1
  19   2   0 163.784 85.0587   1
  20   2   0 258.856 89.6058   1
  21   2   0 178.361  97.781   1
   1   3   0 5.34484 20.4664   1
   2   3   0 4907.70 78.3196   1
   3   3   0 1139.10 54.3736   1
   4   3   014273.10  133.05   1
   5   3   0-33.9862 33.9862   1
   6   3   0 1663.00 83.2774   1
   7   3   0 185.499 44.8042   1
   8   3   0 1646.67 69.0218   1
   9   3   0 1047.84 66.3274   1
  10   3   0    0.00 43.0117   1
  11   3   0-18.8064   50.16   1
  12   3   0 330.311  59.973   1
  13   3   0  39.363 70.6679   1
  14   3   0-62.5756 62.5756   1
  15   3   0 694.084 91.1191   1
  16   3   0 1129.22 105.334   1
  17   3   0-15.1655 88.3148   1
  18   3   0 179.193 78.4465   1
  19   3   0 174.632 86.4258   1
  20   3   0 83.7058 95.2859   1
   0   4   0 237.709  31.391   1
   1   4   0 25.9186 24.1328   1
   2   4   0 65.9931 28.5414   1
   3   4   0 1004.12 49.8968   1
   4   4   0 76.5985 37.4141   1
   5   4   0 2354.09 83.7251   1
   6   4   0 1135.57 59.6719   1
   7   4   0 40.9623 42.7416   1
   8   4   0 1142.86  70.314   1
   9   4   0-39.1398 49.8134   1
  10   4   0 37.3301 48.8776   1
  11   4   0 40.8394 55.9325   1
  12   4   0 175.581   58.53   1
  13   4   0 206.353 65.5353   1
  14   4   0 190.166 73.4161   1
  15   4   0 231.417 77.7243   1
  16   4   0222.1055 72.5633   1
  17   4   0-88.9666 88.9666   1
  18   4   0-91.4879 91.4879   1
  19   4   0-71.1563 86.0916   1
  20   4   0 419.388 84.2283   1
   1   5   0-33.2682 33.2682   1
   2   5   0 2023.53 69.8732   1
   3   5   0 2595.04 79.5032   1
   4   5   0 2373.88 80.2323   1
   5   5   0 674.567 56.9517   1
   6   5   0 3360.75 101.306   1
   7   5   0 648.652 63.0067   1
   8   5   0-43.4199 43.4199   1
   9   5   0 192.854 52.1911   1
  10   5   0-60.0599 60.0599   1
  11   5   0 121.668 53.7828   1
  12   5   0 41.3548  58.083   1
  13   5   0 467.242 71.1369   1
  14   5   0 155.139 63.9886   1
  15   5   0205.2255 64.2255   1
  16   5   0 153.635 72.4569   1
  17   5   0-16.5502  78.404   1
  18   5   0 -43.464 83.4538   1
  19   5   0 166.567 78.9451   1
   0   6   0  133.02  40.092   1
   1   6   0 1477.53 69.7542   1
   2   6   0 142.424 38.7606   1
   3   6   0 170.552 40.3912   1
   4   6   0 59.9232 33.9851   1
   5   6   0 176.759  51.711   1
   6   6   0 472.938 63.1224   1
   7   6   0 9.74821 63.8323   1
   8   6   0 276.769 59.2428   1
   9   6   0 194.908 50.2677   1
  10   6   0 -11.439  58.934   1
  11   6   0 133.351  66.671   1
  12   6   0 411.224 78.7483   1
  13   6   0 116.051 76.7803   1
  14   6   0  57.433 75.7033   1
  15   6   0 314.115 79.8316   1
  16   6   0 113.356 84.7951   1
  17   6   0 103.542 81.9761   1
  18   6   0-92.0727 92.0727   1
   1   7   0 315.447 45.7143   1
   2   7   0 906.951 65.4301   1
   3   7   0 642.426 64.1726   1
   4   7   0 474.822 59.3564   1
   5   7   0 425.217 65.3519   1
   6   7   0 530.391 66.8572   1
   7   7   0 122.528 63.9251   1
   8   7   0 405.969 62.8021   1
   9   7   0 42.2964 61.6838   1
  10   7   0 203.692 74.6302   1
  11   7   0 139.971 55.1134   1
  12   7   0 238.827 63.6326   1
  13   7   0 66.8744 79.9041   1
  14   7   0 62.3063 88.2719   1
  15   7   0-25.0062 89.6779   1
  16   7   0 69.5903 86.7767   1
  17   7   0 100.161 82.1856   1
   0   8   0 559.911 59.6207   1
   1   8   0 1718.47 95.2115   1
   2   8   0 126.651 56.8974   1
   3   8   0 464.912 60.1693   1
   4   8   0 82.4367 61.6049   1
   5   8   0 29.7184 54.0379   1
   6   8   0 104.793 74.3479   1
   7   8   0 515.017 66.8288   1
   8   8   0 177.315 60.2892   1
   9   8   0  709.35 79.4085   1
  10   8   0 21.0743 67.6141   1
  11   8   0 170.437 75.1644   1
  12   8   0  30.447 75.6946   1
  13   8   0 194.008 74.4823   1
  14   8   0 -84.495  84.495   1
  15   8   0-18.0236 84.1193   1
  16   8   0 -93.154  93.154   1
   1   9   0 54.3017 75.8302   1
   2   9   0 801.234 83.5619   1
   3   9   0 588.603 76.4581   1
   4   9   0 1155.65 103.313   1
   5   9   0 2048.10 110.754   1
   6   9   0 728.616 82.0579   1
   7   9   0-7.17086  64.509   1
   8   9   0-22.2646 73.9108   1
   9   9   0 268.188 80.5435   1
  10   9   0-78.3168 78.3168   1
  11   9   0-57.7517  74.375   1
  12   9   0 119.201 79.1762   1
  13   9   0-35.4782 86.5273   1
  14   9   0 211.718 81.7647   1
   0  10   0 182.288 78.6726   1
   1  10   0 172.877  73.142   1
   2  10   0 156.191  71.505   1
   3  10   0 485.797 82.9854   1
   4  10   0  31.499  9.2496   1
   5  10   0 95.3471 70.5919   1
   6  10   0-78.2178 78.2178   1
   7  10   0 148.033 81.2404   1
   8  10   0 17.0232 86.0158   1
   9  10   0  86.298 74.7288   1
  10  10   0 212.923 78.6305   1
  11  10   0   0.361 82.4885   1
  12  10   0-95.0224 95.0224   1
   1  11   0-18.3451 88.8366   1
   2  11   0 415.566 102.225   1
   3  11   0 297.859  84.157   1
   4  11   0-27.1538   78.65   1
   5  11   0 90.8917 63.9939   1
   6  11   0 110.287 85.4701   1
   7  11   0-92.9267 92.9267   1
   8  11   0    0.00 94.8403   1
   9  11   0 106.608  81.519   1
  10  11   0-91.5292 91.5292   1
   0  12   0 31.8654 75.6684   1
   1  12   0 178.011 83.5988   1
   2  12   0-72.8896 100.097   1
   3  12   0  30.747 98.0004   1
   4  12   0 279.353 87.4183   1
   5  12   0 51.7026 94.0028   1
 -21   1   1-108.318 108.318   1
 -20   1   1  152.92 97.4874   1
 -19   1   1 97.2092 82.9119   1
 -18   1   1 147.314 79.8312   1
 -17   1   1-88.1502 88.1502   1
 -16   1   1 84.1505 69.9654   1
 -15   1   1  327.31 70.7455   1
 -14   1   1 123.289 63.9976   1
 -13   1   1-31.9296 61.9828   1
 -12   1   1-57.1696 57.1696   1
 -11   1   1 -13.093  63.606   1
 -10   1   1 3268.74 98.0302   1
  -9   1   1 148.202 41.0146   1
  -8   1   1 491.381 42.8105   1
  -7   1   1 1263.87 54.8249   1
  -6   1   1 1155.52 45.4819   1
  -5   1   1 1592.73 49.1355   1
  -4   1   112428.30 100.955   1
  -3   1   113815.40 94.3884   1
  -2   1   1 439.066 23.1124   1
  -1   1   1 184.188 23.0611   1
   0   1   1 1317.50 18.6966   1
   1   1   129566.80 464.353   1
   2   1   1 709.962  28.376   1
   3   1   1 1364.04 36.6147   1
   4   1   1 2647.81 55.8526   1
   5   1   1 592.414 35.7117   1
   6   1   1 83.3271 30.2154   1
   7   1   1 146.532 34.7981   1
   8   1   1 348.972 36.6334   1
   9   1   1 432.409 57.7172   1
  10   1   1 904.464 64.1471   1
  11   1   1 599.523 64.1702   1
  12   1   1 1420.61 89.8742   1
  13   1   1 424.852  70.655   1
  14   1   1  628.03 74.3684   1
  15   1   1 108.422 71.6725   1
  16   1   1 166.444 78.1666   1
  17   1   1  240.23 81.9157   1
  18   1   1-23.9526 82.9234   1
  19   1   1  35.047 97.7688   1
  20   1   1 159.756 87.7325   1
  21   1   1-10.1669 103.557   1
 -21   2   1 10.7849 115.742   1
 -20   2   1-9.77026 102.567   1
 -19   2   1-101.194 101.194   1
 -18   2   1 247.163 88.2016   1
 -17   2   1 70.4968  74.356   1
 -16   2   1-82.7445 82.7445   1
 -15   2   1 186.968  72.865   1
 -14   2   1 264.687 68.7984   1
 -13   2   1 460.957 70.4741   1
 -12   2   1-40.8195 55.0617   1
 -11   2   1 2214.44 93.6889   1
 -10   2   1 3251.97 102.836   1
  -9   2   1 799.459 59.2557   1
  -8   2   1 23.4453  40.318   1
  -7   2   1 419.697 42.9984   1
  -6   2   1 9316.47 113.658   1
  -5   2   126232.40 173.586   1
  -4   2   113582.90 117.402   1
  -3   2   138167.20 181.217   1
  -2   2   1 2986.97 49.3906   1
  -1   2   1 30.9099  16.368   1
   0   2   1 9212.46 396.851   1
   1   2   143074.70 730.106   1
   2   2   114932.10 107.605   1
   3   2   1 1894.19 47.0793   1
   4   2   1 1222.87 45.3228   1
   5   2   1  943.46 45.3564   1
   6   2   1 415.639  34.483   1
   7   2   1 465.594  39.025   1
   8   2   1 573.557 50.8236   1
   9   2   1 2291.08 80.7547   1
  10   2   1 103.419 51.7049   1
  11   2   1 27.2129 49.8807   1
  12   2   1 105.185 48.0581   1
  13   2   1  569.34 72.5298   1
  14   2   1 6.34446 67.9875   1
  15   2   1 167.686 68.8838   1
  16   2   1 7.25451 79.7609   1
  17   2   1  82.489 81.5882   1
  18   2   1 8.15719 91.5698   1
  19   2   1 26.2992 94.3146   1
  20   2   1 262.166 91.6215   1
  21   2   1 441.055 106.176   1
 -21   3   1-121.656 121.656   1
 -20   3   1 239.025 105.006   1
 -19   3   1 87.5491 116.403   1
 -18   3   1 152.446 88.1015   1
 -17   3   1 365.443 93.5816   1
 -16   3   1 268.587 88.2265   1
 -15   3   1 28.2927 81.9486   1
 -14   3   1 267.036 70.8887   1
 -13   3   1  641.79 71.5223   1
 -12   3   1 158.748 56.7611   1
 -11   3   1-20.1101 50.7613   1
 -10   3   1 940.985  71.505   1
  -9   3   1 385.274 54.0874   1
  -8   3   1 1705.66  74.609   1
  -7   3   1 1760.16  72.361   1
  -6   3   1 2822.21 82.2593   1
  -5   3   1 395.983 45.5509   1
  -4   3   1-33.2593 33.2593   1
  -3   3   127312.70 174.404   1
  -2   3   1 6072.73  81.164   1
  -1   3   1 8.15687 21.7581   1
   0   3   1 4474.58 244.588   1
   1   3   1 156.638 38.7073   1
   2   3   1 4874.39 72.8425   1
   3   3   1 257.214 32.3764   1
   4   3   1 14.3917 29.6872   1
   5   3   1 6223.45 105.295   1
   6   3   1 72.0095 41.4052   1
   7   3   1 8389.48 132.295   1
   8   3   1 109.753 41.3844   1
   9   3   1 11.6929 40.4592   1
  10   3   1 233.628 46.7218   1
  11   3   1 9.87288 45.7952   1
  12   3   1 408.232 63.7068   1
  13   3   1 73.5137  51.998   1
  14   3   1 159.451 61.8068   1
  15   3   1-46.5422 81.4537   1
  16   3   1 135.961 80.5059   1
  17   3   1 176.988  92.964   1
  18   3   1 214.393 84.8693   1
  19   3   1  115.17 82.1416   1
  20   3   1 387.299 100.839   1
 -20   4   1 254.381 106.678   1
 -19   4   1-102.928 104.964   1
 -18   4   1-9.11065 94.1687   1
 -17   4   1 132.826 94.5899   1
 -16   4   1 49.0067 87.0067   1
 -15   4   1 395.601 94.4314   1
 -14   4   1 239.082  78.047   1
 -13   4   1 156.143 77.5785   1
 -12   4   1 365.083 69.3116   1
 -11   4   1 98.9726 56.2773   1
 -10   4   1 592.141 64.6129   1
  -9   4   1 50.7984 48.8832   1
  -8   4   1 98.0968 42.8557   1
  -7   4   1 1150.63 64.3468   1
  -6   4   1 2077.17 78.0163   1
  -5   4   1  847.53 48.5329   1
  -4   4   1 198.338 37.9999   1
  -3   4   1 5298.27 99.3929   1
  -2   4   1 3239.81 75.8806   1
  -1   4   1 3995.62 83.6038   1
   0   4   1 149.799 44.3125   1
   1   4   1 3547.13 77.4809   1
   2   4   1 2832.84 72.7947   1
   3   4   1 1393.54 55.6314   1
   4   4   1 375.584 38.5431   1
   5   4   1 206.897 41.2013   1
   6   4   1 1604.67 70.7006   1
   7   4   1-43.8194 43.8194   1
   8   4   1 893.335 60.7489   1
   9   4   1 31.2276 45.5113   1
  10   4   1  -32.98 49.9128   1
  11   4   1-54.2986 54.2986   1
  12   4   1 1484.40 87.9989   1
  13   4   1  89.648 61.2418   1
  14   4   1 444.056 82.4258   1
  15   4   1 83.1967  72.576   1
  16   4   1 495.819 96.3381   1
  17   4   1-55.6043 84.7268   1
  18   4   1-25.5608   89.02   1
  19   4   1 198.933  87.145   1
  20   4   1-67.6937 98.4593   1
 -19   5   1  -11.50 119.236   1
 -18   5   1  49.109 15.4353   1
 -17   5   1-9.26555 99.8962   1
 -16   5   1 311.715 94.0288   1
 -15   5   1242.2966 73.3234   1
 -14   5   1 122.827 92.6283   1
 -13   5   1 156.898  84.947   1
 -12   5   1 184.503 71.4183   1
 -11   5   1 287.498 69.9097   1
 -10   5   1 159.284 51.7928   1
  -9   5   1 89.2293 54.3149   1
  -8   5   1 297.408 48.1213   1
  -7   5   1 1736.29  82.132   1
  -6   5   1 4708.76 116.559   1
  -5   5   1 1690.55 76.1557   1
  -4   5   1 529.935 52.2498   1
  -3   5   1  77.689 23.7473   1
  -2   5   1 3961.21  92.869   1
  -1   5   1 306.069 37.4593   1
   0   5   1 203.169 49.0667   1
   1   5   1 43.4081  30.749   1
   2   5   1 1118.97 57.6564   1
   3   5   1 66.4655 35.0323   1
   4   5   1 2458.59 77.0524   1
   5   5   1 1650.48  70.631   1
   6   5   1 255.212 46.3987   1
   7   5   1 228.021 48.1017   1
   8   5   1 23.1131 43.5662   1
   9   5   1 2331.06 93.1675   1
  10   5   1 120.447  51.366   1
  11   5   1 129.034  60.102   1
  12   5   1 47.6318 67.0275   1
  13   5   1 13.2043 69.5295   1
  14   5   1-73.7741 73.7741   1
  15   5   1 130.583 80.6314   1
  16   5   1-87.4503 87.4503   1
  17   5   1-16.5804 89.0194   1
  18   5   1  41.132 12.4403   1
  19   5   1    0.00 89.5172   1
 -19   6   1-118.337 118.337   1
 -18   6   1-100.193 102.323   1
 -17   6   1 62.3075 108.781   1
 -16   6   1 497.147 102.565   1
 -15   6   1 127.584 95.4301   1
 -14   6   1 558.226 98.6915   1
 -13   6   1 86.6163 71.3292   1
 -12   6   1 706.005 90.9056   1
 -11   6   1 267.307  79.089   1
 -10   6   1 18.8539 62.5211   1
  -9   6   1 719.053 79.6729   1
  -8   6   1-58.5011 58.5011   1
  -7   6   1 169.133 57.0181   1
  -6   6   1 238.568 50.7788   1
  -5   6   1 94.0382  41.797   1
  -4   6   1 134.699 46.1577   1
  -3   6   1 1199.71 66.3437   1
  -2   6   1 2099.33 81.5949   1
  -1   6   1 1957.56 76.4286   1
   0   6   1 281.702 31.9792   1
   1   6   1 885.229 57.3185   1
   2   6   1 1002.17  61.563   1
   3   6   1 474.138 54.0829   1
   4   6   1 2551.10 89.7915   1
   5   6   1 238.043   46.53   1
   6   6   1 131.132  48.175   1
   7   6   1-15.1201 48.9147   1
   8   6   1-20.3924 51.4357   1
   9   6   1 267.935 58.3663   1
  10   6   1 63.4863 52.0196   1
  11   6   1-6.15393 65.0626   1
  12   6   1-58.7404 64.8768   1
  13   6   1 213.316  65.569   1
  14   6   1 95.0205 72.3575   1
  15   6   1 -46.069 84.3174   1
  16   6   1 57.2086 85.8083   1
  17   6   1-43.2118 88.1599   1
  18   6   1 100.833 91.3563   1
 -17   7   1 195.438 105.324   1
 -16   7   1-103.136 103.136   1
 -15   7   1 301.935 101.005   1
 -14   7   1-97.8487 97.8487   1
 -13   7   1-9.36981 86.4426   1
 -12   7   1 24.7397 77.3144   1
 -11   7   1 612.264 79.5984   1
 -10   7   1 298.007 72.7342   1
  -9   7   1 62.0073 65.0104   1
  -8   7   1 64.3692 65.3639   1
  -7   7   1 103.948 51.9741   1
  -6   7   1 -52.451 55.3569   1
  -5   7   1 66.3828 51.9589   1
  -4   7   1 42.8983 56.2435   1
  -3   7   1 377.067 56.7014   1
  -2   7   1  165.88  42.171   1
  -1   7   1    0.00 45.5694   1
   0   7   1 1507.70 56.1321   1
   1   7   1 292.562 54.1044   1
   2   7   1 652.683 62.8946   1
   3   7   1 273.778 54.3914   1
   4   7   1 9.91735 48.7097   1
   5   7   1-5.39116  48.482   1
   6   7   1-42.9024 56.3117   1
   7   7   1 590.141 67.6436   1
   8   7   1 293.452 61.1686   1
   9   7   1 6.18087 64.4698   1
  10   7   1 153.952 70.3815   1
  11   7   1 80.6339 64.8536   1
  12   7   1 177.256 68.9784   1
  13   7   1 7.82696 71.3351   1
  14   7   1 462.347 86.6688   1
  15   7   1 240.074  81.175   1
  16   7   1 262.426 86.9022   1
  17   7   1-46.2993 92.5895   1
 -16   8   1-47.5465 115.003   1
 -15   8   1-104.885 104.885   1
 -14   8   1-100.406 100.406   1
 -13   8   1 444.982 90.7067   1
 -12   8   1 55.9044 88.6018   1
 -11   8   1 175.184 80.2938   1
 -10   8   1-65.9818 77.3295   1
  -9   8   1 329.325  83.606   1
  -8   8   1 67.5617 64.5339   1
  -7   8   1 113.726 64.8415   1
  -6   8   1 108.573 59.2225   1
  -5   8   1 254.001 63.5004   1
  -4   8   1 2299.10 102.526   1
  -3   8   1 597.784 75.6788   1
  -2   8   1 2394.00 110.114   1
  -1   8   1 128.921 58.3417   1
   0   8   1 696.082 101.271   1
   1   8   1 121.342  58.355   1
   2   8   1   37.76 10.9032   1
   3   8   1 1069.72 81.3018   1
   4   8   1 166.129 59.0074   1
   5   8   1 182.299 64.9775   1
   6   8   1 236.034 62.8229   1
   7   8   1 70.5212 54.4577   1
   8   8   1 397.887 71.9358   1
   9   8   1 110.467 56.5557   1
  10   8   1 100.264 58.0495   1
  11   8   1 104.127  33.771   1
  12   8   1 101.066 67.9605   1
  13   8   1 16.4765 77.1839   1
  14   8   1-34.5284 77.7004   1
  15   8   1    0.00 87.6641   1
  16   8   1-75.2884 95.8224   1
 -14   9   1-113.334 113.334   1
 -13   9   1 88.8116 91.0143   1
 -12   9   1 253.263 100.651   1
 -11   9   1-96.1721 96.1721   1
 -10   9   1-101.292 101.292   1
  -9   9   1-95.8797 95.8797   1
  -8   9   1  25.743 77.2179   1
  -7   9   1 40.6907 70.1949   1
  -6   9   1 133.751 76.4229   1
  -5   9   1 129.264 74.5769   1
  -4   9   1 220.631 70.5803   1
  -3   9   1 735.753 88.5607   1
  -2   9   1  908.51  89.595   1
  -1   9   1 20.9931 65.8342   1
   0   9   1 261.625 48.4415   1
   1   9   1-47.8006 68.4211   1
   2   9   1 547.483 88.3089   1
   3   9   1 836.499 80.2391   1
   4   9   1 666.452 82.3943   1
   5   9   1-13.6374 73.6262   1
   6   9   1    0.00 74.0381   1
   7   9   1 160.579 69.0743   1
   8   9   1 307.135 90.0401   1
   9   9   1 77.0933 75.3227   1
  10   9   1   1.683 69.5905   1
  11   9   1  41.161 78.8311   1
  12   9   1 26.1324 71.4173   1
  13   9   1 80.5459 76.2146   1
  14   9   1-80.9727 80.9727   1
 -12  10   1 311.878 101.357   1
 -11  10   1 193.265 101.027   1
 -10  10   1 10.8303 93.1225   1
  -9  10   1  237.13 99.3329   1
  -8  10   1 59.0236 81.1532   1
  -7  10   1-28.0893 93.6274   1
  -6  10   1 592.632 102.705   1
  -5  10   1 79.1331 91.3066   1
  -4  10   1 187.443 90.2188   1
  -3  10   1 24.7753 77.2904   1
  -2  10   1 317.471 77.4071   1
  -1  10   1-56.2275 73.6716   1
   0  10   1 108.231 57.4783   1
   1  10   1 172.923 71.2626   1
   2  10   1 125.191 75.3039   1
   3  10   1-82.0874 82.0874   1
   4  10   1 102.664 73.0643   1
   5  10   1    0.00 76.1414   1
   6  10   1    0.00 77.3603   1
   7  10   1-8.12609  75.866   1
   8  10   1 389.106 87.8592   1
   9  10   1 121.068 76.5519   1
  10  10   1-71.6008 91.0501   1
  11  10   1 137.852 97.4616   1
  12  10   1 -93.331  93.331   1
 -10  11   1 74.6761 105.892   1
  -9  11   1-113.084 113.084   1
  -8  11   1-101.698 107.108   1
  -7  11   1 206.893 105.583   1
  -6  11   1    0.00 95.7027   1
  -5  11   1 71.5865 97.5293   1
  -4  11   1 257.025 90.1064   1
  -3  11   1 96.0547 88.9676   1
  -2  11   1 122.842 80.8914   1
  -1  11   1 176.667 82.9024   1
   0  11   1-60.9218 60.9218   1
   1  11   1 427.544 77.2112   1
   2  11   1 90.7284 72.5745   1
   3  11   1 126.674 72.7918   1
   4  11   1-44.9356 88.0005   1
   5  11   1 182.699 94.5998   1
   6  11   1 203.106 95.5821   1
   7  11   1 524.748  85.636   1
   8  11   1 85.8188 82.1992   1
   9  11   1 174.698 98.5445   1
  -5  12   1-93.6118 93.6118   1
  -4  12   1-97.5158 97.5158   1
  -3  12   1 177.863 84.7935   1
  -2  12   1 54.0696 90.7955   1
  -1  12   1 171.175 87.6052   1
   0  12   1-59.3818 59.3818   1
   1  12   1  20.625 107.071   1
   2  12   1-10.6743 99.9903   1
   3  12   1 175.653 80.6262   1
   4  12   1 72.1492 83.5417   1
   5  12   1  270.54 88.3029   1
 -21   0   2 346.051 97.2712   1
 -20   0   2-92.4245 92.4245   1
 -19   0   2-51.2562 95.0634   1
 -18   0   2 428.007 94.9094   1
 -17   0   2 388.334 80.8276   1
 -16   0   2-79.7816 79.7816   1
 -15   0   2 620.765 78.7564   1
 -14   0   2-16.6618  59.221   1
 -13   0   2-57.3083 57.3083   1
 -12   0   2 603.924  67.414   1
 -11   0   2 4713.55 118.094   1
 -10   0   2 42.4059 47.0159   1
  -9   0   2 929.466 58.0356   1
  -8   0   2 679.393 47.8662   1
  -7   0   2 5350.07 94.7626   1
  -6   0   2 3908.07  76.327   1
  -5   0   2 92.8206  26.652   1
  -4   0   2 5538.47  66.119   1
  -3   0   2 3365.81 46.7745   1
  -2   0   2  15.939  4.2878   1
  -1   0   2 469.759 18.1436   1
   0   0   211177.10 39.2033   1
   1   0   2  195.66 44.5411   1
   2   0   275025.70 810.099   1
   3   0   2 5195.45 60.5335   1
   4   0   214972.50 113.941   1
   5   0   2 6467.82 82.8183   1
   6   0   2 321.544 34.0928   1
   7   0   2 1079.28 51.6602   1
   8   0   2 4762.10 103.439   1
   9   0   2 453.154 50.8621   1
  10   0   2 125.947 49.0807   1
  11   0   2 53.7888 53.7888   1
  12   0   2 2429.71 101.241   1
  13   0   2 126.524 52.0985   1
  14   0   2-67.0939 67.0939   1
  15   0   2 1071.72 96.1541   1
  16   0   2 49.5729 88.8614   1
  17   0   2-80.5975 80.5975   1
  18   0   2 108.005 80.7677   1
  19   0   2 130.511 40.8275   1
  20   0   2-9.43614 105.663   1
  21   0   2    0.00 95.5205   1
 -21   1   2 142.346 110.822   1
 -20   1   2-104.792 104.792   1
 -19   1   2 87.4146 81.7088   1
 -18   1   2  89.085 86.2394   1
 -17   1   2 67.1285 70.9067   1
 -16   1   2 76.3969 66.9733   1
 -15   1   2 95.0559 68.7073   1
 -14   1   2 134.311 61.0488   1
 -13   1   2 -60.931  60.931   1
 -12   1   2 164.688 47.7235   1
 -11   1   2 599.739 63.5266   1
 -10   1   2  83.018 43.8364   1
  -9   1   2 129.486 40.9919   1
  -8   1   2 4502.00 94.9197   1
  -7   1   2 129.236 33.4713   1
  -6   1   2 535.287 38.1022   1
  -5   1   2 403.322 33.4546   1
  -4   1   282395.70 1125.28   1
  -3   1   2 3878.16 56.8379   1
  -2   1   211097.30 81.3307   1
  -1   1   2 1582.43 35.6423   1
   0   1   214269.50 1409.94   1
   1   1   2 944.241 27.8857   1
   2   1   2 2663.24 41.5667   1
   3   1   2 47.8685 20.2551   1
   4   1   212005.00 104.762   1
   5   1   2 1566.12  50.489   1
   6   1   2 2888.33 71.5697   1
   7   1   2  109.16 31.1886   1
   8   1   2 5024.58 102.725   1
   9   1   2 3364.76  93.571   1
  10   1   2 41.2868 48.6304   1
  11   1   2 2945.50 102.799   1
  12   1   2  129.48 57.8564   1
  13   1   2 322.522 64.3218   1
  14   1   2-18.3933 69.8788   1
  15   1   2-72.6981 72.6981   1
  16   1   2 303.034 80.1359   1
  17   1   2 212.986 87.5963   1
  18   1   2-89.5382 89.5382   1
  19   1   2 194.996 90.5656   1
  20   1   2  22.517  7.3129   1
  21   1   2 122.324 101.935   1
 -21   2   2 42.0256 101.649   1
 -20   2   2-78.8579 102.224   1
 -19   2   2 27.1552 109.605   1
 -18   2   2 101.475 102.445   1
 -17   2   2 288.924 91.4987   1
 -16   2   2 590.317 87.3449   1
 -15   2   2 152.124 72.7086   1
 -14   2   2 347.175  75.346   1
 -13   2   2 5.71052 56.0992   1
 -12   2   2 71.1161 48.3597   1
 -11   2   2-41.6089 52.9558   1
 -10   2   2 1397.70 74.5042   1
  -9   2   2 56.4448  43.276   1
  -8   2   2 478.643 44.1056   1
  -7   2   2 3406.57 85.2091   1
  -6   2   2 4607.24 85.9615   1
  -5   2   2 1281.04 51.2773   1
  -4   2   219449.10 140.474   1
  -3   2   2 6248.03 77.0377   1
  -2   2   228229.90  149.94   1
  -1   2   2 1500.92 39.6666   1
   0   2   212326.70 843.483   1
   1   2   2 2611.00 53.1637   1
   2   2   222829.60 138.109   1
   3   2   2 1729.83 47.4888   1
   4   2   2-24.6358 24.6358   1
   5   2   2 316.322 32.8166   1
   6   2   2 577.525 38.2628   1
   7   2   2 663.621 47.3327   1
   8   2   2 1518.43 67.3215   1
   9   2   2 915.678 62.7391   1
  10   2   2 25.4456 44.5395   1
  11   2   2 41.7947 49.9692   1
  12   2   2 475.036 59.9509   1
  13   2   2 88.9898 55.3966   1
  14   2   2 1374.66 91.7042   1
  15   2   2 32.6848 73.5384   1
  16   2   2-73.5415 73.5415   1
  17   2   2 -84.448  84.448   1
  18   2   2 -90.824 96.2785   1
  19   2   2-70.8725 95.3964   1
  20   2   2 275.409 89.0738   1
 -21   3   2  122.19 110.172   1
 -20   3   2-9.96708 104.633   1
 -19   3   2-98.1748 98.1748   1
 -18   3   2 106.584 98.6857   1
 -17   3   2 123.774 82.5122   1
 -16   3   2 38.1376 71.3852   1
 -15   3   2 1046.51 92.4866   1
 -14   3   2-45.5509 73.6603   1
 -13   3   2 148.635 59.8375   1
 -12   3   2 98.0411 61.5094   1
 -11   3   2 89.9793 44.9845   1
 -10   3   2 662.579 58.1581   1
  -9   3   2 152.872 43.6793   1
  -8   3   2 5050.03 111.593   1
  -7   3   2 543.432  54.627   1
  -6   3   2 5537.14 105.036   1
  -5   3   2 -33.614  33.614   1
  -4   3   2 2058.63 62.2685   1
  -3   3   212359.20 121.164   1
  -2   3   2 6503.90 85.5861   1
  -1   3   2 795.026 32.9763   1
   0   3   2 1045.27 46.0752   1
   1   3   2 14.5513 20.9181   1
   2   3   2 137.079 23.6016   1
   3   3   2 494.098 34.4486   1
   4   3   2 797.904 45.2818   1
   5   3   2 2057.70 65.1504   1
   6   3   2 398.704  41.589   1
   7   3   2 1318.77 65.0342   1
   8   3   2 2189.25 81.2208   1
   9   3   2 192.928 42.3677   1
  10   3   2-46.8303 46.8303   1
  11   3   2 53.9865 50.3906   1
  12   3   2 819.833 73.7138   1
  13   3   2 537.086 71.8527   1
  14   3   2  18.842 75.3777   1
  15   3   2 767.541 94.1449   1
  16   3   2 442.625 83.3243   1
  17   3   2-83.2693 83.2693   1
  18   3   2-83.2206 85.0183   1
  19   3   2 -96.597  96.597   1
  20   3   2 363.878 99.2403   1
 -20   4   2-43.9369 117.507   1
 -19   4   2-104.594 104.594   1
 -18   4   2-102.956 102.956   1
 -17   4   2 26.0843 86.2828   1
 -16   4   2 32.9129 80.7901   1
 -15   4   2   5.544  1.3398   1
 -14   4   2-78.8899 78.8899   1
 -13   4   2 283.385 74.5188   1
 -12   4   2 196.005 68.2595   1
 -11   4   2  366.56 64.0069   1
 -10   4   2 542.943 63.6532   1
  -9   4   2 2435.91 95.8971   1
  -8   4   2 1825.24 81.0615   1
  -7   4   2 1122.63 66.3728   1
  -6   4   2 1633.67 80.1265   1
  -5   4   2 377.614 44.0341   1
  -4   4   2 2432.60 72.6468   1
  -3   4   2 6877.97 112.932   1
  -2   4   2 2079.95 61.6605   1
  -1   4   2 5164.01 95.2079   1
   0   4   2  719.87 28.6663   1
   1   4   2  64.463 29.0544   1
   2   4   2 328.598 36.2057   1
   3   4   2 3697.74 83.9947   1
   4   4   2 36.9648 29.7491   1
   5   4   2 1097.29 56.7115   1
   6   4   2 46.7352 35.9494   1
   7   4   2 730.578  56.545   1
   8   4   2-4.48165 43.9164   1
   9   4   2  832.19 68.9014   1
  10   4   2-39.3141 44.6699   1
  11   4   2 105.262 53.5221   1
  12   4   2 610.102 74.8137   1
  13   4   2 36.4602 59.5793   1
  14   4   2 136.737 81.6893   1
  15   4   2 77.1333 74.4712   1
  16   4   2 345.261 86.7551   1
  17   4   2 570.206 97.2417   1
  18   4   2-98.8749 98.8749   1
  19   4   2 256.579 90.8152   1
  20   4   2-48.4343 99.5129   1
 -19   5   2-87.5175 115.651   1
 -18   5   2  26.435  7.9708   1
 -17   5   2-75.9617 93.4136   1
 -16   5   2 149.812  96.822   1
 -15   5   2    0.00 86.0106   1
 -14   5   2 8.04107 82.3861   1
 -13   5   2 63.8458 66.8414   1
 -12   5   2355.3911  79.259   1
 -11   5   2 523.392 79.6857   1
 -10   5   2 169.016 60.5701   1
  -9   5   2 429.781 68.8864   1
  -8   5   2 530.805 65.5104   1
  -7   5   2 1086.63 67.9197   1
  -6   5   2 2381.98  92.129   1
  -5   5   2 4958.36 112.223   1
  -4   5   2 3672.55 99.2582   1
  -3   5   212092.90 151.589   1
  -2   5   2 110.878 33.2634   1
  -1   5   2 4580.53 99.1959   1
   0   5   2 28.1841 27.4519   1
   1   5   2 3252.94  84.571   1
   2   5   2 2069.84 72.4691   1
   3   5   2 4190.86 103.821   1
   4   5   2 1365.61 67.5169   1
   5   5   2 155.332 40.4018   1
   6   5   2 41.2049 44.7846   1
   7   5   2 262.744 53.6203   1
   8   5   2  564.43 57.0633   1
   9   5   2  16.831  5.2596   1
  10   5   2 281.394 63.0306   1
  11   5   2 45.1722 55.8004   1
  12   5   2 152.001 68.0451   1
  13   5   2 110.215 68.7781   1
  14   5   2 449.558 75.6565   1
  15   5   2 265.105 82.5153   1
  16   5   2 55.1839 98.0974   1
  17   5   2 100.513 84.7848   1
  18   5   2 80.2461 80.2461   1
  19   5   2  141.88 87.9146   1
 -19   6   2-71.7753 111.418   1
 -18   6   2 -44.599  122.10   1
 -17   6   2 62.0881 93.6664   1
 -16   6   2  222.23 93.9021   1
 -15   6   2 53.7826 100.337   1
 -14   6   2 58.4547 85.1287   1
 -13   6   2 15.2567 84.4118   1
 -12   6   2 343.874 85.7206   1
 -11   6   2 300.008 73.0064   1
 -10   6   2 1358.68 93.2241   1
  -9   6   2 388.495 66.8826   1
  -8   6   2    0.00 56.5747   1
  -7   6   2 1495.59 89.9636   1
  -6   6   2 54.6883   49.89   1
  -5   6   2  957.50 81.8512   1
  -4   6   2 757.348  59.494   1
  -3   6   2 607.294  53.416   1
  -2   6   2 121.894 44.6612   1
  -1   6   2 929.771 60.0747   1
   0   6   2 1303.77 47.4175   1
   1   6   2 32.8842  35.627   1
   2   6   2 449.913 51.8055   1
   3   6   2 1693.93 76.9174   1
   4   6   2 140.591 42.3535   1
   5   6   2 1480.66 79.0121   1
   6   6   2 57.2647 41.1629   1
   7   6   2 863.353 71.3536   1
   8   6   2 2012.86 96.0181   1
   9   6   2  227.78 56.7201   1
  10   6   2 64.5061 53.0155   1
  11   6   2 378.794 63.4257   1
  12   6   2 32.4996 65.8719   1
  13   6   2 153.235  70.924   1
  14   6   2 51.5051 75.9562   1
  15   6   2-7.83186 83.5646   1
  16   6   2  149.29 86.7901   1
  17   6   2 44.1397 82.2222   1
  18   6   2 18.9874  90.612   1
 -18   7   2 109.271 109.271   1
 -17   7   2 216.302 110.318   1
 -16   7   2 74.9365 97.4141   1
 -15   7   2-79.4835 101.735   1
 -14   7   2 65.0494  93.381   1
 -13   7   2-88.3107 88.3107   1
 -12   7   2 221.192 87.4499   1
 -11   7   2 709.113 84.5688   1
 -10   7   2 449.035 92.8369   1
  -9   7   2 279.858 80.9542   1
  -8   7   2 1264.33 96.0405   1
  -7   7   2 -68.662  68.662   1
  -6   7   2 284.765 58.3135   1
  -5   7   2 78.0165 55.8672   1
  -4   7   2 128.905 43.9239   1
  -3   7   2 31.2433 50.1836   1
  -2   7   2 818.138 59.1783   1
  -1   7   2 123.991 45.6837   1
   0   7   2 342.189 41.6534   1
   1   7   2 167.376 48.7426   1
   2   7   2 124.327 57.5922   1
   3   7   2 90.9014 42.7211   1
   4   7   2 380.742 56.9774   1
   5   7   2 598.521 61.2043   1
   6   7   2 800.078 77.0486   1
   7   7   2 438.005 64.2281   1
   8   7   2 177.671 63.9604   1
   9   7   2 248.613   64.59   1
  10   7   2 201.806 63.4488   1
  11   7   2 108.853 69.3452   1
  12   7   2 208.114  76.077   1
  13   7   2-67.9502  79.269   1
  14   7   2 95.4587  74.631   1
  15   7   2-84.7284 84.7284   1
  16   7   2-17.2313 89.5899   1
  17   7   2 121.016 85.8253   1
 -16   8   2-110.122 110.122   1
 -15   8   2    0.00 102.324   1
 -14   8   2-102.237 102.237   1
 -13   8   2 88.3174 82.9965   1
 -12   8   2 55.7645 84.1752   1
 -11   8   2  122.79  85.329   1
 -10   8   2 305.704 82.3459   1
  -9   8   2 70.2569 75.3491   1
  -8   8   2-78.5916 78.5916   1
  -7   8   2 311.088 66.8033   1
  -6   8   2  149.03 63.1621   1
  -5   8   2 559.945 81.1139   1
  -4   8   2 149.136   48.07   1
  -3   8   2 67.1239 56.5701   1
  -2   8   2 47.5184  55.125   1
  -1   8   2 840.633 73.5119   1
   0   8   2-22.3472 41.6276   1
   1   8   2 360.014 64.0195   1
   2   8   2 1155.32 86.6036   1
   3   8   2 1314.21 79.6227   1
   4   8   2 1072.25 87.3065   1
   5   8   2 85.8907 56.9577   1
   6   8   2 263.394 67.4239   1
   7   8   2 71.5309 64.3749   1
   8   8   2  14.336  4.2597   1
   9   8   2-41.5885 61.0588   1
  10   8   2-68.6903 68.6903   1
  11   8   2 286.565  70.981   1
  12   8   2 416.906 77.6252   1
  13   8   2 501.779 92.0218   1
  14   8   2-17.2855 82.0971   1
  15   8   2-18.0619 86.8811   1
  16   8   2 236.352 81.3585   1
 -15   9   2    0.00 106.528   1
 -14   9   2  211.40  106.25   1
 -13   9   2 -107.08  107.08   1
 -12   9   2-31.2908 96.0285   1
 -11   9   2 69.2673 102.301   1
 -10   9   2    0.00 89.4832   1
  -9   9   2 151.856 78.0118   1
  -8   9   2 231.294 70.9249   1
  -7   9   2-70.1115 70.1115   1
  -6   9   2-63.3031 74.3511   1
  -5   9   2 129.198 65.5974   1
  -4   9   2 1373.72 107.186   1
  -3   9   2  68.963 22.1093   1
  -2   9   2 637.032 82.8793   1
  -1   9   2 883.086 84.0078   1
   0   9   2 816.279 71.9004   1
   1   9   2 60.9715 64.7202   1
   2   9   2 224.226 66.0628   1
   3   9   2 342.505 70.1584   1
   4   9   2 263.005 69.6411   1
   5   9   2    0.00 64.6102   1
   6   9   2 43.3816   70.50   1
   7   9   2 404.068 71.8367   1
   8   9   2-75.8485 75.8485   1
   9   9   2 47.0044 74.4963   1
  10   9   2 379.093  81.111   1
  11   9   2 125.346 69.2431   1
  12   9   2-26.1507 95.0011   1
  13   9   2 45.0643 85.8037   1
  14   9   2  65.504 85.3339   1
 -13  10   2-24.7621 114.803   1
 -12  10   2  47.715 105.426   1
 -11  10   2 101.776 110.535   1
 -10  10   2 204.058 88.5311   1
  -9  10   2 164.065 92.6876   1
  -8  10   2 304.959 95.6902   1
  -7  10   2 103.822 94.4802   1
  -6  10   2 82.0401 91.2664   1
  -5  10   2 96.2566 86.1232   1
  -4  10   2 111.156 76.1011   1
  -3  10   2 324.763 81.1908   1
  -2  10   2-48.9663 79.3256   1
  -1  10   2 208.368 79.4701   1
   0  10   2 1427.90 79.6052   1
   1  10   2 126.375 74.1175   1
   2  10   2 70.6067 70.6067   1
   3  10   2 1351.09 120.362   1
   4  10   2-55.5084  81.409   1
   5  10   2 1111.22 100.934   1
   6  10   2-65.5478 80.1108   1
   7  10   2 158.108 70.4764   1
   8  10   2 17.0393 81.6122   1
   9  10   2-86.3776 86.3776   1
  10  10   2 144.135 79.5886   1
  11  10   2 194.099 87.8239   1
  12  10   2 -94.224  94.224   1
 -10  11   2 98.8344 109.941   1
  -9  11   2-12.0321 102.863   1
  -8  11   2 90.6073 101.396   1
  -7  11   2 260.595  91.472   1
  -6  11   2-101.781 101.781   1
  -5  11   2 111.825 84.9059   1
  -4  11   2 -84.847  84.847   1
  -3  11   2  298.82 79.7506   1
  -2  11   2 56.8501 89.7729   1
  -1  11   2 176.478 74.9231   1
   0  11   2 46.6273 73.1181   1
   1  11   2  100.30 89.6856   1
   2  11   2 36.2654 90.6736   1
   3  11   2 471.499 98.2698   1
   4  11   2-63.6362  82.345   1
   5  11   2 183.568 76.0227   1
   6  11   2 129.543 84.5295   1
   7  11   2  -84.70 100.184   1
   8  11   2    0.00 83.9857   1
   9  11   2-19.7069 93.1555   1
  -5  12   2 46.6811  91.231   1
  -4  12   2-105.642 105.642   1
  -3  12   2 111.424 80.4786   1
  -2  12   2  229.08 92.6458   1
  -1  12   2    0.00 89.4544   1
   0  12   2 105.894 62.0962   1
   1  12   2 240.305 85.3351   1
   2  12   2 197.781 97.9219   1
   3  12   2-62.3164 97.7926   1
   4  12   2 73.0244 87.2523   1
   5  12   2-52.5568 94.7848   1
 -21   1   3 50.4497 104.704   1
 -20   1   3 18.9908 94.9338   1
 -19   1   3-78.6069 89.0197   1
 -18   1   3-75.5834 75.5834   1
 -17   1   3-30.1673 77.2968   1
 -16   1   3-72.4287 72.4287   1
 -15   1   3-13.1408 70.4085   1
 -14   1   3 196.776 61.8472   1
 -13   1   3 95.4156 58.9326   1
 -12   1   3 933.017 73.7803   1
 -11   1   3 1919.39 88.6065   1
 -10   1   3 1205.40 68.0049   1
  -9   1   3 4658.67 105.159   1
  -8   1   3 188.784 39.9867   1
  -7   1   3 2084.21 64.1404   1
  -6   1   3  674.05 41.8344   1
  -5   1   3 846.708 43.7263   1
  -4   1   3   47.49 14.5384   1
  -3   1   317189.00 112.198   1
  -2   1   3 528.716 27.2346   1
  -1   1   328601.20 516.352   1
   0   1   3 246.451 56.4042   1
   1   1   3 7137.36 63.4705   1
   2   1   313133.70 94.5706   1
   3   1   3 2280.94 47.9962   1
   4   1   3 806.522 38.6733   1
   5   1   3 2648.52 65.2753   1
   6   1   3 700.833 44.0885   1
   7   1   3 35.8091 30.2955   1
   8   1   3 268.974 47.7325   1
   9   1   3 493.935 52.3277   1
  10   1   3  318.66 50.5064   1
  11   1   3 264.583 60.6386   1
  12   1   3  56.075  63.422   1
  13   1   3 67.1504 53.3507   1
  14   1   3 54.3077 55.2323   1
  15   1   3 52.5157 65.4231   1
  16   1   3-64.5631 80.2431   1
  17   1   3 155.122 77.5608   1
  18   1   3 200.616 94.3019   1
  19   1   3 17.5878 92.5684   1
  20   1   3 67.6791 98.2695   1
  21   1   3 30.6378 103.065   1
 -21   2   3 135.332 110.998   1
 -20   2   3 58.2036 102.828   1
 -19   2   3 243.595 93.7689   1
 -18   2   3 209.056 88.6334   1
 -17   2   3 30.7309 75.8577   1
 -16   2   3-28.7223 77.5339   1
 -15   2   3   85.90 75.3958   1
 -14   2   3 416.842 67.5753   1
 -13   2   3-44.6046 57.9008   1
 -12   2   3 283.076 53.9607   1
 -11   2   3 859.494 72.7263   1
 -10   2   3 703.058 56.5456   1
  -9   2   3 145.793 47.0263   1
  -8   2   3 338.008 46.0108   1
  -7   2   3 1400.66  57.192   1
  -6   2   3 982.269 51.4998   1
  -5   2   322379.50  162.79   1
  -4   2   3 2689.09 57.0388   1
  -3   2   332058.20 171.968   1
  -2   2   3 9490.32 89.6533   1
  -1   2   3 1316.43 40.0882   1
   0   2   3 2821.78  311.83   1
   1   2   319642.90 126.823   1
   2   2   3 75.6105 22.1294   1
   3   2   3 2948.26 62.4967   1
   4   2   3 570.176 33.9206   1
   5   2   3 1609.25 54.8914   1
   6   2   3 3809.17 84.0412   1
   7   2   3  767.83 56.5641   1
   8   2   3 10.9376 40.1078   1
   9   2   3   62.84 41.8966   1
  10   2   3 91.0167 46.4226   1
  11   2   3-53.6721 53.6721   1
  12   2   3-15.4614 55.4803   1
  13   2   3 266.407  56.371   1
  14   2   3  215.47 66.3703   1
  15   2   3  90.649 28.2729   1
  16   2   3 165.473 70.9225   1
  17   2   3 131.864 88.2139   1
  18   2   3  245.06   80.06   1
  19   2   3 36.3975 86.4573   1
  20   2   3-96.5119 96.5119   1
 -21   3   3-118.709 118.709   1
 -20   3   3-109.197 109.197   1
 -19   3   3 104.739 94.8567   1
 -18   3   3 246.894 87.5429   1
 -17   3   3-7.83786 85.2014   1
 -16   3   3-30.2279 76.0648   1
 -15   3   3  48.553  78.656   1
 -14   3   3 784.413 81.2453   1
 -13   3   3 401.769 75.1547   1
 -12   3   3 135.335 54.7082   1
 -11   3   3 69.8178 48.7764   1
 -10   3   3 462.207 59.0831   1
  -9   3   3 3272.79 105.422   1
  -8   3   31122.011 67.2117   1
  -7   3   3-37.7354 42.4536   1
  -6   3   3-55.4806 55.4806   1
  -5   3   3  20.915  6.4911   1
  -4   3   3 967.885 45.7817   1
  -3   3   311917.70 144.309   1
  -2   3   3 5227.97 77.9175   1
  -1   3   3 4730.60  73.004   1
   0   3   3 169.022 33.8541   1
   1   3   3 1174.54 44.0447   1
   2   3   3 996.323 41.1672   1
   3   3   3 1665.46 55.6709   1
   4   3   3 1373.20 53.7212   1
   5   3   3 38.1776 29.0873   1
   6   3   3  38.113 31.7527   1
   7   3   3 2046.53  74.288   1
   8   3   3 847.657 58.8021   1
   9   3   3 1719.26 76.7956   1
  10   3   3 133.548 44.2171   1
  11   3   3 129.782 46.8626   1
  12   3   3    0.00 62.1185   1
  13   3   3 129.516 60.2601   1
  14   3   3 95.2541 67.3981   1
  15   3   3 75.4219 70.9317   1
  16   3   3 96.0092 72.6732   1
  17   3   3-24.2122 86.0794   1
  18   3   3-103.059 103.059   1
  19   3   3 154.078 102.122   1
  20   3   3  136.11 95.8177   1
 -20   4   3    0.00  101.76   1
 -19   4   3 -103.19  103.19   1
 -18   4   3-98.5638 98.5638   1
 -17   4   3 139.011 93.0055   1
 -16   4   3 170.072 82.5546   1
 -15   4   3  659.79 91.0077   1
 -14   4   3 6.88662 81.6722   1
 -13   4   3 256.449 79.2806   1
 -12   4   3  496.64 67.1891   1
 -11   4   3-57.1594 57.1594   1
 -10   4   3 657.485 63.6316   1
  -9   4   3 27.8192 47.0077   1
  -8   4   3 731.159 63.0021   1
  -7   4   3 5186.67  113.97   1
  -6   4   3 3702.51 101.119   1
  -5   4   3-34.7911 34.7911   1
  -4   4   3   40.22 34.6128   1
  -3   4   3 1542.92 63.2827   1
  -2   4   3 2714.81 74.9965   1
  -1   4   3 161.263 30.4073   1
   0   4   3 145.189 25.2749   1
   1   4   3 10.9677 24.6798   1
   2   4   3 7019.83 112.048   1
   3   4   3 7316.77  116.27   1
   4   4   3 38.0592  32.618   1
   5   4   3 81.3651 37.0649   1
   6   4   3 3262.94 91.1127   1
   7   4   3 71.1222  41.415   1
   8   4   3 894.073 64.6957   1
   9   4   3 854.721 64.5742   1
  10   4   3-34.9161 54.6126   1
  11   4   3 42.8942 54.5153   1
  12   4   3 11.6011 60.6648   1
  13   4   3 123.791 68.5763   1
  14   4   3 657.094 91.5821   1
  15   4   3 262.786 79.0131   1
  16   4   3  182.61 79.7866   1
  17   4   3 513.433 92.0659   1
  18   4   3-97.2429 97.2429   1
  19   4   3-46.7963 97.1211   1
 -20   5   3-58.5347 102.427   1
 -19   5   3 107.914 107.914   1
 -18   5   3 323.492 93.7472   1
 -17   5   3  197.44 96.1621   1
 -16   5   3 60.9562 84.3291   1
 -15   5   3 211.906 93.8389   1
 -14   5   3 83.1976 73.1728   1
 -13   5   3 330.572 81.6483   1
 -12   5   3 268.068 68.2511   1
 -11   5   3 -68.796  68.796   1
 -10   5   3 287.078 63.4694   1
  -9   5   3 1230.18  79.555   1
  -8   5   3 9.64099 47.2367   1
  -7   5   3 1998.80 86.2006   1
  -6   5   3 144.641  49.478   1
  -5   5   3 1911.75 78.4794   1
  -4   5   3 1629.06 68.5852   1
  -3   5   3 5818.57 118.572   1
  -2   5   3 116.013 34.3437   1
  -1   5   3 5350.25 107.062   1
   0   5   3 385.849 49.1264   1
   1   5   3-7.31498 29.2502   1
   2   5   3 523.381 46.4235   1
   3   5   3 47.1552 43.5309   1
   4   5   3 1442.66 67.7959   1
   5   5   3 642.712 54.9765   1
   6   5   3 1312.94 69.1966   1
   7   5   3  589.73 59.1559   1
   8   5   3 575.682 61.6764   1
   9   5   3 50.8202 50.8202   1
  10   5   3 433.147 61.3662   1
  11   5   3-55.8972 55.8972   1
  12   5   3 86.7362 72.5781   1
  13   5   3 572.183 75.0575   1
  14   5   3-81.0491 81.0491   1
  15   5   3 321.695 76.4697   1
  16   5   3 135.058 92.0817   1
  17   5   3-16.6262 84.0099   1
  18   5   3  25.257  7.5996   1
  19   5   3-86.2823 99.3574   1
 -19   6   3-111.979 111.979   1
 -18   6   3 209.361  96.218   1
 -17   6   3 102.744  92.258   1
 -16   6   3 29.1082 98.7791   1
 -15   6   3 -26.809 97.9689   1
 -14   6   3 33.7506 83.8738   1
 -13   6   3-70.0069 87.2565   1
 -12   6   3 182.195 85.5634   1
 -11   6   3 394.471   70.91   1
 -10   6   3-67.3798 67.3798   1
  -9   6   3 406.028 77.6653   1
  -8   6   3 134.625 54.6319   1
  -7   6   3 2142.23 96.7973   1
  -6   6   3 3049.11 107.588   1
  -5   6   3 95.3393 50.5325   1
  -4   6   3 548.936 57.7364   1
  -3   6   3 227.407 52.6268   1
  -2   6   3 1103.20 62.5318   1
  -1   6   3 644.511 59.3468   1
   0   6   3 410.293 64.5291   1
   1   6   3 258.532 38.5089   1
   2   6   3-55.6456 55.6456   1
   3   6   3 186.136 39.9535   1
   4   6   3 1084.96 68.7095   1
   5   6   3-32.4198 45.9305   1
   6   6   3 246.737 54.7335   1
   7   6   3 101.924 45.5976   1
   8   6   3-21.3832 53.4579   1
   9   6   3 124.323 62.1614   1
  10   6   3-6.19493 58.4215   1
  11   6   3 50.2869 65.2863   1
  12   6   3 366.753 68.6047   1
  13   6   3 198.148 74.5282   1
  14   6   3 314.667 73.4224   1
  15   6   3   0.151 73.2017   1
  16   6   3 308.239  86.021   1
  17   6   3 -87.503  87.503   1
  18   6   3-75.1618  89.849   1
 -18   7   3 11.9604 115.303   1
 -17   7   3 90.4626 112.005   1
 -16   7   3 211.149  114.11   1
 -15   7   3 425.608 100.334   1
 -14   7   3 334.721 93.0941   1
 -13   7   3 25.9076 86.0044   1
 -12   7   3 309.996 95.4569   1
 -11   7   3 192.214 90.5106   1
 -10   7   3 231.759 70.5378   1
  -9   7   3 722.943 85.8718   1
  -8   7   3 284.017 72.2442   1
  -7   7   3 1009.30 89.2554   1
  -6   7   3 729.248 76.8116   1
  -5   7   3 66.5157 54.9473   1
  -4   7   3 516.276 65.0146   1
  -3   7   3 161.226 54.0562   1
  -2   7   3 371.753 58.3485   1
  -1   7   3 832.459 63.5346   1
   0   7   3 1798.80 234.757   1
   1   7   3    0.00 53.4727   1
   2   7   3 1170.24 73.3139   1
   3   7   3 204.123 44.6552   1
   4   7   3  115.12 50.7652   1
   5   7   3  161.46 58.6294   1
   6   7   3 311.522 56.5601   1
   7   7   3-61.6632 61.6632   1
   8   7   3 96.1015 61.3958   1
   9   7   3 402.282 64.6879   1
  10   7   3 26.4779 62.6586   1
  11   7   3 89.6509 65.0359   1
  12   7   3  90.521 28.6578   1
  13   7   3  38.371 76.7327   1
  14   7   3 72.9671 79.0469   1
  15   7   3-67.5041 86.5347   1
  16   7   3 151.744 86.2132   1
  17   7   3-28.3451 89.3404   1
 -16   8   3-47.1481 100.881   1
 -15   8   3 76.9872  101.92   1
 -14   8   3 41.8218 93.2912   1
 -13   8   3 29.6935 100.765   1
 -12   8   3 156.337 84.9852   1
 -11   8   3 1130.53 107.968   1
 -10   8   3-95.5336 95.5336   1
  -9   8   3 405.662 91.5075   1
  -8   8   3 74.4702 69.4374   1
  -7   8   3 1656.96 102.623   1
  -6   8   3 421.829 70.0569   1
  -5   8   3 300.022 57.6527   1
  -4   8   3 113.277 57.1196   1
  -3   8   3 141.057 58.5369   1
  -2   8   3 769.622 78.9648   1
  -1   8   3 117.939 52.8396   1
   0   8   3 699.425 81.9164   1
   1   8   3 334.513 57.6089   1
   2   8   3 130.097 58.1319   1
   3   8   3 115.808 37.0734   1
   4   8   3 1792.49 100.187   1
   5   8   3-67.9036 67.9036   1
   6   8   3 1036.11 89.1191   1
   7   8   3  31.448  9.2908   1
   8   8   3 162.957 59.6604   1
   9   8   3 -21.261 70.8732   1
  10   8   3 88.1395 66.1093   1
  11   8   3 236.821 78.9435   1
  12   8   3-71.5773 80.3076   1
  13   8   3 49.5162 83.3997   1
  14   8   3-96.8441 96.8441   1
  15   8   3 200.555 85.2165   1
 -15   9   3-127.254 127.254   1
 -14   9   3 256.815 106.919   1
 -13   9   3 286.306 94.7102   1
 -12   9   3    0.00 86.0322   1
 -11   9   3 247.561  85.003   1
 -10   9   3 112.355 95.5481   1
  -9   9   3 170.211 91.3272   1
  -8   9   3 195.988 79.0091   1
  -7   9   3 465.742  76.104   1
  -6   9   3 8.03296 70.2589   1
  -5   9   3 189.681 72.4981   1
  -4   9   3 29.4914 78.6333   1
  -3   9   3 183.496  59.875   1
  -2   9   3 1322.35 96.3763   1
  -1   9   3 76.3979 64.9388   1
   0   9   3 1053.79 113.107   1
   1   9   3 27.2185  61.006   1
   2   9   3  48.408 58.6547   1
   3   9   3 117.326 67.4437   1
   4   9   3 2080.79 116.463   1
   5   9   3 78.3081 65.5616   1
   6   9   3 260.471 80.4936   1
   7   9   3 133.879 71.8839   1
   8   9   3 83.9278 71.4297   1
   9   9   3-15.9771 76.3109   1
  10   9   3 7.93611 74.9783   1
  11   9   3 219.227 77.1643   1
  12   9   3-83.7016 83.7016   1
  13   9   3  66.985   21.50   1
  14   9   3-75.8733 91.3981   1
 -13  10   3-36.9749 104.207   1
 -12  10   3-70.7324 116.049   1
 -11  10   3 169.028 104.684   1
 -10  10   3 86.0951 94.6966   1
  -9  10   3 30.8075 98.7906   1
  -8  10   3 216.075 97.5464   1
  -7  10   3 282.838 87.0246   1
  -6  10   3 499.506 105.427   1
  -5  10   3 395.549 93.0717   1
  -4  10   3-43.0047 83.0169   1
  -3  10   3 1159.28 108.803   1
  -2  10   3 229.002 84.1596   1
  -1  10   3 434.908 84.2698   1
   0  10   3 274.991 63.5778   1
   1  10   3 158.644 76.9416   1
   2  10   3 1275.43 106.364   1
   3  10   3 238.858 89.5692   1
   4  10   3 953.841 109.169   1
   5  10   3-75.2475 75.2475   1
   6  10   3 57.3602   81.03   1
   7  10   3-75.8972 85.8418   1
   8  10   3 283.426 90.5875   1
   9  10   3 61.4415   78.36   1
  10  10   3-27.4123 79.5911   1
  11  10   3 102.757  74.658   1
  12  10   3 250.397  94.224   1
 -10  11   3   73.01 91.8151   1
  -9  11   3 -69.779 102.496   1
  -8  11   3-94.6117 94.6117   1
  -7  11   3 97.5761 99.6953   1
  -6  11   3 156.985 86.8683   1
  -5  11   3 324.386 88.8401   1
  -4  11   3 306.035 87.7283   1
  -3  11   3  48.226 15.5691   1
  -2  11   3 160.339 82.6649   1
  -1  11   3 307.185 86.6383   1
   0  11   3 177.367 133.894   1
   1  11   3  676.33 90.5638   1
   2  11   3-27.6543 85.8261   1
   3  11   3 82.1435 83.0817   1
   4  11   3 91.6423 84.1678   1
   5  11   3  64.858 80.6097   1
   6  11   3-18.3683 79.8902   1
   7  11   3-97.4082 97.4082   1
   8  11   3 154.356 82.1407   1
   9  11   3-96.6895 96.6895   1
  -5  12   3-11.6291 97.3047   1
  -4  12   3-110.566 110.566   1
  -3  12   3 44.2508 94.6818   1
  -2  12   3 108.694 94.4638   1
  -1  12   3 75.2284 78.2402   1
   0  12   3 106.732 60.8462   1
   1  12   3 231.082  91.058   1
   2  12   3 115.197 85.1797   1
   3  12   3 31.5888 95.7281   1
   4  12   3-91.8721 91.8721   1
 -21   0   4  48.281 84.4967   1
 -20   0   4 63.0457  85.296   1
 -19   0   4 117.568 91.6509   1
 -18   0   4-80.4325 80.4325   1
 -17   0   4 1053.52 99.7182   1
 -16   0   4 166.003 71.9397   1
 -15   0   4 1194.88 86.5993   1
 -14   0   4 393.913 59.8235   1
 -13   0   4 343.911 67.1294   1
 -12   0   4 911.439 70.7466   1
 -11   0   4 1090.71 71.6161   1
 -10   0   4 5604.85 120.193   1
  -9   0   4 3989.33 99.0212   1
  -8   0   4  275.80 37.5677   1
  -7   0   4 15.5663 31.1325   1
  -6   0   4 9084.27 105.203   1
  -5   0   4 173.607 26.4984   1
  -4   0   412113.40 101.235   1
  -3   0   4-15.4581 18.1883   1
  -2   0   412077.50 84.1758   1
  -1   0   4 338.767 25.2237   1
   0   0   4 2200.38 32.4517   1
   1   0   4 5234.07 64.1877   1
   2   0   4211950.0 1419.98   1
   3   0   432338.40 164.194   1
   4   0   4 55.8209 35.6886   1
   5   0   4 193.551 32.1016   1
   6   0   4 71.7066 34.0164   1
   7   0   4 5744.52 98.5554   1
   8   0   4 8707.81  127.34   1
   9   0   4 12.0212 48.0649   1
  10   0   4 265.789 55.5644   1
  11   0   4 3151.77  103.91   1
  12   0   4 5.58245  73.436   1
  13   0   4 285.958 64.2662   1
  14   0   4 330.414 73.7344   1
  15   0   4 149.666 71.0847   1
  16   0   4 198.747 79.6891   1
  17   0   4 31.9503 90.2077   1
  18   0   4 394.685 91.3739   1
  19   0   4 119.931 100.103   1
  20   0   4 39.7725 97.5241   1
 -21   1   4 50.2526 94.8113   1
 -20   1   4   6.945  2.0091   1
 -19   1   4 103.796 94.3586   1
 -18   1   4 224.088 82.8522   1
 -17   1   4 95.8427 81.7464   1
 -16   1   4 41.2647 70.3343   1
 -15   1   4 182.534 64.5857   1
 -14   1   4 311.196 57.9373   1
 -13   1   4 95.1795 43.8508   1
 -12   1   4 42.8655 47.5255   1
 -11   1   4-17.6831 52.1245   1
 -10   1   4  110.87 35.4244   1
  -9   1   4 87.3445 39.9539   1
  -8   1   410965.50 136.536   1
  -7   1   4 1714.54  64.083   1
  -6   1   415432.80 137.532   1
  -5   1   4 2937.07 71.6356   1
  -4   1   475523.40 1138.31   1
  -3   1   4 3179.50 51.4314   1
  -2   1   4 387.554  27.214   1
  -1   1   4 154.162 25.3822   1
   0   1   4 46.1585 14.1585   1
   1   1   4  282.50 24.2391   1
   2   1   4 5322.01 70.4613   1
   3   1   410389.80 97.8865   1
   4   1   4 8869.03 98.5593   1
   5   1   4  76.334 34.0299   1
   6   1   4 390.488 42.2661   1
   7   1   4 641.043 44.0826   1
   8   1   4 1533.55 66.1162   1
   9   1   4 163.477 46.8408   1
  10   1   4 4.59431 43.1747   1
  11   1   4 295.055  55.149   1
  12   1   4 166.477 65.3071   1
  13   1   4-23.0153 54.3023   1
  14   1   4 204.528 61.7246   1
  15   1   4 20.2903 61.7873   1
  16   1   4 116.335 73.8637   1
  17   1   4-62.8628   84.12   1
  18   1   4   4.149  1.1639   1
  19   1   4 91.7769 103.822   1
  20   1   4-19.4955  102.13   1
 -21   2   4-41.6928 103.755   1
 -20   2   4 356.563 106.289   1
 -19   2   4-92.4552 92.4552   1
 -18   2   4  224.65  77.759   1
 -17   2   4  307.24  83.271   1
 -16   2   4 6.67959 79.2168   1
 -15   2   4 79.0004 79.0004   1
 -14   2   4-67.4057 67.4057   1
 -13   2   4 325.776 64.4003   1
 -12   2   4 110.553  58.583   1
 -11   2   4 564.871 65.0654   1
 -10   2   4  386.89  64.014   1
  -9   2   4 1014.17 62.9726   1
  -8   2   4 266.612 47.8794   1
  -7   2   4 466.461 44.0802   1
  -6   2   4 3871.25 87.1908   1
  -5   2   4 200.979 40.3158   1
  -4   2   442779.70 213.872   1
  -3   2   412259.90 109.819   1
  -2   2   447361.70 204.671   1
  -1   2   4 106.916 22.5076   1
   0   2   4 150.433 47.6866   1
   1   2   4 1418.59 45.6144   1
   2   2   4 331.058 32.4202   1
   3   2   4 1751.89 52.5812   1
   4   2   4 272.145 28.5005   1
   5   2   4 1757.88  61.437   1
   6   2   4 1198.83 57.6553   1
   7   2   4 1037.06  57.565   1
   8   2   4 950.015 59.3187   1
   9   2   4  235.23 48.3223   1
  10   2   4 4.55618 49.2029   1
  11   2   4 229.469 58.2747   1
  12   2   4  421.46 62.8056   1
  13   2   4 388.605 78.2636   1
  14   2   4  30.941 70.9835   1
  15   2   4 197.478   78.26   1
  16   2   4-7.28454 77.3679   1
  17   2   4 244.901 90.1332   1
  18   2   4 110.206 82.8785   1
  19   2   4 72.9001 93.8539   1
  20   2   4-19.1445 100.292   1
 -21   3   4 119.181  108.26   1
 -20   3   4 253.099 104.798   1
 -19   3   4-65.9456 100.401   1
 -18   3   4-95.0711 95.0711   1
 -17   3   4-48.7994 88.8172   1
 -16   3   4-7.78055 76.7979   1
 -15   3   4 28.0847 69.7254   1
 -14   3   4 761.268 85.8718   1
 -13   3   4 199.986 77.8739   1
 -12   3   4 649.664 68.9903   1
 -11   3   4 153.776 53.4905   1
 -10   3   4 480.878  62.852   1
  -9   3   4 223.131 50.3242   1
  -8   3   4 6832.30 129.732   1
  -7   3   4-76.5063 76.5063   1
  -6   3   4 441.946 44.2842   1
  -5   3   4 271.709 38.5472   1
  -4   3   4 3972.54 85.3583   1
  -3   3   4 9118.98  108.55   1
  -2   3   4 6918.01 85.8579   1
  -1   3   414412.90 129.307   1
   0   3   4 35.0258 21.6039   1
   1   3   4 2262.71 59.1031   1
   2   3   4 1440.08  49.694   1
   3   3   4 2898.88 72.4473   1
   4   3   4 260.585 34.7421   1
   5   3   4 45.5931 30.0901   1
   6   3   4 334.805  40.938   1
   7   3   4 579.611 52.6618   1
   8   3   4 135.039 48.0345   1
   9   3   4 164.678 47.0482   1
  10   3   4    0.00 48.7954   1
  11   3   4 164.228 57.7477   1
  12   3   4 66.6953 57.6806   1
  13   3   4 342.145  66.626   1
  14   3   4-64.7671 68.3621   1
  15   3   4 35.0562 77.2965   1
  16   3   4 239.817 77.2422   1
  17   3   4 48.4778 80.7931   1
  18   3   4 559.865 101.385   1
  19   3   4-8.97012 91.4837   1
  20   3   4 138.077 89.6559   1
 -20   4   4-21.2744 108.418   1
 -19   4   4 140.039 104.782   1
 -18   4   4 279.546 102.204   1
 -17   4   4 -96.673  96.673   1
 -16   4   4-82.2913 82.2913   1
 -15   4   4 60.1718 76.9407   1
 -14   4   4 75.5741 81.4682   1
 -13   4   4 249.071 74.2287   1
 -12   4   4-41.8015 66.1095   1
 -11   4   4 103.549 59.9949   1
 -10   4   4 181.113 58.7685   1
  -9   4   4 1931.68 88.2417   1
  -8   4   4 8.59212 47.7465   1
  -7   4   4 31.3764 43.7421   1
  -6   4   4 2774.25 87.1118   1
  -5   4   4  461.98 49.0218   1
  -4   4   4 1088.02 73.2266   1
  -3   4   4 1702.05 61.6929   1
  -2   4   4 1319.59 56.7701   1
  -1   4   4 1521.45 62.0794   1
   0   4   4 5477.07 314.183   1
   1   4   4 86.3894 24.8159   1
   2   4   4 390.981 40.2908   1
   3   4   4 329.425 42.8845   1
   4   4   4-43.6654 43.6654   1
   5   4   4 1038.28 59.8738   1
   6   4   4  113.09 43.4264   1
   7   4   4-41.5164 41.5164   1
   8   4   4 585.276 55.8239   1
   9   4   4 174.298 53.9069   1
  10   4   4 1014.06 71.7307   1
  11   4   4-59.0639 59.0639   1
  12   4   4 363.526 75.0262   1
  13   4   4   88.27 65.9762   1
  14   4   4 88.1224 75.6626   1
  15   4   4 137.753 79.9873   1
  16   4   4 216.525 71.8748   1
  17   4   4 32.7908 88.6101   1
  18   4   4-107.086 107.086   1
  19   4   4 103.414 83.9761   1
 -20   5   4-104.026 122.757   1
 -19   5   4  53.715 102.275   1
 -18   5   4    0.00 100.547   1
 -17   5   4 234.402 86.6322   1
 -16   5   4 26.3225 95.1744   1
 -15   5   4 170.013 88.5218   1
 -14   5   4 142.953 77.9761   1
 -13   5   4 1528.91 115.241   1
 -12   5   4 52.3312 65.1713   1
 -11   5   4 236.526 72.6233   1
 -10   5   4 241.947 64.3934   1
  -9   5   4 189.119 54.3138   1
  -8   5   4    0.00 53.9958   1
  -7   5   4 859.812 69.0144   1
  -6   5   4 729.032 60.9869   1
  -5   5   4 218.869 46.4304   1
  -4   5   4 3952.90 102.688   1
  -3   5   4 -44.964  44.964   1
  -2   5   4 2073.82 74.5329   1
  -1   5   4   5.545  1.5448   1
   0   5   4 28.4472 61.3186   1
   1   5   4 2480.59 88.1147   1
   2   5   4 379.293  43.869   1
   3   5   4 1126.10 59.1725   1
   4   5   4 4883.44 112.476   1
   5   5   4 5166.94 120.227   1
   6   5   4 2109.36 82.8985   1
   7   5   4 1368.12  74.564   1
   8   5   4 72.5473 54.6402   1
   9   5   4 984.275 73.2408   1
  10   5   4 585.221 68.5875   1
  11   5   4 -23.989 59.5216   1
  12   5   4-62.9206 62.9206   1
  13   5   4 616.117 80.4374   1
  14   5   4 78.4826 67.9008   1
  15   5   4 45.7451 86.2163   1
  16   5   4 105.336 86.9049   1
  17   5   4 34.1628 85.8375   1
  18   5   4 145.978 92.6549   1
  19   5   4-97.6994 97.6994   1
 -19   6   4 105.084 107.205   1
 -18   6   4 76.8501 107.379   1
 -17   6   4 61.6005 97.1036   1
 -16   6   4 199.922 98.4116   1
 -15   6   4-17.4723 91.4688   1
 -14   6   4 49.9746 79.5496   1
 -13   6   4  189.27 61.0331   1
 -12   6   4 94.4176 74.3256   1
 -11   6   4-54.8317 68.7873   1
 -10   6   4 668.004 74.2238   1
  -9   6   4 286.866 66.8064   1
  -8   6   4 337.451 67.2922   1
  -7   6   4  747.53 69.7172   1
  -6   6   4 1381.59 86.5335   1
  -5   6   4 401.934 61.0975   1
  -4   6   4 160.242 49.3006   1
  -3   6   4 1202.73 69.6935   1
  -2   6   4 610.125 52.4062   1
  -1   6   4 42.7825 40.9241   1
   0   6   4 758.865 41.8425   1
   1   6   4 340.248 46.9013   1
   2   6   4 25.6142 42.0875   1
   3   6   4 2431.26  91.054   1
   4   6   4 118.761 46.2355   1
   5   6   4 42.4249 54.1645   1
   6   6   4 69.2362  52.153   1
   7   6   4 134.367 57.3249   1
   8   6   4-43.7354 60.6917   1
   9   6   4 120.954 62.2541   1
  10   6   4 85.0811 60.2689   1
  11   6   4 954.848 91.8651   1
  12   6   4 183.128 75.7123   1
  13   6   4  236.95  67.574   1
  14   6   4 319.313 92.7332   1
  15   6   4-93.3257 93.3257   1
  16   6   4    0.00 88.6986   1
  17   6   4-95.3704 95.3704   1
  18   6   4 76.0782 91.6449   1
 -18   7   4 35.7188 116.907   1
 -17   7   4  13.671   3.922   1
 -16   7   4 336.651 98.7619   1
 -15   7   4-85.2187 85.2187   1
 -14   7   4-90.6984 90.6984   1
 -13   7   4-82.6481 82.6481   1
 -12   7   4 683.935 104.437   1
 -11   7   4 574.388 102.496   1
 -10   7   4 259.542 83.5006   1
  -9   7   4  12.168   3.839   1
  -8   7   4 865.218  87.011   1
  -7   7   4-43.1456 68.6369   1
  -6   7   4 404.525   70.99   1
  -5   7   4 33.7545 57.8723   1
  -4   7   4 412.441 76.5574   1
  -3   7   4 647.641 67.4277   1
  -2   7   4  154.59 55.6094   1
  -1   7   4  14.972 52.4169   1
   0   7   4 245.098 39.5682   1
   1   7   4  51.621 15.3548   1
   2   7   4 800.725 66.1138   1
   3   7   4 170.741 52.9588   1
   4   7   4 79.9159 53.5781   1
   5   7   4 344.263  52.408   1
   6   7   4 722.949 77.3277   1
   7   7   4 135.143 59.9636   1
   8   7   4 153.253 60.5891   1
   9   7   4  70.079 66.5338   1
  10   7   4 113.946 64.4864   1
  11   7   4 98.5188 63.3355   1
  12   7   4 302.259 75.3425   1
  13   7   4 -86.391  86.391   1
  14   7   4-16.5143 82.5808   1
  15   7   4-83.9958 83.9958   1
  16   7   4 108.699 98.3472   1
  17   7   4 104.856 97.9865   1
 -16   8   4-12.0009 111.332   1
 -15   8   4    0.00  98.247   1
 -14   8   4 134.594 83.3224   1
 -13   8   4-29.5912 91.9586   1
 -12   8   4 275.115 81.5966   1
 -11   8   4 667.827 98.3674   1
 -10   8   4 345.421 91.2238   1
  -9   8   4 15.2252 80.1708   1
  -8   8   4 230.137 76.3724   1
  -7   8   4 639.008 90.5743   1
  -6   8   4 190.302 63.1004   1
  -5   8   4 33.2186 62.5225   1
  -4   8   4 44.5417 58.0956   1
  -3   8   4 204.466 52.7935   1
  -2   8   4 291.286 62.8305   1
  -1   8   4 1775.28 98.2089   1
   0   8   4 48.0827 40.7431   1
   1   8   4 1008.37 82.7897   1
   2   8   4 24.0156 58.1982   1
   3   8   4 1260.83 89.9252   1
   4   8   4 123.098  64.745   1
   5   8   4 200.295 58.0006   1
   6   8   4  122.55 67.5814   1
   7   8   4 219.525 61.8229   1
   8   8   4-27.6257 62.3839   1
   9   8   4 142.727 68.2613   1
  10   8   4-67.0266 70.5608   1
  11   8   4 308.911  79.858   1
  12   8   4-84.7125 84.7125   1
  13   8   4-16.5122 88.6534   1
  14   8   4 44.1187 98.6176   1
  15   8   4 129.161 103.325   1
 -15   9   4-109.979 109.979   1
 -14   9   4 174.482 100.961   1
 -13   9   4 164.806 91.0749   1
 -12   9   4 41.7899 95.3611   1
 -11   9   4 137.679 94.2571   1
 -10   9   4-92.1325 92.1325   1
  -9   9   4-71.4326 90.0734   1
  -8   9   4 59.3901 74.7519   1
  -7   9   4 539.904 88.1277   1
  -6   9   4 228.521 82.1893   1
  -5   9   4 182.538 69.4429   1
  -4   9   4  177.77 80.5365   1
  -3   9   4 1471.63 99.2148   1
  -2   9   4 92.5019 75.1629   1
  -1   9   4 530.925 74.4865   1
   0   9   4  48.412   53.50   1
   1   9   4-71.3427 71.3427   1
   2   9   4 629.556 81.0244   1
   3   9   4 208.865 61.0004   1
   4   9   4 190.825 72.4736   1
   5   9   4 910.946 92.0048   1
   6   9   4-72.3826 72.3826   1
   7   9   4  157.29 79.9942   1
   8   9   4  224.17 73.2345   1
   9   9   4 63.9045 75.4468   1
  10   9   4 24.6989 82.0439   1
  11   9   4 16.6628 83.3232   1
  12   9   4-61.9163 85.4529   1
  13   9   4 73.7048 84.1096   1
  14   9   4 143.139 84.5016   1
 -13  10   4 36.8032 117.108   1
 -12  10   4 247.633 91.3526   1
 -11  10   4 101.017  107.54   1
 -10  10   4 53.6167 96.5193   1
  -9  10   4 173.674  104.84   1
  -8  10   4-49.1572 92.0441   1
  -7  10   4-47.5418 88.8772   1
  -6  10   4-81.7158 92.9467   1
  -5  10   4 334.245 89.8708   1
  -4  10   4-76.8928 88.8759   1
  -3  10   4 117.563 81.9993   1
  -2  10   4-33.2399 82.1179   1
  -1  10   4 695.829 93.8775   1
   0  10   4 1268.53 100.627   1
   1  10   4  143.36 67.4139   1
   2  10   4 79.9764 87.4965   1
   3  10   4 120.313 74.6175   1
   4  10   4 549.375 91.5641   1
   5  10   4  212.84 80.7267   1
   6  10   4 199.339  79.191   1
   7  10   4-59.6238 85.8209   1
   8  10   4    0.00 81.5967   1
   9  10   4    0.00 87.2441   1
  10  10   4  228.97 81.3363   1
  11  10   4-90.4371 90.4371   1
  12  10   4-101.177 101.177   1
 -10  11   4 -98.032 110.143   1
  -9  11   4 23.8975  101.01   1
  -8  11   4 202.505 92.1395   1
  -7  11   4-32.7724 104.666   1
  -6  11   4 230.622 108.531   1
  -5  11   4 274.095 91.7062   1
  -4  11   4  465.13 86.5158   1
  -3  11   4-83.4775 83.4775   1
  -2  11   4 227.649 72.5723   1
  -1  11   4 121.896 80.6058   1
   0  11   4 87.0284 101.616   1
   1  11   4  358.90 83.7128   1
   2  11   4 201.925 80.9635   1
   3  11   4  73.571 82.0568   1
   4  11   4-45.7817 85.0146   1
   5  11   4  55.541 95.3445   1
   6  11   4    0.00 80.7339   1
   7  11   4 29.1093 87.3182   1
   8  11   4 243.531 80.2742   1
   9  11   4 9.83655 94.8285   1
  -5  12   4-46.3847 102.254   1
  -4  12   4 216.302 89.4277   1
  -3  12   4-100.569 100.569   1
  -2  12   4 381.965 97.2641   1
  -1  12   4    0.00 82.0552   1
   0  12   4 66.5884 127.049   1
   1  12   4-92.8391 92.8391   1
   2  12   4 73.4276 85.0219   1
   3  12   4 198.785 96.5228   1
   4  12   4-99.2812 99.2812   1
 -21   1   5 50.0425 92.5282   1
 -20   1   5 156.377  90.434   1
 -19   1   5 60.1555 93.9948   1
 -18   1   5-63.7918 83.4886   1
 -17   1   5-44.0007 79.5874   1
 -16   1   5 156.086 73.8334   1
 -15   1   5 475.875 81.1803   1
 -14   1   5 383.076 74.5382   1
 -13   1   5-58.6203 58.6203   1
 -12   1   5 1310.41 69.7042   1
 -11   1   5 609.997 56.6394   1
 -10   1   5 2614.41 87.2092   1
  -9   1   5 406.148 53.7832   1
  -8   1   5  141.84  41.716   1
  -7   1   5 614.772 52.8501   1
  -6   1   5 665.269 44.5363   1
  -5   1   519744.90 147.711   1
  -4   1   5 730.641 43.7406   1
  -3   1   517461.40 122.223   1
  -2   1   5 1443.57 42.0697   1
  -1   1   5 3816.16 54.2501   1
   0   1   51162.113 26.7129   1
   1   1   524777.60 140.319   1
   2   1   512457.00  107.35   1
   3   1   535299.70  189.10   1
   4   1   522002.50  161.07   1
   5   1   5 197.622 33.0892   1
   6   1   5-32.1412 32.1412   1
   7   1   5 71.6187 34.8871   1
   8   1   5 14.6864 38.5654   1
   9   1   5 112.955 43.1568   1
  10   1   5-47.7697 47.7697   1
  11   1   5 122.266 56.9926   1
  12   1   5 149.952 59.7978   1
  13   1   5 110.493 59.8511   1
  14   1   5 139.178 58.9862   1
  15   1   5 41.5219 75.6682   1
  16   1   5-79.4559 79.4559   1
  17   1   5  144.33 80.4943   1
  18   1   5 241.842 96.3665   1
  19   1   5 194.895 86.3061   1
  20   1   5 219.397 91.1024   1
 -21   2   5    0.00  104.26   1
 -20   2   5-93.3409 93.3409   1
 -19   2   5  213.91 96.8842   1
 -18   2   5-96.5968 96.5968   1
 -17   2   5 229.846 73.4359   1
 -16   2   5-77.9971 77.9971   1
 -15   2   5 163.198 68.3127   1
 -14   2   5  30.294 70.0454   1
 -13   2   5-63.2847 63.2847   1
 -12   2   5 197.033 56.5643   1
 -11   2   5 73.4137 56.4682   1
 -10   2   5 46.0537 43.2318   1
  -9   2   5 5051.34 116.408   1
  -8   2   5 3553.18 97.5548   1
  -7   2   5 245.668 37.5029   1
  -6   2   5 -38.449  38.449   1
  -5   2   521558.30 167.023   1
  -4   2   5 6317.54  86.415   1
  -3   2   5 733.402 39.4954   1
  -2   2   5 6186.71  84.663   1
  -1   2   5 2818.01 59.1995   1
   0   2   5 4238.95 449.684   1
   1   2   5 38.2406 26.1117   1
   2   2   5 1294.83 45.4849   1
   3   2   5 1075.65  44.356   1
   4   2   5 416.158 43.2686   1
   5   2   5 3358.17 81.7046   1
   6   2   5 251.891 40.3049   1
   7   2   5 485.523  47.543   1
   8   2   5 190.253 40.1809   1
   9   2   5 29.1938 38.3174   1
  10   2   5 725.574 61.9864   1
  11   2   5-10.0173 51.9263   1
  12   2   5  311.47  62.837   1
  13   2   5-59.1867 60.1013   1
  14   2   5 166.628 70.1111   1
  15   2   5 159.358 80.1314   1
  16   2   5 37.3451 76.5102   1
  17   2   5 289.755 83.8303   1
  18   2   5-8.20195 99.3683   1
  19   2   5-83.0038 94.8657   1
  20   2   5 178.912 97.6734   1
 -21   3   5 162.131 108.742   1
 -20   3   5 80.7146 101.382   1
 -19   3   5 205.845 92.1396   1
 -18   3   5 182.556 89.8178   1
 -17   3   5 508.608 91.4132   1
 -16   3   5 120.145 74.6025   1
 -15   3   5-69.5099 73.3681   1
 -14   3   5 108.724 68.3189   1
 -13   3   5 494.894 74.8131   1
 -12   3   5 189.331 65.0243   1
 -11   3   5 2029.08  89.631   1
 -10   3   5 145.505 62.7729   1
  -9   3   5 2204.98 87.2904   1
  -8   3   5-41.6602  53.962   1
  -7   3   5 1104.66 61.4224   1
  -6   3   5 190.559 45.2809   1
  -5   3   5 6567.03 109.264   1
  -4   3   5 1013.84 53.6044   1
  -3   3   5 241.291 33.7994   1
  -2   3   5 375.683 33.7271   1
  -1   3   522955.90 164.432   1
   0   3   5 78.2458 27.0005   1
   1   3   5    0.00 25.9631   1
   2   3   5 3036.88 72.9643   1
   3   3   5 2141.84 68.0798   1
   4   3   5 17.4177 31.1717   1
   5   3   5 3494.70 92.3047   1
   6   3   5 3749.58 92.9685   1
   7   3   5 237.321  46.374   1
   8   3   5 1590.64 70.7797   1
   9   3   5 57.9636 48.0046   1
  10   3   5  135.65 47.0203   1
  11   3   5 414.499 65.9262   1
  12   3   5-22.5526 58.6272   1
  13   3   5 238.765 62.1656   1
  14   3   5 85.5203 69.3127   1
  15   3   5 -78.254  78.254   1
  16   3   5 450.328  93.483   1
  17   3   5   0.423 81.7493   1
  18   3   5 61.0647 88.9008   1
  19   3   5 84.3831 93.3614   1
  20   3   5-105.905 105.905   1
 -20   4   5 160.352 100.845   1
 -19   4   5 89.2743 97.3025   1
 -18   4   5-97.7866 97.7866   1
 -17   4   5  146.94 95.3079   1
 -16   4   5 496.928 97.8064   1
 -15   4   5 311.681 81.6133   1
 -14   4   5-54.8102 81.2375   1
 -13   4   5 778.503 89.6423   1
 -12   4   5-66.9374 66.9374   1
 -11   4   5-59.8975 59.8975   1
 -10   4   5 141.452 54.8453   1
  -9   4   5 2005.24 88.1869   1
  -8   4   5-49.6524 49.6524   1
  -7   4   5 132.248 40.9106   1
  -6   4   5 1273.20 65.4103   1
  -5   4   5 1001.32 67.0742   1
  -4   4   5 137.415 40.4712   1
  -3   4   5 496.998 43.1366   1
  -2   4   5 1404.91 54.1797   1
  -1   4   5 349.828 40.0053   1
   0   4   5 3872.33 271.953   1
   1   4   5  221.47 34.1474   1
   2   4   5 250.003 37.6847   1
   3   4   510199.20 144.669   1
   4   4   5 393.245 45.6178   1
   5   4   5 3943.16 96.3966   1
   6   4   5 3526.82 96.1036   1
   7   4   5 1183.45 70.5228   1
   8   4   5 966.666 64.9243   1
   9   4   5 2097.78 93.5562   1
  10   4   5  244.13 67.3168   1
  11   4   5 50.1592 53.7386   1
  12   4   5 30.3938 65.2578   1
  13   4   5-74.9491 74.9491   1
  14   4   5 199.526 83.7298   1
  15   4   5 105.833 37.2558   1
  16   4   5-96.7946 96.7946   1
  17   4   5 101.096 84.2484   1
  18   4   5 179.791 100.078   1
  19   4   5 19.4629 92.8814   1
 -20   5   5-56.9313 112.834   1
 -19   5   5 277.626 99.7425   1
 -18   5   5 50.0594 108.284   1
 -17   5   5-104.547 104.547   1
 -16   5   5    0.00 98.8522   1
 -15   5   5 638.651  90.238   1
 -14   5   5 158.467 85.7083   1
 -13   5   5 742.149 100.075   1
 -12   5   5  12.812 66.0075   1
 -11   5   5 1250.12 93.0779   1
 -10   5   5-16.5646 61.3858   1
  -9   5   5-52.3357 52.3357   1
  -8   5   5 128.207 45.3004   1
  -7   5   5 498.613 59.4475   1
  -6   5   5 421.604 58.1892   1
  -5   5   5 867.302 63.5754   1
  -4   5   5 5920.82 120.835   1
  -3   5   5 7271.93 132.417   1
  -2   5   5 7.47837 40.1775   1
  -1   5   5 360.741 49.2764   1
   0   5   5 2882.84 339.104   1
   1   5   5 425.474 43.2796   1
   2   5   5 1179.09 60.5172   1
   3   5   5 46.5662 37.4344   1
   4   5   5-46.3824 46.3824   1
   5   5   5 50.7406 42.5791   1
   6   5   5 669.009 61.3961   1
   7   5   5 427.426 53.9895   1
   8   5   5 139.927 60.9971   1
   9   5   5 959.544 72.4322   1
  10   5   5 203.299 71.3363   1
  11   5   5 128.331 41.0216   1
  12   5   5 31.9256 60.3071   1
  13   5   5 20.3409 76.0703   1
  14   5   5 159.716 80.2966   1
  15   5   5 100.361 89.7968   1
  16   5   5 254.724 98.3701   1
  17   5   5 226.997 81.5065   1
  18   5   5 185.426 87.4603   1
 -19   6   5  174.25 104.554   1
 -18   6   5-108.967 108.967   1
 -17   6   5 162.176 97.7235   1
 -16   6   5-85.6358 92.8567   1
 -15   6   5 576.502 103.422   1
 -14   6   5-41.6755 104.694   1
 -13   6   5 15.1394 86.7822   1
 -12   6   5 544.058 92.1824   1
 -11   6   5 223.866 65.6704   1
 -10   6   5 77.0731 66.1984   1
  -9   6   5 161.912 56.9173   1
  -8   6   5 305.078 59.4597   1
  -7   6   5-58.0901 58.0901   1
  -6   6   5 649.212 67.3261   1
  -5   6   5 320.102  62.109   1
  -4   6   5 2560.52 92.0943   1
  -3   6   5 22.6421 46.2318   1
  -2   6   5 854.217 59.0746   1
  -1   6   5 143.547 41.9425   1
   0   6   5 408.906 36.3666   1
   1   6   5 56.2347 35.9532   1
   2   6   5 9.17241 38.5222   1
   3   6   5476.5318 73.9193   1
   4   6   5 9.08562 49.9612   1
   5   6   5 1636.11 92.2552   1
   6   6   5-45.9346 56.7421   1
   7   6   5 407.249 63.6941   1
   8   6   5 150.119  57.185   1
   9   6   5 64.0976 56.9725   1
  10   6   5 420.464 72.7393   1
  11   6   5 59.2242  71.598   1
  12   6   5-55.5033 68.7202   1
  13   6   5  -50.93 72.8858   1
  14   6   5 30.6308 86.6548   1
  15   6   5 179.748 82.8994   1
  16   6   5 267.947 90.4775   1
  17   6   5-72.8625 92.8183   1
 -18   7   5 249.853  92.613   1
 -17   7   5-106.694 106.694   1
 -16   7   5-83.5255 108.901   1
 -15   7   5-29.3364 97.4485   1
 -14   7   5 193.197 83.0967   1
 -13   7   5 579.716 92.6766   1
 -12   7   5 309.336 90.8612   1
 -11   7   5-76.9327 80.9892   1
 -10   7   5-85.3378 85.3378   1
  -9   7   5 314.649 84.6392   1
  -8   7   5 1219.78 92.8419   1
  -7   7   5 357.627 73.4874   1
  -6   7   5 424.828 71.9352   1
  -5   7   5-22.1825 57.8787   1
  -4   7   5 224.986 60.3181   1
  -3   7   5 490.404 61.7753   1
  -2   7   5-31.1373 45.2943   1
  -1   7   5 108.716 46.8571   1
   0   7   5 245.382 41.8836   1
   1   7   5 10.1729 49.0355   1
   2   7   5 2965.91 99.3221   1
   3   7   5 438.006 64.9286   1
   4   7   5 1313.24 83.6713   1
   5   7   5 767.206 75.0965   1
   6   7   5-45.9126 57.6096   1
   7   7   5 77.9442  59.133   1
   8   7   5 460.144 71.3418   1
   9   7   5-19.5317 60.3689   1
  10   7   5 13.2603 67.1703   1
  11   7   5 264.033 77.4465   1
  12   7   5 449.635   83.27   1
  13   7   5  252.28 83.8012   1
  14   7   5 99.1262 78.2585   1
  15   7   5  113.47   85.75   1
  16   7   5  39.001 11.7971   1
 -16   8   5-105.356 105.356   1
 -15   8   5-33.3169 103.178   1
 -14   8   5 10.6394 98.9255   1
 -13   8   5-94.7761 94.7761   1
 -12   8   5  42.469 12.0624   1
 -11   8   5 277.695 80.5265   1
 -10   8   5 1076.56 108.372   1
  -9   8   5  39.496 86.0796   1
  -8   8   5 67.2124 71.2323   1
  -7   8   5 1203.72 100.392   1
  -6   8   5  266.94 68.9532   1
  -5   8   5 296.815 72.2476   1
  -4   8   5141.8521 44.8521   1
  -3   8   5 31.6732 56.6281   1
  -2   8   5 1923.29 99.9689   1
  -1   8   5 175.715 60.4561   1
   0   8   5 429.824 116.728   1
   1   8   5 1064.89 81.9099   1
   2   8   5 677.602 76.7313   1
   3   8   5 140.496 55.0972   1
   4   8   5-24.6389 67.5205   1
   5   8   5 76.1795 58.9493   1
   6   8   5 450.791 72.1293   1
   7   8   5 1307.96 103.993   1
   8   8   5 578.618 79.3485   1
   9   8   5 86.9045 70.9469   1
  10   8   5  135.86 71.4557   1
  11   8   5  235.24 68.4681   1
  12   8   5 57.6491  80.356   1
  13   8   5 68.6646 80.8316   1
  14   8   5 44.9807 90.8303   1
  15   8   5-84.3831 88.6892   1
 -15   9   5   4.257  1.2561   1
 -14   9   5 34.9546 114.679   1
 -13   9   5 109.037 94.9975   1
 -12   9   5 300.975 93.9158   1
 -11   9   5 314.487 100.262   1
 -10   9   5 271.368 94.9764   1
  -9   9   5-90.8499 90.8499   1
  -8   9   5 25.5414 80.6957   1
  -7   9   5  189.03 69.7465   1
  -6   9   5-24.0138 84.0485   1
  -5   9   5 283.325 75.2852   1
  -4   9   5 126.554 68.6758   1
  -3   9   5 1692.97 112.737   1
  -2   9   5 1077.59  88.598   1
  -1   9   5 260.587 79.2297   1
   0   9   5 512.386 80.9126   1
   1   9   5 286.286 67.5821   1
   2   9   5 364.124  80.085   1
   3   9   5 134.009 67.4688   1
   4   9   5 35.7817 73.3967   1
   5   9   5-21.8628 71.0589   1
   6   9   5    0.00 74.1906   1
   7   9   5  -45.84 72.7985   1
   8   9   5 141.096   79.48   1
   9   9   5 56.7948 77.2122   1
  10   9   5    0.00 81.1553   1
  11   9   5-85.9318 85.9318   1
  12   9   5-89.7946 89.7946   1
  13   9   5-65.0173 87.5543   1
 -13  10   5 160.932  97.662   1
 -12  10   5 293.615 105.173   1
 -11  10   5 257.448 94.1114   1
 -10  10   5-42.7283 100.422   1
  -9  10   5-71.7659 115.035   1
  -8  10   5 68.8286 84.4618   1
  -7  10   5-105.131 105.131   1
  -6  10   5 -84.577  84.577   1
  -5  10   5 176.334 80.6137   1
  -4  10   5 25.9137 72.7671   1
  -3  10   5 748.608 89.7516   1
  -2  10   5-24.4106 74.1915   1
  -1  10   5 1866.57 120.829   1
   0  10   5  233.49 129.252   1
   1  10   5 177.382 73.9936   1
   2  10   5 241.612 86.4944   1
   3  10   5    0.00 78.2904   1
   4  10   5 342.911 84.1081   1
   5  10   5 156.781  77.935   1
   6  10   5 192.856 74.5957   1
   7  10   5 137.229 78.5462   1
   8  10   5 96.7858 80.6596   1
   9  10   5 72.0674 80.9665   1
  10  10   5 221.775 85.7075   1
  11  10   5 114.079 85.1235   1
 -10  11   5-115.132 115.132   1
  -9  11   5 116.821 99.5177   1
  -8  11   5 191.062 98.1998   1
  -7  11   5 129.588 90.6027   1
  -6  11   5-31.2129 95.7061   1
  -5  11   5 60.6147 100.688   1
  -4  11   5 79.1863 85.2717   1
  -3  11   5-97.3263 105.346   1
  -2  11   5-76.3826  86.304   1
  -1  11   5 121.662 82.4112   1
   0  11   5 18.1718 60.6661   1
   1  11   5 18.2514 77.8099   1
   2  11   5 101.769 92.2569   1
   3  11   5   7.333  1.9985   1
   4  11   5 743.641 99.8407   1
   5  11   5-27.7417 88.7576   1
   6  11   5 76.0671 87.9746   1
   7  11   5 58.1438 80.8615   1
   8  11   5 127.939  100.01   1
  -5  12   5 385.474  112.39   1
  -4  12   5 228.018 94.3125   1
  -3  12   5-102.304 102.304   1
  -2  12   5 43.4409 92.9489   1
  -1  12   5-98.8049 98.8049   1
   0  12   5 33.6707 107.009   1
   1  12   5 10.7201 90.6675   1
   2  12   5 74.2381  97.377   1
   3  12   5-31.4705 89.6523   1
 -22   0   6 113.429 104.206   1
 -21   0   6-102.219 102.219   1
 -20   0   6-85.5267 85.5267   1
 -19   0   6 249.849 100.126   1
 -18   0   6  63.404 19.6496   1
 -17   0   6  300.64 69.6558   1
 -16   0   6 112.633 62.2705   1
 -15   0   6 148.965 46.9633   1
 -14   0   6  -10.97 54.8498   1
 -13   0   6 200.057 61.2029   1
 -12   0   6 1233.29 78.5044   1
 -11   0   6 132.282  49.267   1
 -10   0   6 19.1426 42.8443   1
  -9   0   6 3882.00 102.033   1
  -8   0   6 287.671 37.3244   1
  -7   0   6 581.158 41.8368   1
  -6   0   6 1835.75 67.2143   1
  -5   0   6 797.976 49.8717   1
  -4   0   658154.10 234.309   1
  -3   0   6 7732.36 104.639   1
  -2   0   6 694.295 34.1732   1
  -1   0   6 4820.79  60.146   1
   0   0   613960.60 219.179   1
   1   0   610604.40 94.5817   1
   2   0   631505.30 168.199   1
   3   0   626902.80 213.323   1
   4   0   637446.50 209.509   1
   5   0   641642.90 234.824   1
   6   0   6 582.723 44.8986   1
   7   0   6 2430.46 80.8273   1
   8   0   6 3617.58 101.278   1
   9   0   6 760.451 65.5289   1
  10   0   6 1862.94 86.0206   1
  11   0   6 557.197 75.0934   1
  12   0   6-72.4883 72.4883   1
  13   0   6 137.867 56.8249   1
  14   0   6-76.5705 76.5705   1
  15   0   6 813.498 92.6782   1
  16   0   6 351.959 89.1683   1
  17   0   6 124.222 102.581   1
  18   0   6 445.426 110.409   1
  19   0   6-76.6556 105.053   1
  20   0   6 20.8843 101.571   1
 -21   1   6 138.179 101.518   1
 -20   1   6    0.00 90.0456   1
 -19   1   6 298.622  79.572   1
 -18   1   6-82.2177 82.2177   1
 -17   1   6 249.031 69.0176   1
 -16   1   6-40.9753 69.8412   1
 -15   1   6 43.6967 69.7378   1
 -14   1   6 5.57635 56.6465   1
 -13   1   6 37.0955 51.9417   1
 -12   1   6 149.173 57.4436   1
 -11   1   6-35.1778  48.137   1
 -10   1   6 1029.78 70.3128   1
  -9   1   6 78.6182 40.6976   1
  -8   1   6 3546.64 87.8612   1
  -7   1   6 1925.01 67.5311   1
  -6   1   6 1452.32 53.6877   1
  -5   1   6 4261.54 77.8352   1
  -4   1   614194.10 122.489   1
  -3   1   6 1906.19 48.3246   1
  -2   1   6 5209.07 67.9192   1
  -1   1   610053.20  93.937   1
   0   1   620684.80 297.506   1
   1   1   655051.40 222.116   1
   2   1   644983.70 211.309   1
   3   1   6190.7887 48.7887   1
   4   1   611147.50 127.739   1
   5   1   6 3389.45 82.6284   1
   6   1   6 708.349 48.6305   1
   7   1   6  458.70 48.6226   1
   8   1   6 200.016 42.2073   1
   9   1   6-46.8129 46.8129   1
  10   1   6 638.272  63.365   1
  11   1   6-45.0372 62.4982   1
  12   1   6 203.289 49.6771   1
  13   1   6  5.5297 67.2222   1
  14   1   6-69.1417 69.1417   1
  15   1   6-77.5346 77.5346   1
  16   1   6 52.6836  84.112   1
  17   1   6-91.6479 91.6479   1
  18   1   6-52.8486 94.5806   1
  19   1   6-9.28986 99.3896   1
  20   1   6 101.432 100.498   1
 -21   2   6-81.6787  104.74   1
 -20   2   6 94.8383 89.0855   1
 -19   2   6   0.539 85.0087   1
 -18   2   6  140.02 80.0102   1
 -17   2   6 45.6007 78.8571   1
 -16   2   6 431.203 78.6638   1
 -15   2   6 202.344 74.6957   1
 -14   2   6  643.51 79.2578   1
 -13   2   6-63.0969 63.0969   1
 -12   2   6 1313.69 90.2573   1
 -11   2   6    0.00 52.5783   1
 -10   2   6-52.5181 52.5181   1
  -9   2   6 2305.97 81.5208   1
  -8   2   6 1116.41 60.8778   1
  -7   2   6 194.807 41.2111   1
  -6   2   6 7270.72 116.187   1
  -5   2   6 1996.15 65.6427   1
  -4   2   6 7306.58 98.5686   1
  -3   2   6 19.7313 30.0739   1
  -2   2   6 1217.21 51.6947   1
  -1   2   6 530.414 39.4337   1
   0   2   612441.10 1367.14   1
   1   2   6 751.371 42.8834   1
   2   2   6 58.4672  25.981   1
   3   2   6 1405.57 53.5994   1
   4   2   6220.3948 34.0729   1
   5   2   6 1021.86 55.0861   1
   6   2   6 248.235 42.1376   1
   7   2   6 3405.17  89.607   1
   8   2   6 -39.264 43.8305   1
   9   2   6 333.874  48.348   1
  10   2   6 407.462 60.1666   1
  11   2   6-53.7501 53.7501   1
  12   2   6    0.00 63.7589   1
  13   2   6 206.737 64.6662   1
  14   2   6 420.772 76.5031   1
  15   2   6 163.061 69.2269   1
  16   2   6 305.265 86.5717   1
  17   2   6 607.155  102.10   1
  18   2   6  71.011 22.3067   1
  19   2   6 28.2961 99.4995   1
  20   2   6-105.975 105.975   1
 -21   3   6 54.1048 95.4271   1
 -20   3   6-102.866 102.866   1
 -19   3   6 -102.46  102.46   1
 -18   3   6-69.0278 94.3017   1
 -17   3   6 209.221 71.6757   1
 -16   3   6-78.1841 78.1841   1
 -15   3   6 249.184 82.7392   1
 -14   3   6 792.253 80.5669   1
 -13   3   6 825.351 89.8991   1
 -12   3   6 1021.52 78.2125   1
 -11   3   6  4.7581 56.1313   1
 -10   3   6 18.0368 49.3627   1
  -9   3   6 50.2182 55.8982   1
  -8   3   6 3092.21 93.6474   1
  -7   3   6 1006.93 59.5107   1
  -6   3   6 2672.87  89.635   1
  -5   3   6-38.6432 38.6432   1
  -4   3   6 2053.49  66.854   1
  -3   3   6 1425.52 66.7677   1
  -2   3   6-2.81826 29.0953   1
  -1   3   6 3387.01 77.7057   1
   0   3   6 1198.87 74.6405   1
   1   3   6 3989.34 80.8475   1
   2   3   6 3909.34 86.9836   1
   3   3   6 2165.64 69.1175   1
   4   3   6 1436.74 56.0042   1
   5   3   6 1360.51 65.8748   1
   6   3   6 90.3124 43.7866   1
   7   3   6-42.7604 42.7604   1
   8   3   6 68.0922 45.3916   1
   9   3   6 4.53142 48.0253   1
  10   3   6 2492.27 101.314   1
  11   3   6 544.717 65.9467   1
  12   3   6 279.686  64.959   1
  13   3   6 389.351 75.7052   1
  14   3   6 154.882 76.5416   1
  15   3   6-83.6757 83.6757   1
  16   3   6    0.00 91.7244   1
  17   3   6-50.3346 108.756   1
  18   3   6 303.684 91.6467   1
  19   3   6 28.7466 93.4193   1
 -20   4   6-103.361 103.361   1
 -19   4   6 68.8861 103.836   1
 -18   4   6 27.8131 103.323   1
 -17   4   6 1417.82  120.62   1
 -16   4   6 447.791 93.4996   1
 -15   4   6 593.743 98.9572   1
 -14   4   6 137.554 77.0697   1
 -13   4   6 134.082 68.9878   1
 -12   4   6 142.263 62.9052   1
 -11   4   6 642.115 76.1654   1
 -10   4   6 3257.73 109.523   1
  -9   4   6-63.1942 63.1942   1
  -8   4   6 257.666 53.4441   1
  -7   4   6  117.97 45.6633   1
  -6   4   6 341.435 46.4773   1
  -5   4   6 5651.75 114.418   1
  -4   4   6 1435.68 59.3899   1
  -3   4   6 424.704 42.2796   1
  -2   4   6 809.942 49.6264   1
  -1   4   611699.50 138.063   1
   0   4   6 1978.47 157.486   1
   1   4   6 3110.67 79.5682   1
   2   4   6 9.21542 39.6184   1
   3   4   6 84.4265 36.7025   1
   4   4   6 317.202 42.9592   1
   5   4   6 26.4148 40.0796   1
   6   4   6 3439.70 102.582   1
   7   4   6 104.077 47.0581   1
   8   4   6 27.9762 48.7389   1
   9   4   6 228.647 56.7121   1
  10   4   6 32.3285 54.7828   1
  11   4   6 354.844 67.2059   1
  12   4   6 214.616 66.1717   1
  13   4   6 1320.12 109.788   1
  14   4   6 351.066  83.758   1
  15   4   6-30.2483 81.8473   1
  16   4   6 216.754   86.17   1
  17   4   6 308.718 109.118   1
  18   4   6 246.325 89.4902   1
  19   4   6-106.206 106.206   1
 -20   5   6  27.114    8.00   1
 -19   5   6-106.408 112.542   1
 -18   5   6-59.9845 93.5459   1
 -17   5   6-46.4897 93.9838   1
 -16   5   6-60.2789 88.4055   1
 -15   5   6 88.9014 73.9155   1
 -14   5   6 143.035 89.4024   1
 -13   5   6 876.282 95.8305   1
 -12   5   6-26.5346 71.7389   1
 -11   5   6-36.1753 64.5264   1
 -10   5   6  153.68  54.473   1
  -9   5   6-31.9375 51.2986   1
  -8   5   6 223.365 49.1262   1
  -7   5   6 809.089 65.1901   1
  -6   5   6-49.6106 49.6106   1
  -5   5   6 875.322 58.8761   1
  -4   5   6 172.022 47.2575   1
  -3   5   6 1879.59 78.0861   1
  -2   5   6 773.364 56.1757   1
  -1   5   6 3103.91 86.6558   1
   0   5   6-39.6693 39.6693   1
   1   5   6 23.0811 36.9199   1
   2   5   6 1527.22 68.9194   1
   3   5   6 580.042 53.9735   1
   4   5   6 289.719  53.748   1
   5   5   6  277.68 49.0063   1
   6   5   6 127.464 64.1909   1
   7   5   6 101.791 54.9526   1
   8   5   6 316.909 66.4325   1
   9   5   6 1960.72 89.4855   1
  10   5   6 138.292 62.4535   1
  11   5   6 86.2949 60.4958   1
  12   5   6 6.20931 70.0846   1
  13   5   6  222.98 86.7128   1
  14   5   6  273.62 82.9699   1
  15   5   6 157.625 75.7261   1
  16   5   6-101.035 101.035   1
  17   5   6-94.6829 94.6829   1
  18   5   6-92.7423 92.7423   1
 -19   6   6-46.2236 109.251   1
 -18   6   6 140.737 97.9947   1
 -17   6   6 101.402 91.0529   1
 -16   6   6 292.764 87.3176   1
 -15   6   6-43.8548 103.011   1
 -14   6   6-93.1799 93.1799   1
 -13   6   6-39.2312 93.5423   1
 -12   6   6 1155.99 107.904   1
 -11   6   6-20.8404  74.442   1
 -10   6   6 672.526 85.7925   1
  -9   6   6 307.664 69.5715   1
  -8   6   6 210.303 68.1554   1
  -7   6   6 1457.18 88.0478   1
  -6   6   6 20.1914  58.663   1
  -5   6   6 6293.84 140.501   1
  -4   6   6 894.941 71.2546   1
  -3   6   6 1093.63 67.9965   1
  -2   6   6 -46.943  46.943   1
  -1   6   6 120.424 55.0747   1
   0   6   6 93.7552 44.6207   1
   1   6   6 17.5432 42.4767   1
   2   6   6 113.912  45.015   1
   3   6   6 60.3306 45.6996   1
   4   6   6 1531.92 76.4126   1
   5   6   6 188.357 54.3318   1
   6   6   6 1795.07   84.75   1
   7   6   6 335.788 60.1523   1
   8   6   6 33.9781  60.809   1
   9   6   6-77.4977 77.4977   1
  10   6   6 182.811 63.8956   1
  11   6   6 985.075 92.8448   1
  12   6   6 14.0961 79.3127   1
  13   6   6 356.573 76.4106   1
  14   6   6 23.6387 81.4118   1
  15   6   6-86.3988 86.3988   1
  16   6   6 421.991 90.4897   1
  17   6   6 372.179  88.493   1
 -18   7   6 166.023 97.4667   1
 -17   7   6    0.00 98.7222   1
 -16   7   6 271.501 104.181   1
 -15   7   6 49.0304 91.8067   1
 -14   7   6 220.363 85.8722   1
 -13   7   6 380.643 94.3934   1
 -12   7   6 390.781 90.5701   1
 -11   7   6 553.201 90.8589   1
 -10   7   6 601.919 89.1363   1
  -9   7   6 2466.49 122.232   1
  -8   7   6 26.6279 65.0894   1
  -7   7   6 74.3759 63.6148   1
  -6   7   6 136.965 72.8575   1
  -5   7   6 1921.87 96.4261   1
  -4   7   6-63.1919 63.1919   1
  -3   7   6 411.425 63.6931   1
  -2   7   6 84.9785 49.0924   1
  -1   7   6 303.871 62.8367   1
   0   7   6 241.834 39.8592   1
   1   7   6-50.9325 50.9325   1
   2   7   6 207.127 61.6748   1
   3   7   6 145.528 62.2405   1
   4   7   6 292.185 60.0788   1
   5   7   6 1129.95 85.1084   1
   6   7   6 392.745 63.9608   1
   7   7   6-12.5473  59.164   1
   8   7   6 120.435  65.127   1
   9   7   6 59.4951 65.7103   1
  10   7   6 200.683 72.4931   1
  11   7   6 406.666 68.6618   1
  12   7   6 190.209 88.5294   1
  13   7   6 128.324 90.7886   1
  14   7   6 25.2153 86.9434   1
  15   7   6 142.043 94.4086   1
  16   7   6 167.388 93.1861   1
 -16   8   6 196.639 104.808   1
 -15   8   6-21.3955 106.955   1
 -14   8   6-102.729 102.729   1
 -13   8   6-94.3911 94.3911   1
 -12   8   6  65.715 20.0242   1
 -11   8   6 52.4781 84.3739   1
 -10   8   6 238.545 82.5687   1
  -9   8   6 164.647 87.8822   1
  -8   8   6 2035.18 122.127   1
  -7   8   6 143.878 72.4375   1
  -6   8   6 447.568 83.6149   1
  -5   8   6-6.82636  68.274   1
  -4   8   6 180.873 62.8714   1
  -3   8   6 315.652 74.8403   1
  -2   8   6 1190.83 91.3814   1
  -1   8   6 441.153 66.1265   1
   0   8   6 326.263 75.9497   1
   1   8   6  67.033 61.4519   1
   2   8   6 49.0064 62.8784   1
   3   8   6 697.176 73.4856   1
   4   8   6 1651.98  97.663   1
   5   8   6 187.769 68.0339   1
   6   8   6-6.31117 70.3382   1
   7   8   6 205.312 68.1339   1
   8   8   6 134.625 77.5681   1
   9   8   6 323.664 73.6057   1
  10   8   6 14.9964 74.0961   1
  11   8   6 103.557 88.6372   1
  12   8   6 99.5511 80.3389   1
  13   8   6 242.444 82.5573   1
  14   8   6 153.943 82.1651   1
  15   8   6 360.691 93.8338   1
 -15   9   6-113.226 113.226   1
 -14   9   6 45.6497 107.592   1
 -13   9   6 163.341 106.387   1
 -12   9   6-30.8209 91.3951   1
 -11   9   6 -19.973 96.7195   1
 -10   9   6    0.00 89.4452   1
  -9   9   6 107.043 95.7149   1
  -8   9   6 120.205 80.4743   1
  -7   9   6  313.63 75.6354   1
  -6   9   6-55.9202 72.8958   1
  -5   9   6 115.699  69.225   1
  -4   9   6 75.4314 74.4474   1
  -3   9   6 36.8833  71.827   1
  -2   9   6 295.353 75.0435   1
  -1   9   6 825.944 89.6529   1
   0   9   6 189.987 81.3349   1
   1   9   6 1080.75 94.7527   1
   2   9   6 219.676 67.0189   1
   3   9   6-64.6678 75.7534   1
   4   9   6 173.334 74.2804   1
   5   9   6  102.90 76.4913   1
   6   9   6 210.725 67.8322   1
   7   9   6 123.083  80.862   1
   8   9   6-24.1036 92.8376   1
   9   9   6 40.8063 76.2854   1
  10   9   6 16.7507 79.3537   1
  11   9   6 -83.265  83.265   1
  12   9   6 90.6215 93.2378   1
  13   9   6-87.5058 87.5058   1
 -12  10   6 46.8793 105.758   1
 -11  10   6 10.7706 105.531   1
 -10  10   6-31.9231 93.6207   1
  -9  10   6 203.964 103.032   1
  -8  10   6 167.316  80.021   1
  -7  10   6 189.062 83.2224   1
  -6  10   6  -73.16  86.374   1
  -5  10   6 444.274 86.4404   1
  -4  10   6-93.4906 93.4906   1
  -3  10   6    0.00 83.6758   1
  -2  10   6 33.1368 82.8421   1
  -1  10   6-16.4082 70.4592   1
   0  10   6 142.457 58.1413   1
   1  10   6 203.695 72.9499   1
   2  10   6-79.8234 79.8234   1
   3  10   6  97.757 83.7988   1
   4  10   6 156.968 87.7241   1
   5  10   6 259.215 70.5294   1
   6  10   6 263.571 69.9813   1
   7  10   6 9.02135 80.2766   1
   8  10   6-89.5318 89.5318   1
   9  10   6 136.899  87.115   1
  10  10   6   0.931 75.9142   1
  11  10   6-92.0541 92.0541   1
 -10  11   6-11.9991 97.1239   1
  -9  11   6-46.3044 104.461   1
  -8  11   6 56.3384 107.361   1
  -7  11   6-97.6065 97.6065   1
  -6  11   6 -86.047  86.047   1
  -5  11   6-99.3495 99.3495   1
  -4  11   6 318.839 87.0455   1
  -3  11   6-92.0621 92.0621   1
  -2  11   6-47.4978 90.0471   1
  -1  11   6 9.79048 90.0599   1
   0  11   6 130.736 182.592   1
   1  11   6    0.00 84.3701   1
   2  11   6 139.556 86.3891   1
   3  11   6 204.975 88.3861   1
   4  11   6  253.38 91.2883   1
   5  11   6    1.41  0.3876   1
   6  11   6-38.4366 95.1674   1
   7  11   6 107.056 86.1933   1
   8  11   6 178.146 86.3716   1
  -4  12   6 160.065 104.297   1
  -3  12   6  44.866  88.708   1
  -2  12   6 87.6184 90.6423   1
  -1  12   6 162.192 81.5958   1
   0  12   6 136.295 203.587   1
   1  12   6 127.391  83.625   1
   2  12   6 158.685 90.4058   1
   3  12   6  127.50 96.1025   1
 -21   1   7 166.528 88.8822   1
 -20   1   7-105.508 105.508   1
 -19   1   7  62.779 19.7431   1
 -18   1   7 323.758 94.8996   1
 -17   1   7  117.04 85.4573   1
 -16   1   7 169.731 65.8568   1
 -15   1   7 719.697  81.506   1
 -14   1   7 438.521 72.1657   1
 -13   1   7 73.9375  53.604   1
 -12   1   7 126.503 48.0119   1
 -11   1   7 75.6653 47.0616   1
 -10   1   7 15.6794 43.3425   1
  -9   1   7 1737.10 71.9218   1
  -8   1   7 230.497 46.0975   1
  -7   1   7 38.7376 34.1257   1
  -6   1   7 518.566 45.2162   1
  -5   1   7 8517.85 105.276   1
  -4   1   7 533.333 40.6731   1
  -3   1   730724.00 174.852   1
  -2   1   7 2357.97  58.303   1
  -1   1   7 289.768 47.1701   1
   0   1   7 5747.19 325.968   1
   1   1   710642.50 136.388   1
   2   1   714274.40 141.622   1
   3   1   7 7.34804 33.9737   1
   4   1   7 1371.93 64.1951   1
   5   1   7 4645.51 98.0649   1
   6   1   7 131.933 36.6447   1
   7   1   7 1644.70 66.8904   1
   8   1   7 35.7477 43.9941   1
   9   1   7 155.894 44.0177   1
  10   1   7 80.7541  47.717   1
  11   1   7 675.116 67.0552   1
  12   1   7 73.5597 66.2007   1
  13   1   7 -71.806  71.806   1
  14   1   7 26.7306  63.596   1
  15   1   7 72.0006 82.1497   1
  16   1   7-7.39879 78.5812   1
  17   1   7-33.3346 96.3032   1
  18   1   7-97.3947 97.3947   1
  19   1   7 211.887 90.1492   1
  20   1   7    0.00 103.363   1
 -21   2   7 111.865 101.352   1
 -20   2   7    0.00 88.6627   1
 -19   2   7 123.604 94.1307   1
 -18   2   7 147.941 78.7181   1
 -17   2   7    0.00 81.3583   1
 -16   2   7  113.27 74.5685   1
 -15   2   7-71.5853 71.5853   1
 -14   2   7 96.8375 68.6372   1
 -13   2   7 438.331 68.5219   1
 -12   2   7 336.473 59.0483   1
 -11   2   7-55.2264 55.2264   1
 -10   2   7-50.5088 50.5088   1
  -9   2   7 4585.72 116.839   1
  -8   2   7 2182.99 80.3641   1
  -7   2   7 1048.67 59.8131   1
  -6   2   7 76.6831  33.665   1
  -5   2   7 912.557 52.4162   1
  -4   2   7 151.776 32.7859   1
  -3   2   7 2565.10 64.6866   1
  -2   2   71264.897 56.2466   1
  -1   2   7 1686.08 51.4889   1
   0   2   7 3910.16 476.162   1
   1   2   718914.20 146.971   1
   2   2   7 3294.60 74.1215   1
   3   2   7 133.831 34.1532   1
   4   2   7 1220.71 54.2692   1
   5   2   7 2808.12 80.7255   1
   6   2   7-41.1893 41.1893   1
   7   2   7 2290.98 82.2487   1
   8   2   7 86.7066 48.3708   1
   9   2   7-46.5029 46.5029   1
  10   2   7 1081.57 73.8019   1
  11   2   7 185.798 63.7559   1
  12   2   7 264.981 67.3812   1
  13   2   7 18.2142   63.74   1
  14   2   7 316.008 70.1224   1
  15   2   7 122.978 77.4332   1
  16   2   7  10.677  2.8448   1
  17   2   7 519.749 94.8338   1
  18   2   7 116.798 84.8564   1
  19   2   7 317.794 98.6257   1
 -21   3   7-53.8247 96.8886   1
 -20   3   7 219.348 87.7411   1
 -19   3   7 138.889 83.5225   1
 -18   3   7 52.2639 88.0648   1
 -17   3   7-72.3382 81.0158   1
 -16   3   7  291.30  77.869   1
 -15   3   7  21.088  79.559   1
 -14   3   7 6.68948 77.4142   1
 -13   3   7 136.323 62.9205   1
 -12   3   7 290.052 70.3715   1
 -11   3   7 1487.98 89.2031   1
 -10   3   7 1579.89 83.3472   1
  -9   3   7 3192.55 104.969   1
  -8   3   7 169.053 53.8281   1
  -7   3   7 1488.72 86.7964   1
  -6   3   7 77.2965 41.4786   1
  -5   3   7 1414.82 64.0557   1
  -4   3   7 178.832 36.7097   1
  -3   3   7 8.45903 32.9018   1
  -2   3   7 2756.61 73.2133   1
  -1   3   7 582.339 39.3261   1
   0   3   7 2421.49 198.293   1
   1   3   7 4717.15 92.9441   1
   2   3   7 4156.91 89.7868   1
   3   3   7 460.893 43.3196   1
   4   3   7 67.9478 37.6485   1
   5   3   7 190.875 37.5183   1
   6   3   7 161.471 38.3206   1
   7   3   7 248.402 51.8603   1
   8   3   7 435.754 63.5477   1
   9   3   7 570.801 64.3334   1
  10   3   7 138.387 52.4629   1
  11   3   7 -57.802  57.802   1
  12   3   7 430.312 67.6603   1
  13   3   7 -72.993  72.993   1
  14   3   7  718.54 90.0376   1
  15   3   7-44.0933 80.0813   1
  16   3   7 39.5718 84.5345   1
  17   3   7-85.4027 91.6943   1
  18   3   7 281.286 102.453   1
  19   3   7-19.7691 103.329   1
 -20   4   7-10.9765 97.8289   1
 -19   4   7 -68.544  94.382   1
 -18   4   7  248.19 96.8986   1
 -17   4   7-25.5906 95.4835   1
 -16   4   7 167.592 91.1426   1
 -15   4   7 2078.88 122.979   1
 -14   4   7  386.91 88.4614   1
 -13   4   7 1872.02 113.305   1
 -12   4   7 214.228 73.3343   1
 -11   4   7 77.8953 66.3549   1
 -10   4   7 272.255  57.518   1
  -9   4   7 2279.52 94.6226   1
  -8   4   7 1496.32 95.3023   1
  -7   4   7 1888.67 89.3484   1
  -6   4   7 127.986 42.6587   1
  -5   4   7 2648.58 85.1063   1
  -4   4   7 8864.57 136.743   1
  -3   4   7 1372.84  62.064   1
  -2   4   7-41.2428 41.2428   1
  -1   4   7 263.365 45.7654   1
   0   4   7-0.50695 39.0751   1
   1   4   7 3079.33 86.1506   1
   2   4   7  389.28 47.9639   1
   3   4   7 151.564 42.2564   1
   4   4   7 3236.94 89.6579   1
   5   4   7 55.6021  41.928   1
   6   4   7-20.8859 46.3237   1
   7   4   7-47.0748 47.0748   1
   8   4   7 110.126   48.75   1
   9   4   7  245.78 65.7235   1
  10   4   7 1024.70 74.5445   1
  11   4   7 112.007 67.2059   1
  12   4   7 251.273 69.7531   1
  13   4   7-53.5519 74.9726   1
  14   4   7 523.918  108.70   1
  15   4   7  122.77 71.1716   1
  16   4   7-90.6152 90.6152   1
  17   4   7-61.2137 92.2709   1
  18   4   7-99.2463 99.2463   1
 -20   5   7-115.711 115.711   1
 -19   5   7-105.849 105.849   1
 -18   5   7 69.8055  96.119   1
 -17   5   7-74.4341 90.5355   1
 -16   5   7 -96.026  96.026   1
 -15   5   7 717.303 99.4817   1
 -14   5   7 790.722  106.88   1
 -13   5   7 358.399 87.6296   1
 -12   5   7 6.85731 80.3405   1
 -11   5   7 729.354 84.8331   1
 -10   5   7 108.698 55.3186   1
  -9   5   7 85.9908  53.139   1
  -8   5   7 136.596 51.9496   1
  -7   5   7 365.876 51.7256   1
  -6   5   7 85.8382 48.6413   1
  -5   5   7 248.806 50.3315   1
  -4   5   7 1274.62 71.8586   1
  -3   5   7 3920.11 102.618   1
  -2   5   7 268.983 46.8584   1
  -1   5   7 119.417 41.0518   1
   0   5   7 140.872 31.1075   1
   1   5   7 128.474 41.5901   1
   2   5   7 821.594 54.2774   1
   3   5   7 592.588 56.7837   1
   4   5   7 2746.75 93.9272   1
   5   5   7-54.4887 54.4887   1
   6   5   7-18.9936 46.1355   1
   7   5   7-50.4705 50.4705   1
   8   5   7 383.469 70.9439   1
   9   5   7 713.368 67.1314   1
  10   5   7 195.405 61.5629   1
  11   5   7-65.8298 65.8298   1
  12   5   7 86.9368 84.2826   1
  13   5   7  134.49 75.2105   1
  14   5   7-45.0136 86.4906   1
  15   5   7-90.6895 90.6895   1
  16   5   7 68.5294 89.6139   1
  17   5   7 298.073 100.816   1
  18   5   7  210.86 93.6222   1
 -19   6   7 34.4672 110.724   1
 -18   6   7-99.5467 99.5467   1
 -17   6   7-106.046 106.046   1
 -16   6   7 37.8346 90.9975   1
 -15   6   7 17.2645 85.3024   1
 -14   6   7 -25.224 82.7217   1
 -13   6   7 1857.19 131.301   1
 -12   6   7-84.6561 84.6561   1
 -11   6   7 1247.08 100.957   1
 -10   6   7 128.872 69.8494   1
  -9   6   7 36.1842 57.6878   1
  -8   6   7 299.405 64.1628   1
  -7   6   7 185.557 63.7905   1
  -6   6   7 83.6007  61.494   1
  -5   6   7 44.9009 50.6386   1
  -4   6   7  396.17 55.1034   1
  -3   6   7 23.6215 51.0185   1
  -2   6   7 1811.24 87.3642   1
  -1   6   7 592.322 61.6651   1
   0   6   7 5635.57 223.466   1
   1   6   7 1396.50 77.6336   1
   2   6   7 1044.46 70.7952   1
   3   6   7 19.2078  44.828   1
   4   6   7-49.1623 49.1623   1
   5   6   7-55.2737 55.2737   1
   6   6   7 79.3715 49.6084   1
   7   6   7-38.6173 63.7703   1
   8   6   7 454.351 67.0808   1
   9   6   7 67.6998 63.2544   1
  10   6   7 148.207 63.8954   1
  11   6   7 237.848 75.1601   1
  12   6   7 50.2193 70.4897   1
  13   6   7-83.4255 83.4255   1
  14   6   7 152.299 81.3962   1
  15   6   7 109.942 84.6381   1
  16   6   7 -44.367  98.299   1
  17   6   7  19.084 98.8862   1
 -18   7   7-123.537 123.537   1
 -17   7   7 10.5603 105.581   1
 -16   7   7 10.4719 96.3285   1
 -15   7   7-58.1551 109.031   1
 -14   7   7  63.862 95.7931   1
 -13   7   7 259.579 95.0366   1
 -12   7   7 432.989 98.3628   1
 -11   7   7 200.248 88.5485   1
 -10   7   7 852.924 92.8792   1
  -9   7   7 83.2741  82.289   1
  -8   7   7 72.8254 65.9372   1
  -7   7   7 131.911 64.4937   1
  -6   7   7 476.372 78.5833   1
  -5   7   7 87.6723 52.9884   1
  -4   7   7 2621.77  113.87   1
  -3   7   7-57.0233 57.0233   1
  -2   7   7 1773.06 88.7476   1
  -1   7   7 90.9902 48.7727   1
   0   7   7 160.485 41.1943   1
   1   7   7 257.539 50.9494   1
   2   7   7 124.318 58.0166   1
   3   7   7 82.4053 51.2746   1
   4   7   7 5.46768 60.0958   1
   5   7   7    0.00 61.5827   1
   6   7   7 191.896 66.6641   1
   7   7   7 285.954 67.2309   1
   8   7   7 258.701 61.5488   1
   9   7   7 155.377  61.261   1
  10   7   7 56.5637 65.4038   1
  11   7   7  95.922 76.5608   1
  12   7   7 116.544 65.7206   1
  13   7   7 154.454 88.1367   1
  14   7   7 93.8676 84.3109   1
  15   7   7 90.0435 79.6542   1
  16   7   7-9.48381 95.7414   1
 -16   8   7 149.354 103.152   1
 -15   8   7 206.432 110.669   1
 -14   8   7 132.806  89.592   1
 -13   8   7-87.7059 89.7923   1
 -12   8   7 73.4578  84.833   1
 -11   8   7  63.968 20.0369   1
 -10   8   7 115.838 84.3403   1
  -9   8   7 1559.15 116.838   1
  -8   8   7  752.46 91.8684   1
  -7   8   7 447.524 94.0646   1
  -6   8   7 681.425 81.5008   1
  -5   8   7 349.621 74.0096   1
  -4   8   7 307.216  64.726   1
  -3   8   7 249.218 65.1827   1
  -2   8   7-67.5412 67.5412   1
  -1   8   7 81.1933 68.9255   1
   0   8   7 4260.35 415.701   1
   1   8   7 241.992 63.2927   1
   2   8   7 738.604 80.4252   1
   3   8   7 487.629 75.3036   1
   4   8   7 90.3369  70.261   1
   5   8   7 645.681 81.6211   1
   6   8   7 81.1341 67.6101   1
   7   8   7 125.475  73.492   1
   8   8   7-72.1847 72.1847   1
   9   8   7 52.2905 71.7917   1
  10   8   7 311.225 78.4681   1
  11   8   7 113.146 79.8167   1
  12   8   7-87.2687 87.2687   1
  13   8   7-17.3722 83.3717   1
  14   8   7-55.3135 88.1653   1
 -15   9   7-24.0489 114.767   1
 -14   9   7 91.8893 104.861   1
 -13   9   7  142.22 95.1677   1
 -12   9   7 175.616 97.3319   1
 -11   9   7 373.737 96.3148   1
 -10   9   7 27.9778 93.2555   1
  -9   9   7-88.2051 88.2051   1
  -8   9   7 17.2645 93.4302   1
  -7   9   7  107.61 72.4061   1
  -6   9   7  176.30 67.7358   1
  -5   9   7 62.1694 68.0848   1
  -4   9   7-69.4283 69.4283   1
  -3   9   7 488.424 83.3388   1
  -2   9   7 2199.96  119.13   1
  -1   9   7 201.946 71.4446   1
   0   9   7 2986.95 227.688   1
   1   9   7 329.911 77.7957   1
   2   9   7 1236.91  105.09   1
   3   9   7 94.1544 74.7633   1
   4   9   7 330.803 76.0619   1
   5   9   7-51.8616 83.7136   1
   6   9   7 1275.12 106.637   1
   7   9   7 446.166 76.3082   1
   8   9   7-72.2426 72.2426   1
   9   9   7 439.621 98.3839   1
  10   9   7 154.158 88.0875   1
  11   9   7  70.926 89.3219   1
  12   9   7 202.843 82.7094   1
  13   9   7 -96.947  96.947   1
 -12  10   7 304.776  106.29   1
 -11  10   7 78.2391 110.385   1
 -10  10   7 21.1877 90.0363   1
  -9  10   7 20.9452 96.3345   1
  -8  10   7 167.729 92.1451   1
  -7  10   7-37.8908 84.9945   1
  -6  10   7-91.1705 91.1705   1
  -5  10   7 401.923 88.1987   1
  -4  10   7 69.4426 85.3113   1
  -3  10   7 145.355 75.6212   1
  -2  10   7 83.6339 72.9406   1
  -1  10   7-85.7328 85.7328   1
   0  10   7 25.3021 56.6723   1
   1  10   7 476.717 79.4511   1
   2  10   7  18.095  4.9446   1
   3  10   7 844.183 103.199   1
   4  10   7  417.71 94.9734   1
   5  10   7 151.848 89.6426   1
   6  10   7 86.2331 76.2432   1
   7  10   7 368.441 78.3741   1
   8  10   7-53.6533 84.0584   1
   9  10   7 138.502 86.1238   1
  10  10   7 237.164 98.7414   1
  11  10   7-106.828 106.828   1
  -9  11   7-47.1606 105.029   1
  -8  11   7 11.6362 86.7798   1
  -7  11   7    0.00 97.2057   1
  -6  11   7  54.691 16.9476   1
  -5  11   7 102.053 83.6884   1
  -4  11   7-59.5194 88.7779   1
  -3  11   7 146.652 79.8129   1
  -2  11   7 28.6171 81.9079   1
  -1  11   7-9.76497 84.9427   1
   0  11   7 -34.032 61.7657   1
   1  11   7-85.1382 85.1382   1
   2  11   7 84.3098 89.0471   1
   3  11   7-84.4549 87.2624   1
   4  11   7 66.0148   86.46   1
   5  11   7  248.78   82.93   1
   6  11   7 164.407 92.2512   1
   7  11   7 108.675 86.0404   1
   8  11   7 270.346 87.1243   1
  -4  12   7 251.994 87.4307   1
  -3  12   7-22.3496 104.627   1
  -2  12   7 253.905 88.3097   1
  -1  12   7-10.9051 91.2472   1
   0  12   7 69.0521 86.2759   1
   1  12   7 31.9925 95.9878   1
   2  12   7    0.00 94.9497   1
 -21   0   8-28.2808 97.6228   1
 -20   0   8 18.2298 92.0448   1
 -19   0   8 315.008 81.9428   1
 -18   0   8-46.3916 82.7721   1
 -17   0   8 107.244 72.7099   1
 -16   0   8 164.749 53.8395   1
 -15   0   8 453.752 80.7681   1
 -14   0   8 17.2304 59.8606   1
 -13   0   8 30.8174 58.9133   1
 -12   0   8 1406.73 82.4273   1
 -11   0   8 100.486 51.5971   1
 -10   0   8 921.874 59.7131   1
  -9   0   8 241.373 47.9132   1
  -8   0   8 6348.81 116.513   1
  -7   0   8 1734.13  62.252   1
  -6   0   8 1875.92  63.977   1
  -5   0   8-31.4779 33.2849   1
  -4   0   8 3810.88 85.2891   1
  -3   0   8 22.4026 25.0833   1
  -2   0   812551.60 112.726   1
  -1   0   8  725.28 33.9815   1
   0   0   8 229.506 63.5722   1
   1   0   824017.60 157.964   1
   2   0   860887.70 262.931   1
   3   0   8 3168.99 75.9027   1
   4   0   8  516.65 77.0779   1
   5   0   8 1349.18  64.598   1
   6   0   8 1877.22 74.8337   1
   7   0   8 2731.25 95.1927   1
   8   0   8 406.626 55.0728   1
   9   0   8 675.593 60.7523   1
  10   0   8 259.342 62.7621   1
  11   0   8 4983.53  136.97   1
  12   0   8-74.2403 74.2403   1
  13   0   8 2254.72 117.252   1
  14   0   8  198.77 84.9164   1
  15   0   8 445.466 86.1011   1
  16   0   8-84.4799 84.4799   1
  17   0   8 586.533 112.039   1
  18   0   8 28.3368 87.8259   1
  19   0   8 50.2143 103.273   1
 -21   1   8 401.213 104.255   1
 -20   1   8-98.4934 98.4934   1
 -19   1   8 284.917 83.4868   1
 -18   1   8-15.7445 74.0913   1
 -17   1   8  483.65 78.6073   1
 -16   1   8 40.6377 70.1833   1
 -15   1   8 44.2751 68.2558   1
 -14   1   8-63.5753 63.5753   1
 -13   1   8-62.6022 62.6022   1
 -12   1   8 695.431 68.9927   1
 -11   1   8 219.723 46.8878   1
 -10   1   8 41.3496 47.7813   1
  -9   1   8 999.584  57.882   1
  -8   1   8 2430.00 79.9291   1
  -7   1   8 1564.85  64.322   1
  -6   1   8 7364.79 104.794   1
  -5   1   8 1873.41 60.7038   1
  -4   1   8-28.5247 28.5247   1
  -3   1   8 1624.73 57.0701   1
  -2   1   8 551.361 36.8151   1
  -1   1   8 6408.81 86.4692   1
   0   1   82700.065 135.065   1
   1   1   8  937.70 57.8048   1
   2   1   8 5124.82 92.5449   1
   3   1   8 214.193 43.0165   1
   4   1   8 5846.12 97.8817   1
   5   1   8 5962.36  113.40   1
   6   1   8 429.816 46.6411   1
   7   1   8 182.873  46.655   1
   8   1   8-54.9143 54.9143   1
   9   1   8 464.363 63.1946   1
  10   1   8  477.62 64.1718   1
  11   1   8  75.251 55.9823   1
  12   1   8  11.948 67.0739   1
  13   1   8 164.681 70.8389   1
  14   1   8 34.0922 79.2303   1
  15   1   8  140.26 82.1247   1
  16   1   8 515.758 98.9047   1
  17   1   8 171.301 97.2219   1
  18   1   8 -45.462  90.914   1
  19   1   8 236.122 92.0312   1
 -21   2   8-100.825 100.825   1
 -20   2   8-18.9753 96.7619   1
 -19   2   8 35.0129 78.5388   1
 -18   2   8-90.6157 90.6157   1
 -17   2   8 15.0655 74.4016   1
 -16   2   8-83.6479 83.6479   1
 -15   2   8 1957.80 114.444   1
 -14   2   8-24.3469 70.2389   1
 -13   2   8 503.089 70.1341   1
 -12   2   8 1065.60 79.3862   1
 -11   2   8 1051.46 69.9745   1
 -10   2   8 86.6989 49.4113   1
  -9   2   8 95.9817 48.4539   1
  -8   2   8 4071.90 107.153   1
  -7   2   8 474.391 51.2583   1
  -6   2   8-30.7693 39.1691   1
  -5   2   8 265.958 42.9271   1
  -4   2   8 7322.30  102.72   1
  -3   2   8 1880.54 65.3944   1
  -2   2   812487.40  135.41   1
  -1   2   8 2278.14 64.3405   1
   0   2   8 481.546 51.1604   1
   1   2   8 4887.48 87.1609   1
   2   2   8-48.0452 48.0452   1
   3   2   8 5369.15 91.1753   1
   4   2   8 -36.726  36.726   1
   5   2   8 889.427 58.6191   1
   6   2   8 53.9315 46.6247   1
   7   2   8 228.189 50.2005   1
   8   2   8  25.524 44.6768   1
   9   2   8 23.6823 48.2796   1
  10   2   8 71.0166 57.3581   1
  11   2   8  32.764  59.158   1
  12   2   8 41.8619 64.6161   1
  13   2   8-75.5416 75.5416   1
  14   2   8-75.5597 76.4643   1
  15   2   8 400.689  93.796   1
  16   2   8 48.2912 89.2901   1
  17   2   8   93.91 93.0039   1
  18   2   8 192.534 101.289   1
  19   2   8 186.321 99.5578   1
 -21   3   8 64.2435  100.25   1
 -20   3   8-19.3981 101.819   1
 -19   3   8 120.792 99.5307   1
 -18   3   8 43.3367 87.6409   1
 -17   3   8  457.95 86.4093   1
 -16   3   8 52.6442 75.6166   1
 -15   3   8 131.728  71.591   1
 -14   3   8  44.742 76.1672   1
 -13   3   8 89.2827 65.5335   1
 -12   3   8 121.319 58.7604   1
 -11   3   8  16.934  4.9193   1
 -10   3   8    0.00 51.9451   1
  -9   3   8 209.398 55.6452   1
  -8   3   8 8981.27 152.643   1
  -7   3   8-43.3081 43.3081   1
  -6   3   8 434.679  53.626   1
  -5   3   8 7545.25 114.717   1
  -4   3   8-35.7059 35.7059   1
  -3   3   8-37.5437 37.5437   1
  -2   3   8 1912.66 69.3443   1
  -1   3   8 891.835 45.8105   1
   0   3   8  3.8535 45.6644   1
   1   3   8 894.951 51.0587   1
   2   3   8 5092.99  100.79   1
   3   3   8 1221.21 58.0229   1
   4   3   8 112.856 38.5403   1
   5   3   8-21.9455 41.1454   1
   6   3   8 2014.77 78.4003   1
   7   3   8  119.12 50.9221   1
   8   3   8 1014.28 72.5804   1
   9   3   8-24.4498  50.709   1
  10   3   8 546.002 74.1269   1
  11   3   8 102.913 62.2842   1
  12   3   8-66.7202 66.7202   1
  13   3   8-77.4646 77.4646   1
  14   3   8-35.1046  84.607   1
  15   3   8 561.295  100.74   1
  16   3   8 64.7332 80.0182   1
  17   3   8 35.0548 101.563   1
  18   3   8-95.2539 95.2539   1
  19   3   8 79.0693 87.1635   1
 -20   4   8 105.236 96.3032   1
 -19   4   8 147.243 89.9253   1
 -18   4   8 36.4058  92.481   1
 -17   4   8 94.0455 85.2313   1
 -16   4   8  280.02 96.5926   1
 -15   4   8 439.291 94.2761   1
 -14   4   8 96.8261 77.4671   1
 -13   4   8 741.073 97.4583   1
 -12   4   8 420.303 74.0568   1
 -11   4   8 580.096 74.7929   1
 -10   4   8 420.678 75.5294   1
  -9   4   8-19.0741 64.8439   1
  -8   4   8 149.338 54.2142   1
  -7   4   8 262.861  52.191   1
  -6   4   8 834.132 56.8074   1
  -5   4   8 778.384 57.6263   1
  -4   4   8-7.54206 52.7743   1
  -3   4   8 661.643 52.6329   1
  -2   4   8 193.953 36.5439   1
  -1   4   8 54.1579 33.6142   1
   0   4   8 1741.11 128.824   1
   1   4   8 3331.16 89.8588   1
   2   4   8 984.232 56.2714   1
   3   4   8 2489.25 82.6725   1
   4   4   8 27.4487  44.829   1
   5   4   8 709.897 64.7069   1
   6   4   8 526.669 58.1113   1
   7   4   8 46.1608 43.4432   1
   8   4   8 399.789 63.1668   1
   9   4   8  110.69 62.9947   1
  10   4   8 784.576 78.9919   1
  11   4   8 142.577 44.9658   1
  12   4   8-73.2945 73.2945   1
  13   4   8 398.796 75.8372   1
  14   4   8-84.6175 84.6175   1
  15   4   8-92.4899 92.4899   1
  16   4   8 200.706 84.3726   1
  17   4   8-17.7427 89.5857   1
  18   4   8-46.9591 90.3773   1
 -20   5   8-11.1936 107.911   1
 -19   5   8 253.023  92.099   1
 -18   5   8-101.645 101.645   1
 -17   5   8 65.0576 93.0784   1
 -16   5   8-98.5649 98.5649   1
 -15   5   8 266.442 76.2685   1
 -14   5   8 762.871 99.5466   1
 -13   5   8 119.669 92.2073   1
 -12   5   8 647.373 89.8332   1
 -11   5   8 544.376 75.8285   1
 -10   5   8 515.926 77.4391   1
  -9   5   8 76.1512 58.8053   1
  -8   5   8 532.858 63.3705   1
  -7   5   8-43.9917 43.9917   1
  -6   5   8 933.539 65.7252   1
  -5   5   8 228.677 51.2429   1
  -4   5   8 152.157 38.7487   1
  -3   5   8-47.0579 47.0579   1
  -2   5   8 499.532  58.104   1
  -1   5   8 1184.07 71.8461   1
   0   5   8 1765.79 245.675   1
   1   5   8  862.61 57.3196   1
   2   5   8-45.0973 45.0973   1
   3   5   8 72.3697   36.64   1
   4   5   8 199.738 47.4226   1
   5   5   8 198.891 52.6753   1
   6   5   8 982.303 73.2622   1
   7   5   8 1588.57 86.5005   1
   8   5   8 151.732 57.4561   1
   9   5   8 784.717 72.4731   1
  10   5   8 212.276 71.3559   1
  11   5   8-45.3535 73.8123   1
  12   5   8 375.981 86.8983   1
  13   5   8-80.4783 80.4783   1
  14   5   8-38.8192 85.5757   1
  15   5   8-7.91871   86.25   1
  16   5   8 252.043 85.1874   1
  17   5   8 212.088 89.3939   1
 -19   6   8 239.864 110.068   1
 -18   6   8 21.6509 101.048   1
 -17   6   8 80.9046 104.466   1
 -16   6   8 46.7995 92.5771   1
 -15   6   8 9.09431 97.0348   1
 -14   6   8 389.562 97.4337   1
 -13   6   8 358.385 87.8443   1
 -12   6   8-21.8325 89.3127   1
 -11   6   8-85.8293 85.8293   1
 -10   6   8 1893.13 107.895   1
  -9   6   8 941.267 84.8619   1
  -8   6   8  536.43 72.7548   1
  -7   6   8 16.4019 55.9581   1
  -6   6   8 509.538  60.456   1
  -5   6   8 974.503 68.7201   1
  -4   6   8 168.032 52.2133   1
  -3   6   8 2026.44 88.7634   1
  -2   6   8 66.6904 52.5996   1
  -1   6   8 1789.94 85.9491   1
   0   6   8 126.976 35.5865   1
   1   6   8 737.615 66.5504   1
   2   6   8 -43.213 45.9739   1
   3   6   8 373.267 57.6377   1
   4   6   8 243.062 58.2583   1
   5   6   8 261.838 72.4833   1
   6   6   8 1102.07  78.463   1
   7   6   8 5.39205 56.5686   1
   8   6   8 489.075 75.1034   1
   9   6   8 375.789 79.2531   1
  10   6   8 692.785 79.8376   1
  11   6   8 305.778 89.2593   1
  12   6   8 227.203 70.4524   1
  13   6   8 -30.713 79.8632   1
  14   6   8-92.7274 92.7274   1
  15   6   8 388.065 88.9534   1
  16   6   8 154.763 95.6373   1
  17   6   8 28.6073   92.77   1
 -18   7   8-106.912 106.912   1
 -17   7   8    0.00 96.5882   1
 -16   7   8 -110.39  110.39   1
 -15   7   8-98.1616 98.1616   1
 -14   7   8 18.4601 85.1029   1
 -13   7   8 51.8966 81.4058   1
 -12   7   8 16.1564 88.8766   1
 -11   7   8 124.339 91.2424   1
 -10   7   8 837.252  99.549   1
  -9   7   8 195.737 67.2246   1
  -8   7   8 2433.71 125.663   1
  -7   7   8 432.925 77.0268   1
  -6   7   8 238.251 61.0168   1
  -5   7   8 201.069 51.9557   1
  -4   7   8-66.9031 66.9031   1
  -3   7   8 555.488 72.1616   1
  -2   7   8 5.66584 60.3785   1
  -1   7   8 333.762 53.4364   1
   0   7   8-58.9401 58.9401   1
   1   7   8   0.731 51.8639   1
   2   7   8 155.587 56.1611   1
   3   7   8 333.179 64.9926   1
   4   7   8 29.1294 67.3527   1
   5   7   8 106.823  58.843   1
   6   7   8 196.312 58.5347   1
   7   7   8 775.909 81.5315   1
   8   7   8  198.82 68.6519   1
   9   7   8-62.1164 68.3271   1
  10   7   8 107.761  75.962   1
  11   7   8 37.8131 75.6262   1
  12   7   8 31.5228 73.5532   1
  13   7   8 580.765 98.5382   1
  14   7   8-86.8493 87.7216   1
  15   7   8 18.1661 84.7842   1
 -16   8   8   0.293  94.002   1
 -15   8   8-101.595 101.595   1
 -14   8   8 184.556 96.4741   1
 -13   8   8-77.9404 89.3666   1
 -12   8   8   2.717  0.7688   1
 -11   8   8 174.605 82.7035   1
 -10   8   8-16.1942 84.0322   1
  -9   8   8 1165.51 108.418   1
  -8   8   8-88.6085 88.6085   1
  -7   8   8 189.602 69.1274   1
  -6   8   8 91.1023 82.2883   1
  -5   8   8 954.447 93.3052   1
  -4   8   8 92.5851  66.543   1
  -3   8   8 591.507 85.1847   1
  -2   8   8 767.619 81.6996   1
  -1   8   8 627.181 69.7887   1
   0   8   8 1566.42 89.4261   1
   1   8   8 76.2569 61.3811   1
   2   8   8 153.332 64.6591   1
   3   8   8 51.3906  72.492   1
   4   8   8 302.719 69.2932   1
   5   8   8 127.767 75.2176   1
   6   8   8 90.0709 81.0715   1
   7   8   8 170.148 79.7009   1
   8   8   8 7.12682 75.6927   1
   9   8   8-77.9278 77.9278   1
  10   8   8 103.059 75.7531   1
  11   8   8  82.375 80.6239   1
  12   8   8  94.166 82.8367   1
  13   8   8-62.4703 85.0275   1
  14   8   8-94.1269 94.1269   1
 -15   9   8-48.8893 108.645   1
 -14   9   8 -34.401 101.044   1
 -13   9   8 87.2223 106.363   1
 -12   9   8   8.556  2.5333   1
 -11   9   8-29.1754 93.7955   1
 -10   9   8 216.679 86.6694   1
  -9   9   8 -81.742  81.742   1
  -8   9   8 182.152 92.0871   1
  -7   9   8 58.1439 88.2121   1
  -6   9   8  306.91 66.5442   1
  -5   9   8 102.364 72.8315   1
  -4   9   8 153.161 74.1358   1
  -3   9   8 52.2267 71.5611   1
  -2   9   8 103.559 76.7135   1
  -1   9   8 212.061  80.835   1
   0   9   8 315.262 64.9735   1
   1   9   8-83.2949 83.2949   1
   2   9   8 160.674 73.3701   1
   3   9   8-14.7464 82.9718   1
   4   9   8 427.307 84.2022   1
   5   9   8 29.9877 75.4353   1
   6   9   8-62.2769  80.332   1
   7   9   8 188.351 61.3159   1
   8   9   8 310.906 77.5053   1
   9   9   8 -79.677  79.677   1
  10   9   8 104.706 80.0643   1
  11   9   8  288.62 82.2133   1
  12   9   8 65.2156 79.9981   1
 -12  10   8-104.634 104.634   1
 -11  10   8 491.533 100.225   1
 -10  10   8-85.3821 92.7601   1
  -9  10   8  82.351 93.8242   1
  -8  10   8 435.124 98.9834   1
  -7  10   8-47.9389  91.812   1
  -6  10   8 73.6913 81.7594   1
  -5  10   8-92.9117 92.9117   1
  -4  10   8-87.0357 87.0357   1
  -3  10   8 43.0976 80.3135   1
  -2  10   8 220.211 86.3368   1
  -1  10   8 175.873 73.0356   1
   0  10   8-54.4938 66.6544   1
   1  10   8 67.0243 74.5689   1
   2  10   8-86.0981 86.0981   1
   3  10   8 83.5243 77.0292   1
   4  10   8 34.0607 82.8452   1
   5  10   8 -76.706 86.7565   1
   6  10   8-81.5571 81.5571   1
   7  10   8 35.9705 82.7427   1
   8  10   8 196.106 64.2414   1
   9  10   8-46.9807 87.7572   1
  10  10   8  66.896 91.5494   1
  -9  11   8-109.827 109.827   1
  -8  11   8  22.115 103.214   1
  -7  11   8 163.379 90.5352   1
  -6  11   8-84.3307 93.5836   1
  -5  11   8 154.529 80.3116   1
  -4  11   8  351.84 92.4849   1
  -3  11   8 88.4887 91.4741   1
  -2  11   8 349.204 89.5108   1
  -1  11   8 -47.702 85.6576   1
   0  11   8-60.7483 60.7483   1
   1  11   8 123.071 83.0059   1
   2  11   8 9.45069 81.2598   1
   3  11   8 29.0173 88.9322   1
   4  11   8 115.022 91.8296   1
   5  11   8 135.143 90.0921   1
   6  11   8-86.5872 86.5872   1
   7  11   8-59.6498 88.5621   1
  -3  12   8 135.565 96.1169   1
  -2  12   8 66.9801 94.9793   1
  -1  12   8 66.2073 97.8326   1
   0  12   8 82.6379 92.3373   1
 -21   1   9 107.418 89.8251   1
 -20   1   9-45.3007 94.2958   1
 -19   1   9 84.9159 85.8331   1
 -18   1   9 158.525 95.8517   1
 -17   1   9 88.3574 81.9155   1
 -16   1   9 511.125 82.7398   1
 -15   1   9 125.844 40.5435   1
 -14   1   9 414.673 67.8868   1
 -13   1   9 188.832 71.5049   1
 -12   1   9 30.2273 55.8833   1
 -11   1   9 13.7361 49.4459   1
 -10   1   9 71.3935 47.5891   1
  -9   1   9 960.814 64.9741   1
  -8   1   9 872.006 60.3949   1
  -7   1   9 204.983 47.5814   1
  -6   1   9-20.1379 38.4469   1
  -5   1   9 3058.86 78.7347   1
  -4   1   9 618.148 41.2066   1
  -3   1   9-27.4795 27.4795   1
  -2   1   9-27.4733 27.4733   1
  -1   1   9-55.8249 55.8249   1
   0   1   9 2820.29 1126.04   1
   1   1   9 7951.51  103.23   1
   2   1   9 774.091 54.7697   1
   3   1   9 2641.28 74.8139   1
   4   1   9 1059.00 66.5895   1
   5   1   9 4165.06 109.461   1
   6   1   9 1922.58 77.5632   1
   7   1   9 42.9048 47.4704   1
   8   1   9 1702.11 79.4883   1
   9   1   9 188.378  47.549   1
  10   1   9 291.117 63.1634   1
  11   1   9 21.9974 57.7457   1
  12   1   9 312.057  73.427   1
  13   1   9 103.865 79.9685   1
  14   1   9 133.494 81.9358   1
  15   1   9 181.673 81.1498   1
  16   1   9 284.558 91.4666   1
  17   1   9 130.517 88.8646   1
  18   1   9 178.094 98.3243   1
  19   1   9-112.483 112.483   1
 -21   2   9 202.436 85.1408   1
 -20   2   9 122.665 90.5823   1
 -19   2   9 -88.486  88.486   1
 -18   2   9 81.7154  80.772   1
 -17   2   9 114.348 81.5466   1
 -16   2   9-21.5126 75.7738   1
 -15   2   9 250.292 74.7154   1
 -14   2   9 152.928 69.9378   1
 -13   2   9 654.666 77.2981   1
 -12   2   9 166.512 59.5296   1
 -11   2   9 -14.867 49.2588   1
 -10   2   9 823.889 69.6648   1
  -9   2   9 2191.35 87.2828   1
  -8   2   9 4013.87 105.851   1
  -7   2   9 9512.63 142.086   1
  -6   2   9  359.56 46.4528   1
  -5   2   9 1805.28 62.2816   1
  -4   2   9 1900.02 66.9598   1
  -3   2   9 123.702 37.1991   1
  -2   2   9 303.656 61.3531   1
  -1   2   9  92.817 37.1248   1
   0   2   9-22.1487 22.1487   1
   1   2   9 -73.893  73.893   1
   2   2   9 4444.37  86.567   1
   3   2   9 -6.4273 39.4862   1
   4   2   9 2357.78 78.7729   1
   5   2   9 214.796  42.047   1
   6   2   9 856.805 65.6966   1
   7   2   9 24.6056  39.182   1
   8   2   9 183.886 47.3334   1
   9   2   9 145.556 49.1279   1
  10   2   9 78.1976 50.0103   1
  11   2   9 33.6412 69.0892   1
  12   2   9 195.466 70.0028   1
  13   2   9 184.591 77.2937   1
  14   2   9 14.5506 78.2253   1
  15   2   9-7.28391 82.8167   1
  16   2   9-40.9783  96.534   1
  17   2   9278.7476  90.811   1
  18   2   9 74.8064 105.825   1
  19   2   9 270.314 102.277   1
 -21   3   9-105.487 105.487   1
 -20   3   9   1.029 88.7253   1
 -19   3   9 64.3981 84.5803   1
 -18   3   9 51.7461 89.1068   1
 -17   3   9 169.091 89.8029   1
 -16   3   9-84.7899 84.7899   1
 -15   3   9 1518.49 105.479   1
 -14   3   9-45.5035 77.7368   1
 -13   3   9 654.616 87.9716   1
 -12   3   9 1654.76 97.2471   1
 -11   3   9-25.4525 53.7251   1
 -10   3   9 57.4218 51.7692   1
  -9   3   9 4107.81 119.405   1
  -8   3   9 889.601 65.7577   1
  -7   3   9 250.646 51.6299   1
  -6   3   9 3812.12 98.5126   1
  -5   3   9 1239.72 65.6438   1
  -4   3   9 5436.14 108.706   1
  -3   3   9 5012.73 105.777   1
  -2   3   9 185.036 47.6621   1
  -1   3   9-21.4384  30.763   1
   0   3   9 159.675 37.7511   1
   1   3   9 474.213 43.5269   1
   2   3   9 239.909 40.6028   1
   3   3   9-46.8849 46.8849   1
   4   3   9 2141.09 73.2836   1
   5   3   9 -3.6489  40.177   1
   6   3   9 196.512  47.338   1
   7   3   9 88.0913 45.4042   1
   8   3   9-53.4583 53.4583   1
   9   3   9 152.857 50.6527   1
  10   3   9 526.474 64.1205   1
  11   3   9 123.552 70.3476   1
  12   3   9 113.511 66.6605   1
  13   3   9 257.411 81.0079   1
  14   3   9 174.481 85.4483   1
  15   3   9 240.915 84.4995   1
  16   3   9 107.829 94.3477   1
  17   3   9-105.106 105.106   1
  18   3   9 141.927 97.0143   1
 -20   4   9-102.653 102.653   1
 -19   4   9  40.126 12.5833   1
 -18   4   9 8.80465 88.0779   1
 -17   4   9-94.5468 96.4944   1
 -16   4   9 656.366 103.897   1
 -15   4   9 112.225 90.9401   1
 -14   4   9 348.052 86.7761   1
 -13   4   9 519.919 94.1788   1
 -12   4   9 545.194 87.1901   1
 -11   4   9-73.5723 73.5723   1
 -10   4   9 110.553 54.3192   1
  -9   4   9 2668.78  106.48   1
  -8   4   9 1077.67 67.3597   1
  -7   4   9-48.2825 48.2825   1
  -6   4   9 657.549 59.5211   1
  -5   4   9 676.162 55.6195   1
  -4   4   9-11.2879 38.5679   1
  -3   4   9 2623.47 91.0175   1
  -2   4   9 423.813 45.8462   1
  -1   4   9 2746.07 83.9243   1
   0   4   9 39.9647 46.4468   1
   1   4   9 402.486 46.2608   1
   2   4   9 280.115 46.9943   1
   3   4   9 459.962 54.1336   1
   4   4   9 64.8923 42.0409   1
   5   4   9 2469.08 92.8671   1
   6   4   9 352.895 48.9927   1
   7   4   9 163.668 52.4464   1
   8   4   9 1355.91 81.1418   1
   9   4   9 403.695 69.2296   1
  10   4   9 761.444 85.2076   1
  11   4   9 204.928 66.2185   1
  12   4   9 112.531 83.9497   1
  13   4   9 155.116 81.1205   1
  14   4   9 270.562 88.1111   1
  15   4   9 159.963 87.0893   1
  16   4   9 153.542 94.0787   1
  17   4   9 63.8273 101.946   1
  18   4   9  9.7375 89.4449   1
 -20   5   9-44.5219 109.272   1
 -19   5   9  42.264 106.654   1
 -18   5   9 138.109  93.067   1
 -17   5   9-55.7546 97.5625   1
 -16   5   9 233.778 98.0689   1
 -15   5   9-90.6961 90.6961   1
 -14   5   9 1350.18 110.878   1
 -13   5   9 717.012  93.777   1
 -12   5   9 186.752 75.8731   1
 -11   5   9    0.00 73.6158   1
 -10   5   9 129.289 68.5106   1
  -9   5   9 486.367 74.0119   1
  -8   5   9 -57.458  57.458   1
  -7   5   9 44.8416 44.8416   1
  -6   5   9-47.5351 47.5351   1
  -5   5   9 1431.36  73.893   1
  -4   5   9 279.352 51.9052   1
  -3   5   9 1205.21 70.5086   1
  -2   5   9 409.153 50.5626   1
  -1   5   9 1358.32 73.6475   1
   0   5   9 3034.36 321.598   1
   1   5   9 67.4489 41.5731   1
   2   5   9 985.897 60.7028   1
   3   5   9 425.708 54.9291   1
   4   5   9-48.3063 48.3063   1
   5   5   9 19.0557 48.0999   1
   6   5   9 85.8698 53.3221   1
   7   5   9-31.5081 63.0259   1
   8   5   9 117.522 57.4096   1
   9   5   9 159.136 67.9418   1
  10   5   9 143.476 59.7063   1
  11   5   9 363.391  70.189   1
  12   5   9 588.299 85.9442   1
  13   5   9  222.68 76.8801   1
  14   5   9 133.988 78.4522   1
  15   5   9 267.358 93.2228   1
  16   5   9 35.0989  96.529   1
  17   5   9 93.7143 89.3346   1
 -19   6   9 103.187 109.383   1
 -18   6   9 31.7746 113.779   1
 -17   6   9  241.36 103.878   1
 -16   6   9  160.90 99.1675   1
 -15   6   9 248.412 95.5497   1
 -14   6   9 74.9816 90.9735   1
 -13   6   9 7.95488 80.5047   1
 -12   6   9 74.1256  103.77   1
 -11   6   9 2741.27 133.677   1
 -10   6   9298.9426 96.7846   1
  -9   6   9 759.506 78.7666   1
  -8   6   9 189.625 71.5888   1
  -7   6   9 129.941 50.0471   1
  -6   6   9 5.75096 55.5448   1
  -5   6   9 396.369 56.2111   1
  -4   6   9 136.508 43.6084   1
  -3   6   9 143.359 49.0393   1
  -2   6   9 291.806 50.6713   1
  -1   6   9 7141.45 148.411   1
   0   6   9 2517.79 87.2821   1
   1   6   9 907.064 68.3506   1
   2   6   9 451.191 57.8939   1
   3   6   9-58.5087 58.5087   1
   4   6   9148.6852 45.6852   1
   5   6   9   76.05 52.5124   1
   6   6   9 1184.15 83.8061   1
   7   6   9 1177.09 87.0284   1
   8   6   9 496.701 69.6849   1
   9   6   9 13.3478 69.4009   1
  10   6   9-13.2958 77.9851   1
  11   6   9-73.2891 73.2891   1
  12   6   9 164.522 73.0289   1
  13   6   9 55.2419 92.0635   1
  14   6   9 49.8145 76.0386   1
  15   6   9 61.8663 95.8392   1
  16   6   9  120.75 78.1885   1
 -18   7   9 93.6125 98.8725   1
 -17   7   9-21.9111 101.226   1
 -16   7   9 134.614 88.0202   1
 -15   7   9-88.3786 95.5714   1
 -14   7   9-55.0915 95.8923   1
 -13   7   9-77.9837 85.0721   1
 -12   7   9 131.743  88.491   1
 -11   7   9 366.521 94.8798   1
 -10   7   9 192.426 82.3333   1
  -9   7   9 662.117 82.7634   1
  -8   7   9 208.494 74.3858   1
  -7   7   9 380.242 70.9941   1
  -6   7   9 30.9228 61.8353   1
  -5   7   9 198.742 64.3255   1
  -4   7   9 -57.243  57.243   1
  -3   7   9 74.8982 53.0964   1
  -2   7   9 530.472 65.0102   1
  -1   7   9 184.478 61.8094   1
   0   7   9 353.211 43.3234   1
   1   7   9 67.5431 76.7966   1
   2   7   9 182.119 62.5474   1
   3   7   9-34.7491 62.1887   1
   4   7   9-59.1105 59.1105   1
   5   7   9 530.012 75.9729   1
   6   7   9 31.4846 65.6803   1
   7   7   9 188.863  67.134   1
   8   7   9 128.257 68.5829   1
   9   7   9 331.536 72.6895   1
  10   7   9 132.359 68.8292   1
  11   7   9 192.383 79.0653   1
  12   7   9-32.3674 84.8489   1
  13   7   9 118.473 74.0453   1
  14   7   9  118.57 37.8948   1
  15   7   9-90.7449 90.7449   1
 -16   8   9-11.6739 96.6128   1
 -15   8   9 10.5234 104.165   1
 -14   8   9-90.7333 90.7333   1
 -13   8   9-88.9109 88.9109   1
 -12   8   9 92.2648 86.1087   1
 -11   8   9-9.14641 96.5804   1
 -10   8   9 208.711 87.7206   1
  -9   8   9 48.0066 96.0132   1
  -8   8   9 1095.43 101.211   1
  -7   8   9 1371.39 113.214   1
  -6   8   9 21.4938 79.1274   1
  -5   8   9 234.621  76.591   1
  -4   8   9 296.387 72.1739   1
  -3   8   9  138.51 64.9581   1
  -2   8   9 215.273 68.2785   1
  -1   8   9 45.1958  66.858   1
   0   8   9 116.969 56.9606   1
   1   8   9 1976.19 107.726   1
   2   8   9  155.90 72.8734   1
   3   8   9   2.541  0.7333   1
   4   8   9  40.072 68.3015   1
   5   8   9 130.326  66.072   1
   6   8   9 718.804 86.3634   1
   7   8   9 79.6008 67.9698   1
   8   8   9 172.528 88.0457   1
   9   8   9 481.145 96.4085   1
  10   8   9 56.2997 79.1806   1
  11   8   9 8.75335 80.5196   1
  12   8   9 148.031 89.6897   1
  13   8   9 145.577 87.5203   1
  14   8   9-47.4323 89.6947   1
 -14   9   9-117.534 117.534   1
 -13   9   9-32.7879  101.54   1
 -12   9   9 31.4218 98.4395   1
 -11   9   9 266.435 87.1082   1
 -10   9   9-9.24093 85.2536   1
  -9   9   9 907.551 101.738   1
  -8   9   9 35.2758 74.5908   1
  -7   9   9  14.636  4.2263   1
  -6   9   9 113.842 79.1985   1
  -5   9   9 198.216 70.6508   1
  -4   9   9 178.028  65.178   1
  -3   9   9 98.3953 75.2447   1
  -2   9   9 650.525 88.0137   1
  -1   9   9 482.044 90.1507   1
   0   9   9 125.248 77.6679   1
   1   9   9 1093.86  102.75   1
   2   9   9 51.9189 79.7259   1
   3   9   9 479.461 83.7419   1
   4   9   9 1640.96  113.30   1
   5   9   9 39.0125 81.6607   1
   6   9   9  79.296 72.0934   1
   7   9   9-86.8355 86.8355   1
   8   9   9 257.937  77.381   1
   9   9   9 -51.264  85.736   1
  10   9   9-89.6056 89.6056   1
  11   9   9 55.0149 81.2067   1
  12   9   9-19.1009 91.1538   1
 -12  10   9 -105.09 110.453   1
 -11  10   9    0.00 104.979   1
 -10  10   9-42.9987  91.242   1
  -9  10   9-10.3761  98.562   1
  -8  10   9 188.876 78.0073   1
  -7  10   9-57.8988 98.5387   1
  -6  10   9 111.612 98.5361   1
  -5  10   9  136.38 91.5869   1
  -4  10   9-62.1054 86.7432   1
  -3  10   9 173.791 75.1794   1
  -2  10   9-59.9664 84.1513   1
  -1  10   9 76.6755  97.762   1
   0  10   9 235.559 84.5386   1
   1  10   9 556.501 96.9844   1
   2  10   9-16.8102 80.2897   1
   3  10   9 152.772 89.8168   1
   4  10   9-87.2581 87.2581   1
   5  10   9 504.833  92.951   1
   6  10   9-18.0885 76.8666   1
   7  10   9 90.6506 91.5521   1
   8  10   9-82.8603  87.316   1
   9  10   9  84.929 104.393   1
  10  10   9 19.3298 101.915   1
  -9  11   9    0.00 100.754   1
  -8  11   9-56.5892 101.646   1
  -7  11   9-111.845 111.845   1
  -6  11   9  479.13 100.327   1
  -5  11   9 227.776 110.345   1
  -4  11   9 132.161  97.123   1
  -3  11   9 327.869 92.1149   1
  -2  11   9-78.4163 102.914   1
  -1  11   9-9.70332 91.1967   1
   0  11   9 271.204 211.789   1
   1  11   9 67.5389 95.1135   1
   2  11   9 29.2061 87.6183   1
   3  11   9 125.082 96.1454   1
   4  11   9  106.38  92.502   1
   5  11   9  29.345 83.4398   1
   6  11   9-40.0026 91.8176   1
 -21   0  10-101.123 101.123   1
 -20   0  10-101.942 101.942   1
 -19   0  10-8.11043 91.9503   1
 -18   0  10-90.9797 90.9797   1
 -17   0  10 36.0046 76.5205   1
 -16   0  10 87.2707 78.2725   1
 -15   0  10 125.684  40.236   1
 -14   0  10-23.3643 60.2114   1
 -13   0  10 648.533 65.5751   1
 -12   0  10 264.842  61.944   1
 -11   0  10 3790.19 112.161   1
 -10   0  10-4.48449 66.3571   1
  -9   0  10 1562.83 70.7915   1
  -8   0  10-45.6652 45.6652   1
  -7   0  1018095.80 176.207   1
  -6   0  10 9176.19 123.293   1
  -5   0  10 2960.48 91.8993   1
  -4   0  1013313.10 131.888   1
  -3   0  10 204.741 31.1526   1
  -2   0  10 9.78399 21.3555   1
  -1   0  10 404.167 36.5003   1
   0   0  10 2860.69  141.31   1
   1   0  1010619.40 120.646   1
   2   0  10 1556.94 62.7441   1
   3   0  10  280.58 50.3637   1
   4   0  10 7323.80 115.508   1
   5   0  10 4633.28 112.283   1
   6   0  1011558.70 151.721   1
   7   0  10 126.688 51.9492   1
   8   0  10 1583.64  77.722   1
   9   0  10 321.024 53.1985   1
  10   0  10 1716.80 91.9995   1
  11   0  10 1015.17 84.9075   1
  12   0  10 1702.45 102.759   1
  13   0  10  234.95 79.8613   1
  14   0  10 86.6354 88.5069   1
  15   0  10 1117.80 104.672   1
  16   0  10    0.00 102.212   1
  17   0  10 108.197 111.022   1
  18   0  10-58.5327 106.685   1
  19   0  10-119.384 119.384   1
 -21   1  10-19.3363 93.0109   1
 -20   1  10 36.7749 98.3874   1
 -19   1  10 101.914 82.6363   1
 -18   1  10-87.1118  88.023   1
 -17   1  10 81.5066 86.0864   1
 -16   1  10 384.224 78.6708   1
 -15   1  10 1100.36 93.2236   1
 -14   1  10 170.755 64.8383   1
 -13   1  10 -56.572  56.572   1
 -12   1  10 947.522 74.7805   1
 -11   1  10 83.8628  54.691   1
 -10   1  10  761.79 61.9659   1
  -9   1  10 386.284 58.3027   1
  -8   1  10 507.412 56.4776   1
  -7   1  10 5016.79 108.411   1
  -6   1  10 6043.98 111.146   1
  -5   1  10 4670.57 97.4976   1
  -4   1  10 116.635 30.0666   1
  -3   1  10 5053.10 83.8255   1
  -2   1  10 3494.18 77.4288   1
  -1   1  10-20.0325 31.8633   1
   0   1  10 3762.65 195.663   1
   1   1  10 1860.15 61.8561   1
   2   1  10 8373.87 114.577   1
   3   1  10 1657.49 64.5586   1
   4   1  10  197.12  57.289   1
   5   1  10 101.877 58.2139   1
   6   1  10 2633.01 95.5657   1
   7   1  10  858.97 71.0536   1
   8   1  10 351.944  65.646   1
   9   1  10 283.875 62.9782   1
  10   1  10 74.0242 60.3229   1
  11   1  10-63.1449 63.1449   1
  12   1  10 12.8303  78.823   1
  13   1  10 355.294 92.7253   1
  14   1  10 296.137 85.5272   1
  15   1  10 233.116 97.6691   1
  16   1  10 225.271 100.634   1
  17   1  10 62.9131 97.1377   1
  18   1  10-105.703 105.703   1
  19   1  10-30.6652  101.30   1
 -21   2  10 70.5416 105.335   1
 -20   2  10-93.8269 93.8269   1
 -19   2  10 79.5833 93.6191   1
 -18   2  10 99.0367 88.7637   1
 -17   2  10 183.706 80.1944   1
 -16   2  10 214.103 72.6143   1
 -15   2  10  118.97 80.8629   1
 -14   2  10  357.34 74.2549   1
 -13   2  10 976.195 87.1438   1
 -12   2  10-60.1999 60.1999   1
 -11   2  10 122.158 52.7477   1
 -10   2  10 -36.076 48.0947   1
  -9   2  10 58.2589  50.858   1
  -8   2  10 3407.45 100.793   1
  -7   2  10 9477.69 141.495   1
  -6   2  10 3394.25 90.6585   1
  -5   2  10 69.4083  41.641   1
  -4   2  10 2004.84 70.3412   1
  -3   2  10 1492.74 63.8523   1
  -2   2  10 283.915 42.5413   1
  -1   2  10 1554.32 60.0303   1
   0   2  10-117.525 117.525   1
   1   2  10 8417.42 114.954   1
   2   2  10 9316.90 133.935   1
   3   2  10 136.367 36.6051   1
   4   2  10 55.7138 38.3624   1
   5   2  10-47.4019 47.4019   1
   6   2  10 100.134 47.3334   1
   7   2  10-52.7415 52.7415   1
   8   2  10 532.438 65.4176   1
   9   2  10 377.773 66.2953   1
  10   2  10  81.711 55.3827   1
  11   2  10 2055.28 105.307   1
  12   2  10 100.782 68.0966   1
  13   2  10 80.8319 79.0171   1
  14   2  10 145.392 82.6871   1
  15   2  10  405.53 90.0173   1
  16   2  10  150.14 87.3558   1
  17   2  10 -96.546  96.546   1
  18   2  10-100.292 100.292   1
 -21   3  10 222.205 99.0764   1
 -20   3  10-106.425 106.425   1
 -19   3  10 203.589 90.8049   1
 -18   3  10-17.1585 81.0066   1
 -17   3  10 323.122 91.2325   1
 -16   3  10 82.4692 81.5171   1
 -15   3  10 519.165  93.621   1
 -14   3  10 13.2086 74.5428   1
 -13   3  10 3121.02 125.257   1
 -12   3  10 656.674 87.4299   1
 -11   3  10 934.999 79.7974   1
 -10   3  10 836.343 74.0685   1
  -9   3  10 14.0523 50.5843   1
  -8   3  10 5537.97 120.732   1
  -7   3  10 278.739  49.575   1
  -6   3  10 1492.09 71.0475   1
  -5   3  10-42.9823 42.9823   1
  -4   3  10  600.96 63.4917   1
  -3   3  10 4214.42 107.247   1
  -2   3  10 1694.48 66.1082   1
  -1   3  10 570.347 47.3759   1
   0   3  10 690.086 172.752   1
   1   3  10-64.6276 64.6276   1
   2   3  10 182.172 38.6464   1
   3   3  10 2641.52 82.5223   1
   4   3  10 403.922 60.3188   1
   5   3  10 299.749 50.1091   1
   6   3  10 392.538 58.1491   1
   7   3  10 87.9324 52.5773   1
   8   3  10 88.6513 47.9457   1
   9   3  10 105.653 61.4099   1
  10   3  10-64.0269 64.0269   1
  11   3  10 297.204 74.7556   1
  12   3  10-79.1705 79.1705   1
  13   3  10 35.0628 76.4176   1
  14   3  10 149.142 78.1663   1
  15   3  10    0.00  89.801   1
  16   3  10    0.00 93.3736   1
  17   3  10 163.376 82.5895   1
  18   3  10 270.208 89.7657   1
 -20   4  10-62.7808 100.068   1
 -19   4  10 39.0742 94.7676   1
 -18   4  10  165.42 96.3366   1
 -17   4  10 60.1009 92.0988   1
 -16   4  10 433.711  109.15   1
 -15   4  10 766.281 92.4149   1
 -14   4  10-84.4408 94.0385   1
 -13   4  10 59.3163  86.112   1
 -12   4  10-78.2381 78.2381   1
 -11   4  10 1128.70 84.6997   1
 -10   4  10-21.8329 71.2107   1
  -9   4  10 820.452  77.688   1
  -8   4  10-52.0015 52.0015   1
  -7   4  10 76.4371 37.7446   1
  -6   4  10 1417.63 72.5295   1
  -5   4  10 417.413 50.7702   1
  -4   4  10 343.347  50.662   1
  -3   4  10 8618.96 134.757   1
  -2   4  10 2448.71 83.0543   1
  -1   4  10 946.938 60.4627   1
   0   4  10 226.523 31.4351   1
   1   4  10-48.0064 48.0064   1
   2   4  10 55.1737 45.0626   1
   3   4  10    0.00 44.8816   1
   4   4  10 246.323 48.3521   1
   5   4  10 2264.10 89.9835   1
   6   4  10-38.0462 46.1955   1
   7   4  10 154.389 47.8517   1
   8   4  10272.3167 59.4184   1
   9   4  10 287.304 61.0545   1
  10   4  10 6.26878 64.4871   1
  11   4  10 83.1126 64.3471   1
  12   4  10  81.168 71.3604   1
  13   4  10-50.7506 71.2354   1
  14   4  10-82.6755 82.6755   1
  15   4  10 118.849 38.2138   1
  16   4  10 26.6052 91.3274   1
  17   4  10  166.52 92.9988   1
  18   4  10-110.613 110.613   1
 -19   5  10-73.9952 103.999   1
 -18   5  10 138.282 114.406   1
 -17   5  10 287.091 84.1491   1
 -16   5  10-110.344 110.344   1
 -15   5  10-7.84953 86.3029   1
 -14   5  10  244.12 93.7414   1
 -13   5  10 -85.567  85.567   1
 -12   5  10 187.888 83.2898   1
 -11   5  10 115.175 37.4658   1
 -10   5  10 643.096 85.5537   1
  -9   5  10 -66.091  66.091   1
  -8   5  10 229.104 58.2347   1
  -7   5  10  10.461 46.6223   1
  -6   5  10 -34.135 46.4658   1
  -5   5  10 721.013 65.1997   1
  -4   5  10 27.3079 48.0252   1
  -3   5  10 83.4944 44.0879   1
  -2   5  10 285.948  46.721   1
  -1   5  10123.2569 40.2569   1
   0   5  10 1600.92 280.752   1
   1   5  10 223.239 55.3464   1
   2   5  10 398.541 52.3394   1
   3   5  10 106.045 44.7977   1
   4   5  10 204.788 46.4194   1
   5   5  10 89.7234 51.6551   1
   6   5  10 1181.51 85.7523   1
   7   5  10 1027.72  72.827   1
   8   5  10 63.6125  66.293   1
   9   5  10 522.312 83.0307   1
  10   5  10 121.929 69.4239   1
  11   5  10 122.458 78.0831   1
  12   5  10 129.191 70.7936   1
  13   5  10-37.9505 86.4921   1
  14   5  10 177.854 76.6021   1
  15   5  10 77.3027 82.5782   1
  16   5  10  18.407 94.6766   1
  17   5  10 325.482 93.6227   1
 -19   6  10 -33.828 112.767   1
 -18   6  10-85.5643 106.953   1
 -17   6  10-50.6133 99.2038   1
 -16   6  10-9.05317 95.5959   1
 -15   6  10-94.0326 94.0326   1
 -14   6  10 443.626 97.4747   1
 -13   6  10-87.0449 96.9386   1
 -12   6  10 2745.13 144.637   1
 -11   6  10 91.0254 93.9644   1
 -10   6  10 66.2248 80.8351   1
  -9   6  10 524.246 85.2706   1
  -8   6  10 222.758 71.3573   1
  -7   6  10 472.171 63.3437   1
  -6   6  10  293.22 57.3051   1
  -5   6  10 758.517 76.0437   1
  -4   6  10-35.9427  52.974   1
  -3   6  10 497.934  63.064   1
  -2   6  10  100.22 48.6987   1
  -1   6  10 393.247 62.4328   1
   0   6  10 76.2012 95.0237   1
   1   6  10 478.696 61.7958   1
   2   6  10 1058.96 78.0028   1
   3   6  10 381.639  67.561   1
   4   6  10 629.601 71.7711   1
   5   6  10 1486.44 87.7065   1
   6   6  10 133.201  55.796   1
   7   6  10 6.27088 58.2378   1
   8   6  10 43.7184 73.1563   1
   9   6  10-26.6596 69.3072   1
  10   6  10 228.344 77.8801   1
  11   6  10 102.287 69.6579   1
  12   6  10 -53.601 76.4441   1
  13   6  10 492.146 88.4449   1
  14   6  10 187.675 83.7965   1
  15   6  10 251.497 92.2447   1
  16   6  10-102.389 102.389   1
 -17   7  10 275.827 100.585   1
 -16   7  10-73.0828 111.158   1
 -15   7  10-105.246 105.246   1
 -14   7  10  342.95 81.1731   1
 -13   7  10 104.798 86.6548   1
 -12   7  10 447.383  97.087   1
 -11   7  10 39.7666 87.4908   1
 -10   7  10 284.494 89.8914   1
  -9   7  10  834.33  86.373   1
  -8   7  10 143.387 74.1274   1
  -7   7  10 1860.26 105.666   1
  -6   7  10 76.1107  63.592   1
  -5   7  10 36.3862  59.368   1
  -4   7  10-63.7682 63.7682   1
  -3   7  10 1322.57 87.9787   1
  -2   7  10  5.6471 56.4208   1
  -1   7  10  126.19 60.7576   1
   0   7  10 37.0938 44.2623   1
   1   7  10  68.474  21.422   1
   2   7  10 1004.69 84.4909   1
   3   7  10 130.581 77.6189   1
   4   7  10 365.034 70.8314   1
   5   7  10-25.2838 63.2192   1
   6   7  10 70.9691  61.984   1
   7   7  10 1607.92 100.099   1
   8   7  10 14.2266 62.2569   1
   9   7  10-7.08417 74.3507   1
  10   7  10 97.8001 69.6031   1
  11   7  10-47.3713 78.9491   1
  12   7  10-57.6502   82.98   1
  13   7  10 94.8148 86.9794   1
  14   7  10-36.3926 89.2363   1
  15   7  10-88.8957 88.8957   1
 -16   8  10 149.787 94.9401   1
 -15   8  10 141.172 87.8386   1
 -14   8  10 71.5388 92.2791   1
 -13   8  10-97.6874 97.6874   1
 -12   8  10 194.796  83.629   1
 -11   8  10-83.9763 83.9763   1
 -10   8  10 312.169 91.3392   1
  -9   8  10-71.7106 71.7106   1
  -8   8  10-22.7288 83.0257   1
  -7   8  10 59.8445 74.5515   1
  -6   8  10 57.4454 77.9015   1
  -5   8  10 484.279 81.1952   1
  -4   8  10  116.12 69.0935   1
  -3   8  10 13.3374 73.3657   1
  -2   8  10 92.7147 79.4712   1
  -1   8  10 243.335 67.6455   1
   0   8  10  396.27  102.64   1
   1   8  10 831.381 89.9074   1
   2   8  10 266.097 80.1065   1
   3   8  10 687.026 92.3959   1
   4   8  10 137.265 64.5479   1
   5   8  10  477.04   84.02   1
   6   8  10  237.09 74.5453   1
   7   8  10-22.3253 70.5344   1
   8   8  10 145.604 74.5761   1
   9   8  10 143.042 86.5271   1
  10   8  10 90.4588 81.6748   1
  11   8  10-34.0772 94.3612   1
  12   8  10 8.69494 85.1937   1
  13   8  10-9.51242 86.5084   1
 -14   9  10 138.034 104.053   1
 -13   9  10 186.097 95.6775   1
 -12   9  10-10.4152 90.5988   1
 -11   9  10-79.4289  89.746   1
 -10   9  10-103.222 103.222   1
  -9   9  10-97.2198 97.2198   1
  -8   9  10-26.0933   92.34   1
  -7   9  10 127.343 77.6025   1
  -6   9  10-81.8637 81.8637   1
  -5   9  10 128.104 83.1215   1
  -4   9  10 376.239 73.6916   1
  -3   9  10 292.364 82.7045   1
  -2   9  10-73.4539 73.4539   1
  -1   9  10  11.666   3.248   1
   0   9  10 90.0661 58.7597   1
   1   9  10 52.1886 76.4158   1
   2   9  10 581.801 86.0174   1
   3   9  10  793.35  98.255   1
   4   9  10 255.282 79.3202   1
   5   9  10 94.1631 72.4339   1
   6   9  10 48.5654 78.2389   1
   7   9  10 16.0851 76.8267   1
   8   9  10 211.257 74.5606   1
   9   9  10 8.82241 89.0913   1
  10   9  10-100.822 100.822   1
  11   9  10 400.033 95.8665   1
  12   9  10 -38.129 83.1839   1
 -12  10  10 164.128 92.7236   1
 -11  10  10  134.94 90.6586   1
 -10  10  10-106.388 106.388   1
  -9  10  10 30.9673 94.9532   1
  -8  10  10 200.215 75.5869   1
  -7  10  10-57.6345 97.0731   1
  -6  10  10 347.416 87.1053   1
  -5  10  10 220.111 87.2455   1
  -4  10  10-36.3396 88.3882   1
  -3  10  10 352.188 87.5637   1
  -2  10  10 1127.87 105.078   1
  -1  10  10 102.927 33.1186   1
   0  10  10 311.319 67.6371   1
   1  10  10 25.3525 79.8097   1
   2  10  10  59.583 78.2071   1
   3  10  10  255.93 83.4948   1
   4  10  10 183.217 81.5311   1
   5  10  10  327.22 89.9879   1
   6  10  10-91.1072 91.1072   1
   7  10  10 119.087 93.1209   1
   8  10  10-95.1171 95.1171   1
   9  10  10  211.83  84.732   1
  -8  11  10 90.6669 97.9608   1
  -7  11  10-95.8106 95.8106   1
  -6  11  10 171.151 85.5757   1
  -5  11  10-92.7053 92.7053   1
  -4  11  10 101.684 102.674   1
  -3  11  10 70.0412 87.7914   1
  -2  11  10 40.0294 82.0097   1
  -1  11  10-49.2956 100.522   1
   0  11  10-26.9172 82.7868   1
   1  11  10 77.7308 80.5771   1
   2  11  10 19.7178 90.1501   1
   3  11  10 78.1621 90.2627   1
   4  11  10 205.654 88.5329   1
   5  11  10-30.1663 92.3353   1
   6  11  10 160.439 83.3964   1
 -21   1  11-103.463 103.463   1
 -20   1  11   5.943  1.7187   1
 -19   1  11   4.445  1.3134   1
 -18   1  11 596.434 99.4088   1
 -17   1  11 467.336 100.205   1
 -16   1  11 227.521 75.5421   1
 -15   1  11-50.9234 67.2857   1
 -14   1  11 453.402 70.8759   1
 -13   1  11  497.60 68.1042   1
 -12   1  11 30.8583 54.4529   1
 -11   1  11 517.095 62.5927   1
 -10   1  11-52.6019 52.6019   1
  -9   1  11 223.058 49.8688   1
  -8   1  11 1864.03 77.9676   1
  -7   1  11 968.236 65.2737   1
  -6   1  11 38.9818 43.5155   1
  -5   1  11 141.425 36.2595   1
  -4   1  11  105.16 34.4464   1
  -3   1  11 5802.96 106.048   1
  -2   1  11131.6272 41.6272   1
  -1   1  11 1444.20  56.171   1
   0   1  11  570.97 106.431   1
   1   1  11 17.2072  42.563   1
   2   1  11 6811.03 115.024   1
   3   1  11 193.868 58.8853   1
   4   1  1110477.10 140.484   1
   5   1  11 433.499 60.7614   1
   6   1  1110219.40 155.211   1
   7   1  11 588.761 69.9605   1
   8   1  11 2491.49 100.057   1
   9   1  11 122.047 69.2183   1
  10   1  11 716.024 78.4407   1
  11   1  11  267.67 77.6554   1
  12   1  11 2044.32 113.477   1
  13   1  11 2022.33  122.84   1
  14   1  11 185.534 87.2613   1
  15   1  11 525.521 104.923   1
  16   1  11 308.049 102.378   1
  17   1  11-97.9844 97.9844   1
  18   1  11  117.67 109.333   1
 -21   2  11 71.0472 100.037   1
 -20   2  11 160.451 79.2935   1
 -19   2  11 80.0552 90.3009   1
 -18   2  11 131.936 87.3385   1
 -17   2  11-23.1912 78.8401   1
 -16   2  11-72.2331 81.4849   1
 -15   2  11 100.794 66.5769   1
 -14   2  11 603.071 86.8127   1
 -13   2  11-23.0676 71.0363   1
 -12   2  11 150.242 64.5232   1
 -11   2  11 20.2663 52.5015   1
 -10   2  11 213.609 51.5625   1
  -9   2  11 2319.61 92.9679   1
  -8   2  11  281.65 57.9881   1
  -7   2  11 30.3737 44.1834   1
  -6   2  11 940.918 59.8428   1
  -5   2  11 300.184 42.3577   1
  -4   2  11-43.2722 43.2722   1
  -3   2  11 1478.30 73.6412   1
  -2   2  11 1067.88 57.0245   1
  -1   2  11 440.957 48.6888   1
   0   2  11 1050.45 137.113   1
   1   2  11 261.795 47.5956   1
   2   2  11 7322.02 120.586   1
   3   2  11 197.858  43.765   1
   4   2  11-63.7157 63.7157   1
   5   2  11 4112.74 109.065   1
   6   2  11 1452.55 74.4433   1
   7   2  11 240.369 60.7707   1
   8   2  11 1063.34  75.245   1
   9   2  11 566.372 67.9666   1
  10   2  11 146.791 63.4279   1
  11   2  11 108.741  73.398   1
  12   2  11 696.155 86.1174   1
  13   2  11  362.75 88.8706   1
  14   2  11 -15.427 93.4641   1
  15   2  11 56.3025 95.3512   1
  16   2  11 42.7173 91.8063   1
  17   2  11-101.908 101.908   1
  18   2  11-39.1723 104.765   1
 -21   3  11 -42.062 108.975   1
 -20   3  11 218.223 101.969   1
 -19   3  11 120.666 88.3598   1
 -18   3  11 69.1728 88.1163   1
 -17   3  11  -86.95   86.95   1
 -16   3  11 597.754 82.9641   1
 -15   3  11 92.1908 82.7818   1
 -14   3  11287.5597 83.5597   1
 -13   3  11 694.467 88.0977   1
 -12   3  11 740.167 83.2807   1
 -11   3  11 123.351  57.936   1
 -10   3  11 454.595 59.7369   1
  -9   3  11    0.00  52.229   1
  -8   3  11 429.632 58.7142   1
  -7   3  11  161.13 50.2998   1
  -6   3  11-44.6822 44.6822   1
  -5   3  11 3340.79 93.0275   1
  -4   3  11 271.431 47.4087   1
  -3   3  11 1271.96 66.8466   1
  -2   3  11 1149.34  63.952   1
  -1   3  11 780.583 55.4912   1
   0   3  11 2011.23 247.211   1
   1   3  11 5286.26 114.044   1
   2   3  11-18.3386 43.0838   1
   3   3  11 317.125 47.5189   1
   4   3  11 2856.50 99.3195   1
   5   3  11  -45.43   45.43   1
   6   3  11  216.63 48.0389   1
   7   3  11 153.747 46.1269   1
   8   3  11  523.57 63.1903   1
   9   3  11 1881.83 97.3346   1
  10   3  11 310.519 75.6029   1
  11   3  11 1153.48 99.7958   1
  12   3  11  395.23 80.8467   1
  13   3  11-21.5431 81.6834   1
  14   3  11 30.5058 81.6427   1
  15   3  11 -81.616  81.616   1
  16   3  11 121.963 91.4721   1
  17   3  11 27.7976 90.5699   1
  18   3  11  59.196 80.7201   1
 -20   4  11 21.4463 97.4717   1
 -19   4  11 -106.80  106.80   1
 -18   4  11-103.506 103.506   1
 -17   4  11 163.852 95.4233   1
 -16   4  11 412.106 92.2177   1
 -15   4  11  45.001 86.1853   1
 -14   4  11 1154.27 107.884   1
 -13   4  11-33.3187 81.8776   1
 -12   4  11 273.501 77.8735   1
 -11   4  11 70.1079 82.4287   1
 -10   4  11 2565.81 107.779   1
  -9   4  11  251.92 78.3172   1
  -8   4  11 568.832 63.0973   1
  -7   4  11 36.6662 46.0688   1
  -6   4  11 921.549 68.5095   1
  -5   4  11 38.4047 45.9014   1
  -4   4  11 439.339 48.6035   1
  -3   4  11 4633.87 118.432   1
  -2   4  11 5874.94 123.695   1
  -1   4  11 401.449 47.2858   1
   0   4  11 1987.43 297.044   1
   1   4  11 1907.34 77.3237   1
   2   4  11 205.411 46.7693   1
   3   4  11 754.544 57.5515   1
   4   4  11 70.9894 48.2339   1
   5   4  11 400.812 50.7847   1
   6   4  11 530.526 69.5921   1
   7   4  11 82.8945 56.7649   1
   8   4  11 186.883 57.4974   1
   9   4  11 64.5222   58.25   1
  10   4  11 235.144  66.159   1
  11   4  11 144.541 73.1618   1
  12   4  11-74.8045 74.8045   1
  13   4  11 59.5652 76.4563   1
  14   4  11-80.7826 80.7826   1
  15   4  11-96.6404 96.6404   1
  16   4  11 107.157 90.3321   1
  17   4  11 104.395 94.6674   1
 -19   5  11-42.7196 107.298   1
 -18   5  11-59.3195 109.744   1
 -17   5  11  56.087 96.4331   1
 -16   5  11 104.824 95.0262   1
 -15   5  11 245.798 88.7596   1
 -14   5  11 100.051 83.5366   1
 -13   5  11 195.449 81.2751   1
 -12   5  11  320.03 90.6116   1
 -11   5  11 474.489 93.1715   1
 -10   5  11-78.4921 78.4921   1
  -9   5  11  240.42 64.8785   1
  -8   5  11 32.3354  59.915   1
  -7   5  11 104.277 53.0908   1
  -6   5  11 104.896  48.197   1
  -5   5  11195.8419 57.4619   1
  -4   5  11 88.2443 44.1171   1
  -3   5  11-45.8391  50.517   1
  -2   5  11    0.00 41.9317   1
  -1   5  11 594.948 56.6206   1
   0   5  11 1289.36 147.885   1
   1   5  11 178.524 44.1712   1
   2   5  11 1179.15 68.7161   1
   3   5  11 229.864 45.6063   1
   4   5  11 233.415 62.6653   1
   5   5  11 350.929 68.7343   1
   6   5  11 16.2198  62.155   1
   7   5  11 271.029  67.309   1
   8   5  11 724.333  87.632   1
   9   5  11 118.537 65.0636   1
  10   5  11 990.625 85.2902   1
  11   5  11 83.2711 78.8411   1
  12   5  11 184.639  80.392   1
  13   5  11 132.185 81.0738   1
  14   5  11 123.955 78.2435   1
  15   5  11 -92.105  92.105   1
  16   5  11  55.155 86.6708   1
 -18   6  11 21.2483 103.224   1
 -17   6  11-104.622 104.622   1
 -16   6  11    0.00 98.0148   1
 -15   6  11 196.456  63.456   1
 -14   6  11 50.4541 83.0965   1
 -13   6  11 723.312 101.359   1
 -12   6  11 135.121 87.1409   1
 -11   6  11 946.052 94.5105   1
 -10   6  11 1329.38 111.506   1
  -9   6  11 943.874 100.373   1
  -8   6  11 61.4782 67.2472   1
  -7   6  11-56.4158 56.4158   1
  -6   6  11-58.0716 58.0716   1
  -5   6  11 333.551 56.8541   1
  -4   6  11 468.768 66.0239   1
  -3   6  11 297.575 54.4474   1
  -2   6  11-46.7082  54.185   1
  -1   6  11 518.726 73.4382   1
   0   6  11 256.083 131.812   1
   1   6  11 1140.30   81.91   1
   2   6  11 243.586 49.4531   1
   3   6  11 378.139 61.9619   1
   4   6  11 44.4328 65.2831   1
   5   6  11 68.5793 62.2633   1
   6   6  11  167.08 58.3873   1
   7   6  11-66.1752 66.1752   1
   8   6  11 569.921  80.149   1
   9   6  11  54.104 67.4002   1
  10   6  11 212.919  73.333   1
  11   6  11-7.91962 65.1347   1
  12   6  11 109.644 82.4532   1
  13   6  11 -49.829 84.8045   1
  14   6  11 52.2886 97.6023   1
  15   6  11-86.8836 86.8836   1
  16   6  11 96.1725 88.3772   1
 -17   7  11-127.728 127.728   1
 -16   7  11 41.9317 108.408   1
 -15   7  11 39.6123 96.4912   1
 -14   7  11-88.7691 88.7691   1
 -13   7  11-91.1939 91.1939   1
 -12   7  11 142.391 79.6592   1
 -11   7  11 206.792 87.0663   1
 -10   7  11 53.1048 79.6467   1
  -9   7  11    0.00 77.2107   1
  -8   7  11 103.959 70.9252   1
  -7   7  11 253.034 74.3654   1
  -6   7  11 121.932  63.372   1
  -5   7  11-63.0016 67.7749   1
  -4   7  11 85.4081 59.7847   1
  -3   7  11 305.657 62.2684   1
  -2   7  11 189.453 61.9049   1
  -1   7  11  96.521 31.4703   1
   0   7  11 263.811 49.7053   1
   1   7  11  84.206 25.2232   1
   2   7  11-47.6472 60.4843   1
   3   7  11 79.2766 74.7198   1
   4   7  11 1130.01 96.0555   1
   5   7  11 358.721  71.201   1
   6   7  11183.9018 59.6197   1
   7   7  11-27.6517 74.9294   1
   8   7  11 177.531 72.7878   1
   9   7  11-75.9734 75.9734   1
  10   7  11 161.815 82.6646   1
  11   7  11 80.5514 81.4215   1
  12   7  11-86.3122 86.3122   1
  13   7  11 97.2426 78.1485   1
  14   7  11 332.116 88.2206   1
 -16   8  11 161.342 99.5345   1
 -15   8  11-107.009 107.009   1
 -14   8  11 175.175 84.4991   1
 -13   8  11-97.1174 97.1174   1
 -12   8  11 102.437 83.1674   1
 -11   8  11-87.5611 87.5611   1
 -10   8  11   3.721  1.0182   1
  -9   8  11-81.2963 81.2963   1
  -8   8  11 321.816 79.7126   1
  -7   8  11  212.02 74.2508   1
  -6   8  11 1663.67  112.53   1
  -5   8  11-14.4506 71.2754   1
  -4   8  11 35.3936  73.649   1
  -3   8  11 75.0371  70.287   1
  -2   8  11  101.88 67.9202   1
  -1   8  11 510.643 86.2017   1
   0   8  11 148.276 50.8476   1
   1   8  11 1403.45  94.306   1
   2   8  11 898.325 93.6937   1
   3   8  11 124.129 71.1928   1
   4   8  11 41.7224 69.8379   1
   5   8  11 64.9044 76.6273   1
   6   8  11 463.287 84.2348   1
   7   8  11 234.317 86.4232   1
   8   8  11 335.771 80.6175   1
   9   8  11 622.932 96.9177   1
  10   8  11 67.4852 85.8878   1
  11   8  11421.0362 93.3013   1
  12   8  11 154.432  95.433   1
  13   8  11 141.601  89.797   1
 -14   9  11 126.569 95.9802   1
 -13   9  11-33.4368 98.2115   1
 -12   9  11-96.2624 96.2624   1
 -11   9  11   6.019  1.9796   1
 -10   9  11 47.7726   86.41   1
  -9   9  11 128.977  85.651   1
  -8   9  11-87.8994 87.8994   1
  -7   9  11 343.675 85.1726   1
  -6   9  11 200.349 74.6362   1
  -5   9  11  106.17 83.7618   1
  -4   9  11 413.483 86.9518   1
  -3   9  11 163.878 79.5478   1
  -2   9  11 46.5924 76.0656   1
  -1   9  11 505.667 85.8488   1
   0   9  11-8.34336 122.179   1
   1   9  11 252.747 87.3468   1
   2   9  11 30.4363 75.6373   1
   3   9  11-46.7061 77.8436   1
   4   9  11-78.2002 78.2002   1
   5   9  11-16.2603 71.3426   1
   6   9  11 253.858 84.3223   1
   7   9  11 436.683 81.9905   1
   8   9  11-84.1271 84.1271   1
   9   9  11 71.2773 87.9964   1
  10   9  11 210.801 88.3432   1
  11   9  11 151.303 91.2983   1
 -12  10  11-105.877 105.877   1
 -11  10  11 146.678 95.3371   1
 -10  10  11  162.79 102.651   1
  -9  10  11-72.8758 92.3752   1
  -8  10  11 161.563 85.3526   1
  -7  10  11 214.319 101.623   1
  -6  10  11-56.7966 94.6716   1
  -5  10  11 65.1514 95.7495   1
  -4  10  11 163.316 92.9068   1
  -3  10  11  97.869 77.5228   1
  -2  10  11  98.485 31.7131   1
  -1  10  11 17.1394 84.7203   1
   0  10  11 229.831 194.879   1
   1  10  11 60.8261 87.0244   1
   2  10  11 8.35007 99.3083   1
   3  10  11 131.648 92.9792   1
   4  10  11-26.4872 82.2039   1
   5  10  11-88.8146 88.8146   1
   6  10  11-8.99631 85.4554   1
   7  10  11 140.184 82.1467   1
   8  10  11 142.721 80.6674   1
   9  10  11-49.2977 90.6659   1
  -8  11  11-98.4302 98.4302   1
  -7  11  11 165.982 108.604   1
  -6  11  11 32.4323 84.1183   1
  -5  11  11  94.245 93.2379   1
  -4  11  11 51.5859 93.2595   1
  -3  11  11 344.663 88.3797   1
  -2  11  11 39.8563 90.4011   1
  -1  11  11 237.744 99.1397   1
   0  11  11 278.495 122.501   1
   1  11  11 206.805 86.8791   1
   2  11  11  128.18 92.6281   1
   3  11  11 295.784 94.5788   1
   4  11  11 138.774 87.3146   1
   5  11  11-97.4981 97.4981   1
 -21   0  12   95.53 90.1687   1
 -20   0  12-80.2998 99.0329   1
 -19   0  12-49.9351 97.1929   1
 -18   0  12-62.3834 86.4473   1
 -17   0  12 919.256 109.564   1
 -16   0  12 197.663 82.8005   1
 -15   0  12 184.231 67.6363   1
 -14   0  12 354.088 65.8323   1
 -13   0  12 247.234 58.6988   1
 -12   0  12-25.7802  55.113   1
 -11   0  12 80.8574 53.3131   1
 -10   0  12 3712.33 108.347   1
  -9   0  12105.2554 34.2554   1
  -8   0  12 196.917 61.2002   1
  -7   0  12 3171.32 95.7232   1
  -6   0  1225681.50 215.208   1
  -5   0  12 1192.92 67.2527   1
  -4   0  12 5398.65 104.364   1
  -3   0  12 1511.18 64.5532   1
  -2   0  12 202.562 36.2666   1
  -1   0  12 5055.05 99.1662   1
   0   0  12 108.932 97.5676   1
   1   0  1213631.40 147.596   1
   2   0  12 9651.03 129.301   1
   3   0  12 3029.97 110.035   1
   4   0  12 6269.07 122.975   1
   5   0  12 2822.95  94.575   1
   6   0  12 2004.83 100.333   1
   7   0  12 887.974 71.6531   1
   8   0  12 6609.50 147.447   1
   9   0  12-70.3212 70.3212   1
  10   0  12 160.364  73.313   1
  11   0  12  505.74 79.9995   1
  12   0  12 484.408 99.6482   1
  13   0  12 3338.74 159.256   1
  14   0  12 746.103 117.075   1
  15   0  12 387.899 97.9039   1
  16   0  12 309.769  103.88   1
  17   0  12 76.0806 96.7468   1
  18   0  12 152.747 109.374   1
 -21   1  12 234.809 94.6531   1
 -20   1  12-54.5343 91.8002   1
 -19   1  12 248.743   96.23   1
 -18   1  12 200.409 86.1539   1
 -17   1  12 134.084 95.1202   1
 -16   1  12 139.392 76.0313   1
 -15   1  12 130.239 83.2113   1
 -14   1  12 84.9619 67.7899   1
 -13   1  12 584.457 71.3619   1
 -12   1  12 41.5354 62.2983   1
 -11   1  12 63.1822 51.4446   1
 -10   1  12115.3368 36.3368   1
  -9   1  12 1924.33 78.4901   1
  -8   1  12 133.509  47.809   1
  -7   1  12 2135.00 83.8809   1
  -6   1  12  327.40 46.0005   1
  -5   1  12 3140.38 90.1845   1
  -4   1  12 1713.48 72.1485   1
  -3   1  12 1464.44 72.1421   1
  -2   1  12 1861.93 62.2114   1
  -1   1  12 47.7852  44.182   1
   0   1  12131.9254 41.9254   1
   1   1  12  461.70 46.8878   1
   2   1  12-68.5524 68.5524   1
   3   1  12 465.708 64.9812   1
   4   1  12280.2892 65.0275   1
   5   1  12 1483.43 75.9334   1
   6   1  12 47.0532 63.3468   1
   7   1  12 6588.79 144.062   1
   8   1  12-4.53715 67.1363   1
   9   1  12 1670.08 94.5001   1
  10   1  12 636.167 74.6292   1
  11   1  12 30.9985 72.0213   1
  12   1  12 138.834 87.6824   1
  13   1  12  34.354 10.9266   1
  14   1  12 259.522 102.705   1
  15   1  12  289.20 95.5834   1
  16   1  12-106.855 106.855   1
  17   1  12-74.7884  96.031   1
  18   1  12 190.683  103.67   1
 -21   2  12 80.8274 100.334   1
 -20   2  12  9.2728 94.5706   1
 -19   2  12-35.1613 94.3897   1
 -18   2  12    0.00 87.7577   1
 -17   2  12 395.635 84.8466   1
 -16   2  12  166.68 73.6721   1
 -15   2  12 101.161 67.1394   1
 -14   2  12 182.804 65.2276   1
 -13   2  12 3135.95 122.063   1
 -12   2  12 153.148 66.0252   1
 -11   2  12 357.427 68.7375   1
 -10   2  12 571.646 69.6191   1
  -9   2  12-13.7403 59.5315   1
  -8   2  12 1178.61 72.3447   1
  -7   2  12 172.169 51.2865   1
  -6   2  12 70.5189 41.2094   1
  -5   2  12 961.628 56.7794   1
  -4   2  12  243.58 43.0331   1
  -3   2  12 1534.08 75.0567   1
  -2   2  12 4496.34 105.181   1
  -1   2  12 798.515 54.8172   1
   0   2  12-224.443 224.443   1
   1   2  12-49.1946 49.1946   1
   2   2  12 1720.71 72.7597   1
   3   2  12 395.923 55.3961   1
   4   2  12 3222.94 95.2153   1
   5   2  12 1149.49 73.3684   1
   6   2  12 559.307 63.3529   1
   7   2  12 303.897 58.7905   1
   8   2  12 514.452 74.1391   1
   9   2  12 245.887 65.0868   1
  10   2  12 350.775 74.1331   1
  11   2  12 382.513 75.0608   1
  12   2  12 678.525 89.5658   1
  13   2  12 733.253  105.01   1
  14   2  12    0.00  84.249   1
  15   2  12-66.1974 93.3954   1
  16   2  12-96.2197 96.2197   1
  17   2  12 178.131 103.608   1
  18   2  12 50.0491 105.563   1
 -21   3  12 232.659 103.513   1
 -20   3  12  148.66 103.211   1
 -19   3  12-83.0906 83.0906   1
 -18   3  12 96.0697 89.4779   1
 -17   3  12 8.45338 88.3188   1
 -16   3  12 137.808   98.43   1
 -15   3  12 43.0367 82.3245   1
 -14   3  12-40.1535 75.6371   1
 -13   3  12 149.174  70.851   1
 -12   3  12 2041.62 116.371   1
 -11   3  12 108.787 67.8811   1
 -10   3  12  501.60 70.5909   1
  -9   3  12 105.807 47.3351   1
  -8   3  12 484.133  60.285   1
  -7   3  12 -47.274  47.274   1
  -6   3  12 134.324 45.3951   1
  -5   3  12 1976.42 80.5395   1
  -4   3  12 60.1181 49.9486   1
  -3   3  12 657.715 74.8211   1
  -2   3  12  54.408 48.8795   1
  -1   3  12 637.803 57.9839   1
   0   3  12 438.402  295.63   1
   1   3  12  600.66 59.5161   1
   2   3  12-68.4798 68.4798   1
   3   3  12 96.5103 58.2662   1
   4   3  12 863.528 64.4742   1
   5   3  12-39.8561 58.8744   1
   6   3  12-18.9757 49.7037   1
   7   3  12 9.91727 48.7093   1
   8   3  12 171.078 63.0296   1
   9   3  12 278.723 62.9388   1
  10   3  12 898.936 87.1127   1
  11   3  12 233.265 81.6407   1
  12   3  12  76.205  76.205   1
  13   3  12 139.773 83.3239   1
  14   3  12 85.9819 82.4025   1
  15   3  12 125.368 86.8636   1
  16   3  12 62.6808 89.5385   1
  17   3  12-95.8251 95.8251   1
 -20   4  12-108.442 108.442   1
 -19   4  12 187.142 100.328   1
 -18   4  12 194.173 97.0863   1
 -17   4  12 77.5967 80.4733   1
 -16   4  12-64.9423 86.9026   1
 -15   4  12 175.202 95.2113   1
 -14   4  12 2918.82 146.226   1
 -13   4  12 160.999  93.762   1
 -12   4  12 3467.54 134.166   1
 -11   4  12-81.0755 81.0755   1
 -10   4  12 156.186 80.9131   1
  -9   4  12 1740.22 101.426   1
  -8   4  12 963.755  79.691   1
  -7   4  12 280.773 52.4143   1
  -6   4  12 341.025 56.0588   1
  -5   4  12-30.7739 46.6292   1
  -4   4  12  577.07 68.8728   1
  -3   4  12 639.815 61.2924   1
  -2   4  12 479.756 64.8324   1
  -1   4  12 233.624 41.5505   1
   0   4  12 312.628  37.382   1
   1   4  12 16.5136 44.0232   1
   2   4  12 -12.792 44.7818   1
   3   4  12 232.184 53.7163   1
   4   4  12 167.849 52.6244   1
   5   4  12-57.8668 57.8668   1
   6   4  12 863.502 69.4046   1
   7   4  12 463.738 70.9964   1
   8   4  12 631.884 78.8693   1
   9   4  12 180.607 74.2147   1
  10   4  12 690.509 87.4254   1
  11   4  12 365.935 78.3473   1
  12   4  12-79.9943 79.9943   1
  13   4  12    0.00 75.4313   1
  14   4  12 129.377 74.4372   1
  15   4  12-34.5209 86.7373   1
  16   4  12 63.6603 102.567   1
  17   4  12    0.00 99.8239   1
 -19   5  12-94.7312 109.536   1
 -18   5  12  357.53 105.102   1
 -17   5  12 84.0921 95.8261   1
 -16   5  12 254.135 111.003   1
 -15   5  12 82.4289 92.1276   1
 -14   5  12-46.3648 77.2781   1
 -13   5  12 555.284 103.935   1
 -12   5  12 1468.19 116.992   1
 -11   5  12-92.7111 92.7111   1
 -10   5  12 141.948 67.6452   1
  -9   5  12    0.00 67.4355   1
  -8   5  12-27.4593 53.9675   1
  -7   5  12 48.1471 53.8062   1
  -6   5  12 266.349 66.8287   1
  -5   5  12 1727.34 85.3799   1
  -4   5  12 901.555 72.9511   1
  -3   5  12 775.425 61.5165   1
  -2   5  12 331.513  49.216   1
  -1   5  12 577.204 62.9027   1
   0   5  12 1396.31 160.762   1
   1   5  12 99.9971 52.2875   1
   2   5  12 776.448 65.7688   1
   3   5  12 323.808 65.4887   1
   4   5  12 509.947 68.8344   1
   5   5  12 85.7035 52.3224   1
   6   5  12 5.39626 69.1912   1
   7   5  12-66.2477 66.2477   1
   8   5  12    0.00 63.3479   1
   9   5  12 987.063 96.9304   1
  10   5  12 101.949 70.0344   1
  11   5  12 165.308 76.9105   1
  12   5  12-75.8217 83.7638   1
  13   5  12 191.731 70.3635   1
  14   5  12 160.586  92.136   1
  15   5  12 8.75821 97.2012   1
  16   5  12 56.8087 94.3886   1
 -18   6  12 290.451  109.55   1
 -17   6  12 212.861 95.9337   1
 -16   6  12-105.347 105.347   1
 -15   6  12  98.852  86.007   1
 -14   6  12 186.864 80.6475   1
 -13   6  12 7.83232 87.0967   1
 -12   6  12-86.6782 86.6782   1
 -11   6  12 100.817 78.5157   1
 -10   6  12  376.34 82.0259   1
  -9   6  12   1.583  0.4531   1
  -8   6  12 293.646  71.738   1
  -7   6  12 318.077 62.8583   1
  -6   6  12 22.7564 64.4799   1
  -5   6  12 55.6933 52.8688   1
  -4   6  12 334.578 57.3329   1
  -3   6  12 31.8097 52.3931   1
  -2   6  12  127.57 48.4172   1
  -1   6  12  657.98 65.8029   1
   0   6  12 15.1661  43.557   1
   1   6  12-55.9835 55.9835   1
   2   6  12 109.582 55.7084   1
   3   6  12-62.7002 62.7002   1
   4   6  12 109.434 68.7294   1
   5   6  12 1434.86 99.0146   1
   6   6  12 67.2077 66.3076   1
   7   6  12  140.96 75.8379   1
   8   6  12  112.83 74.6286   1
   9   6  12 410.592 86.7176   1
  10   6  12 87.2733 65.2313   1
  11   6  12-30.7379 82.5653   1
  12   6  12-64.7723 78.7837   1
  13   6  12-90.7402 90.7402   1
  14   6  12-71.3233 86.1103   1
  15   6  12 140.496 92.7993   1
 -17   7  12-22.5039 103.306   1
 -16   7  12  52.821 107.683   1
 -15   7  12   3.329  1.0093   1
 -14   7  12 37.1008 93.2395   1
 -13   7  12 231.146 85.6789   1
 -12   7  12 33.6671 82.1893   1
 -11   7  12 56.0968 86.6061   1
 -10   7  12 1087.99 106.649   1
  -9   7  12 271.391 82.6854   1
  -8   7  12 49.3273 80.2796   1
  -7   7  12 1146.33 95.2077   1
  -6   7  12 419.801 74.5922   1
  -5   7  12 465.935 77.0174   1
  -4   7  12    0.00  54.841   1
  -3   7  12 177.698 59.2326   1
  -2   7  12 175.751 57.9576   1
  -1   7  12 271.424 58.5617   1
   0   7  12 348.444  160.82   1
   1   7  12 134.171 75.3587   1
   2   7  12-12.7919 64.8873   1
   3   7  12 49.9809 62.7018   1
   4   7  12 256.685 81.3476   1
   5   7  12 72.8164 72.8164   1
   6   7  12 101.959  92.116   1
   7   7  12 849.808 81.8686   1
   8   7  12 29.2196 74.3832   1
   9   7  12  98.709 67.8654   1
  10   7  12-82.4746 82.4746   1
  11   7  12 148.503 87.3524   1
  12   7  12-8.70054 83.5103   1
  13   7  12-84.9058 84.9058   1
  14   7  12   4.221  1.2448   1
 -16   8  12 276.703 102.983   1
 -15   8  12 218.756 100.094   1
 -14   8  12-98.2798 98.2798   1
 -13   8  12 29.4613  99.554   1
 -12   8  12-93.7619 98.8039   1
 -11   8  12-90.0744 90.0744   1
 -10   8  12-34.7679  88.422   1
  -9   8  12 482.964 95.6844   1
  -8   8  12 63.6642 81.2993   1
  -7   8  12 315.127 82.6765   1
  -6   8  12-29.9423 77.2762   1
  -5   8  12 268.614 79.6287   1
  -4   8  12 689.839 80.0358   1
  -3   8  12 28.3969 70.0316   1
  -2   8  12 401.421 78.9662   1
  -1   8  12 1531.53 105.525   1
   0   8  12 88.3276 69.1156   1
   1   8  12 41.4743  71.898   1
   2   8  12 612.688 84.2583   1
   3   8  12-28.2111  71.894   1
   4   8  12 143.811 73.2583   1
   5   8  12 491.763 81.8085   1
   6   8  12 368.913 77.7556   1
   7   8  12 54.2083 76.4177   1
   8   8  12 223.567 98.0872   1
   9   8  12 140.625 76.4639   1
  10   8  12 162.617 80.4348   1
  11   8  12 -91.328  91.328   1
  12   8  12 9.51695 79.6316   1
 -14   9  12-107.879 107.879   1
 -13   9  12-55.0057 108.969   1
 -12   9  12  136.80 90.5079   1
 -11   9  12 100.934 98.8963   1
 -10   9  12  67.716 82.8791   1
  -9   9  12 158.332 78.1703   1
  -8   9  12 206.704 89.4413   1
  -7   9  12-77.8571 79.8265   1
  -6   9  12 870.998 99.7139   1
  -5   9  12 190.068 74.6677   1
  -4   9  12 7.69965 75.0433   1
  -3   9  12  334.09 67.7767   1
  -2   9  12 173.334   71.04   1
  -1   9  12 195.522 74.2573   1
   0   9  12 127.017 101.695   1
   1   9  12 179.659 72.2396   1
   2   9  12  172.85 78.1527   1
   3   9  12 87.6364 83.9881   1
   4   9  12 48.0475 85.2165   1
   5   9  12  71.059 22.4315   1
   6   9  12-87.6507 87.6507   1
   7   9  12 111.078 79.0879   1
   8   9  12 61.8121 78.5885   1
   9   9  12 217.642 82.4936   1
  10   9  12 27.9172 87.2286   1
  11   9  12-99.7305 99.7305   1
 -11  10  12-101.998 104.078   1
 -10  10  12-32.9759 105.105   1
  -9  10  12 83.6613  104.07   1
  -8  10  12 172.775 100.029   1
  -7  10  12-30.0278 90.0728   1
  -6  10  12 57.5021 88.2341   1
  -5  10  12 336.925 85.4593   1
  -4  10  12 155.746  79.818   1
  -3  10  12 27.0083 92.6117   1
  -2  10  12 276.365 87.9798   1
  -1  10  12-35.0819 92.9068   1
   0  10  12 188.384 54.3334   1
   1  10  12-87.6343 87.6343   1
   2  10  12 451.255  93.395   1
   3  10  12 240.345 96.3186   1
   4  10  12-9.10365 80.0947   1
   5  10  12 539.262 93.9437   1
   6  10  12 167.654 84.2774   1
   7  10  12 122.829 88.1155   1
   8  10  12 212.978  83.958   1
  -7  11  12  29.476  8.6462   1
  -6  11  12 97.7494 86.6586   1
  -5  11  12  169.52 93.7372   1
  -4  11  12-102.651 102.651   1
  -3  11  12 132.892 96.7354   1
  -2  11  12  343.00 112.232   1
  -1  11  12 9.58335 91.0316   1
   0  11  12  10.089  2.7276   1
   1  11  12 179.609  94.974   1
   2  11  12 59.6323 104.359   1
   3  11  12 -60.031 90.5054   1
   4  11  12-30.2099 90.6396   1
 -21   1  13-98.5852 98.5852   1
 -20   1  13 73.1682 84.9156   1
 -19   1  13 26.1693 94.7455   1
 -18   1  13 298.397 94.6525   1
 -17   1  13  120.69 85.5704   1
 -16   1  13 598.497 92.6971   1
 -15   1  13 85.4455 72.8463   1
 -14   1  13 1448.06 105.162   1
 -13   1  13 240.778   66.48   1
 -12   1  13 534.343 72.7388   1
 -11   1  13 139.157 52.0713   1
 -10   1  13 14.3574 48.4718   1
  -9   1  13 1952.42 94.2222   1
  -8   1  13 750.127 67.2974   1
  -7   1  13 2851.31 97.7977   1
  -6   1  13 32.2969 51.1344   1
  -5   1  13 2591.75 88.8149   1
  -4   1  13 1241.56 70.8674   1
  -3   1  13-54.7244 54.7244   1
  -2   1  13-41.2677 41.2677   1
  -1   1  13 42.1644 35.8848   1
   0   1  13 1125.54 52.3301   1
   1   1  13-58.3569 58.3569   1
   2   1  13 8865.60 144.629   1
   3   1  13317.7367  72.817   1
   4   1  13 1609.88 77.3865   1
   5   1  13 -73.873  73.873   1
   6   1  13 2320.03 94.7098   1
   7   1  13-76.7847 76.7847   1
   8   1  13 1482.83 87.7603   1
   9   1  13 -66.158 67.9688   1
  10   1  13 773.492 87.1529   1
  11   1  13 153.722  72.769   1
  12   1  13 555.052 90.2314   1
  13   1  13 117.818 98.6404   1
  14   1  13 456.779 108.015   1
  15   1  13 118.356 87.1688   1
  16   1  13 26.6734  91.971   1
  17   1  13-97.7424 97.7424   1
  18   1  13 10.1657 101.696   1
 -21   2  13 60.9212 99.6811   1
 -20   2  13  514.04 93.9683   1
 -19   2  13 26.6685 90.1168   1
 -18   2  13 275.422 78.0404   1
 -17   2  13-88.0039 88.0039   1
 -16   2  13 65.9144 76.9002   1
 -15   2  13-70.4089 70.4089   1
 -14   2  13  44.763 63.0255   1
 -13   2  13 41.9837 69.3584   1
 -12   2  13 184.227  68.403   1
 -11   2  13-10.9381 61.0703   1
 -10   2  13 78.3575 51.9333   1
  -9   2  13 1138.67 77.4326   1
  -8   2  13 881.668 68.3125   1
  -7   2  13 61.0192 44.6306   1
  -6   2  13 1820.53 75.5943   1
  -5   2  13-45.5291 45.5291   1
  -4   2  13 395.122 50.9857   1
  -3   2  13 1652.58 79.1722   1
  -2   2  13143.5707 44.5707   1
  -1   2  13-47.2394 47.2394   1
   0   2  13-37.2074 37.2074   1
   1   2  13 2042.94 77.0436   1
   2   2  13 2947.41  91.427   1
   3   2  13-62.3839 62.3839   1
   4   2  13-60.5154 60.5154   1
   5   2  13 70.3987  46.926   1
   6   2  13 355.367  67.648   1
   7   2  13 452.615 72.1312   1
   8   2  13 154.152 54.9929   1
   9   2  13 732.034 76.6318   1
  10   2  13 133.462 73.0374   1
  11   2  13  10.495  3.2436   1
  12   2  13 97.4872 89.3657   1
  13   2  13-7.23001 84.9164   1
  14   2  13  23.507 89.5159   1
  15   2  13 25.3406  95.946   1
  16   2  13-96.0609 96.0609   1
  17   2  13-67.1479 96.1887   1
 -20   3  13    0.00 106.285   1
 -19   3  13 139.784 90.0613   1
 -18   3  13 8.42032 95.4636   1
 -17   3  13-8.40138 76.5703   1
 -16   3  13 84.7955 80.1355   1
 -15   3  13-57.6624 85.5694   1
 -14   3  13 1168.97 110.495   1
 -13   3  13 76.0219 81.5794   1
 -12   3  13 160.173 68.5113   1
 -11   3  13 55.4881 68.4336   1
 -10   3  13 425.008 66.5219   1
  -9   3  13 910.266 77.5465   1
  -8   3  13 131.002 52.5822   1
  -7   3  13 280.283 44.2541   1
  -6   3  13 76.4795 39.6181   1
  -5   3  13412.3744 73.6581   1
  -4   3  13 1021.93 68.0646   1
  -3   3  13 3276.98  96.459   1
  -2   3  13 1807.89 77.0477   1
  -1   3  13 3428.50 99.7907   1
   0   3  13 3050.44 306.468   1
   1   3  13 743.572 59.2307   1
   2   3  13 3579.44 104.527   1
   3   3  13 1218.57 77.9712   1
   4   3  13-27.1396 49.7463   1
   5   3  13 1237.34 70.3993   1
   6   3  13 297.235 60.3459   1
   7   3  13 109.691 60.2404   1
   8   3  13-5.39142 59.2576   1
   9   3  13-69.0419 69.0419   1
  10   3  13 25.0767 73.4499   1
  11   3  13 903.949  97.557   1
  12   3  13-82.2911 82.2911   1
  13   3  13 341.531 89.4024   1
  14   3  13 16.0938 90.2783   1
  15   3  13 85.8016 92.9549   1
  16   3  13-95.6461 95.6461   1
  17   3  13-100.129 100.129   1
 -20   4  13  58.818  17.769   1
 -19   4  13 -29.702 101.566   1
 -18   4  13-97.4095 97.4095   1
 -17   4  13  131.37 99.9491   1
 -16   4  13 434.688 89.2154   1
 -15   4  13 31.2298 77.6092   1
 -14   4  13 274.699 102.897   1
 -13   4  13 959.609 97.9403   1
 -12   4  13-31.9484 85.5037   1
 -11   4  13 30.0095 75.0186   1
 -10   4  13 125.412 63.6463   1
  -9   4  13-32.6958  59.791   1
  -8   4  13 364.708 56.9008   1
  -7   4  13-29.8021 45.6336   1
  -6   4  13 904.574 73.4424   1
  -5   4  13-48.2529 48.2529   1
  -4   4  13 1439.29 75.0172   1
  -3   4  13107.9061 34.9061   1
  -2   4  13-8.29327 41.4762   1
  -1   4  13 51.4745 45.9548   1
   0   4  13 272.846 95.7562   1
   1   4  13 261.193 63.9297   1
   2   4  13-9.10321 45.5063   1
   3   4  13 1450.42 77.1046   1
   4   4  13-28.9329 49.7221   1
   5   4  13 2350.32 98.2329   1
   6   4  13 116.806 55.7049   1
   7   4  13-59.1412 59.1412   1
   8   4  13  289.57 75.9714   1
   9   4  13 661.634 87.3826   1
  10   4  13 231.358 81.8671   1
  11   4  13 391.692 76.3814   1
  12   4  13 44.3339 86.0148   1
  13   4  13-54.8946 83.2313   1
  14   4  13 16.8009 93.7375   1
  15   4  13  141.34 87.4525   1
  16   4  13 420.966 97.9614   1
 -19   5  13 74.4631 99.9472   1
 -18   5  13 129.745 102.424   1
 -17   5  13 66.0563 89.3691   1
 -16   5  13 168.339 88.0357   1
 -15   5  13  465.47 88.6638   1
 -14   5  13 7.68467 85.4548   1
 -13   5  13 15.3053 82.2828   1
 -12   5  13 279.409 101.084   1
 -11   5  13-33.2661 78.9042   1
 -10   5  13 578.103 80.5579   1
  -9   5  13 501.747 73.7076   1
  -8   5  13 177.135 58.4141   1
  -7   5  13 230.178   56.37   1
  -6   5  13  82.552 24.1479   1
  -5   5  13 153.177 58.8436   1
  -4   5  13 99.6292 53.0679   1
  -3   5  13 519.665 61.2508   1
  -2   5  13 330.122 65.6588   1
  -1   5  13 150.161 49.7516   1
   0   5  13  65.127 20.5061   1
   1   5  13 1619.49  84.084   1
   2   5  13 121.057 56.4289   1
   3   5  13-54.3863 54.3863   1
   4   5  13 498.346 67.7111   1
   5   5  13 -64.746  64.746   1
   6   5  13 266.082 73.4633   1
   7   5  13 169.611 68.7371   1
   8   5  13 88.9643 80.0755   1
   9   5  13 372.493 90.4651   1
  10   5  13-76.9323 76.9323   1
  11   5  13 140.213 88.1794   1
  12   5  13-70.3695 78.2834   1
  13   5  13-41.2389 80.7337   1
  14   5  13    0.00  96.314   1
  15   5  13-27.0883 90.8825   1
  16   5  13 19.1906 81.9911   1
 -18   6  13 161.649 101.781   1
 -17   6  13-9.92566 104.198   1
 -16   6  13-97.7344 97.7344   1
 -15   6  13-27.4979 99.2023   1
 -14   6  13 34.2043 88.9416   1
 -13   6  13-65.1748 88.5213   1
 -12   6  13    0.00 82.3117   1
 -11   6  13-75.1991 75.1991   1
 -10   6  13 6.71815 69.1097   1
  -9   6  13 1763.47 111.825   1
  -8   6  13 115.172 89.4712   1
  -7   6  13  220.85 69.1973   1
  -6   6  13 106.662 66.0747   1
  -5   6  13-29.1366 59.2174   1
  -4   6  13 288.253 65.5129   1
  -3   6  13 72.6815 50.3195   1
  -2   6  13 456.358 73.2746   1
  -1   6  13 186.496 48.9326   1
   0   6  13   2.602  45.265   1
   1   6  13 434.394 75.9088   1
   2   6  13 175.657 65.5284   1
   3   6  13 17.2091 65.2166   1
   4   6  13 801.486 89.2553   1
   5   6  13 1610.00 101.409   1
   6   6  13 139.377 77.7319   1
   7   6  13  243.76 76.5064   1
   8   6  13 1344.95 104.548   1
   9   6  13-81.1951 81.1951   1
  10   6  13 128.611 40.3049   1
  11   6  13-47.3154 85.8587   1
  12   6  13 -82.958  82.958   1
  13   6  13 103.584 78.3415   1
  14   6  13 127.568 88.5193   1
  15   6  13 -100.38  100.38   1
 -17   7  13-78.1835  108.65   1
 -16   7  13-112.973 112.973   1
 -15   7  13-79.1812 99.2308   1
 -14   7  13-96.6258 96.6258   1
 -13   7  13 143.566 82.1831   1
 -12   7  13 76.7767 81.6988   1
 -11   7  13 203.551   99.82   1
 -10   7  13 31.1409 83.6802   1
  -9   7  13 699.613 96.7601   1
  -8   7  13 251.173  76.989   1
  -7   7  13 532.141 87.0931   1
  -6   7  13 328.406 73.2956   1
  -5   7  13 2783.37 122.123   1
  -4   7  13   55.35 17.3203   1
  -3   7  13-57.1241 60.8663   1
  -2   7  13 224.431   58.67   1
  -1   7  13 261.157 68.5277   1
   0   7  13 187.693 51.9002   1
   1   7  13-93.4193 93.4193   1
   2   7  13 514.597 83.7954   1
   3   7  13 181.169 66.1294   1
   4   7  13 65.7754 77.4825   1
   5   7  13 34.0562 71.7038   1
   6   7  13-73.1196 73.1196   1
   7   7  13-21.2944 78.9674   1
   8   7  13   7.281  2.0093   1
   9   7  13 70.3173 77.3424   1
  10   7  13-72.6313 84.8798   1
  11   7  13    0.00  86.257   1
  12   7  13-88.5072 88.5072   1
  13   7  13 91.6113 87.2893   1
 -15   8  13 44.0513 93.2259   1
 -14   8  13-106.753 106.753   1
 -13   8  13 119.087 96.8825   1
 -12   8  13-9.01416 92.1757   1
 -11   8  13-17.9106 81.5704   1
 -10   8  13 104.706 71.1201   1
  -9   8  13 -42.181 78.4814   1
  -8   8  13 128.608  78.916   1
  -7   8  13  46.452 75.4897   1
  -6   8  13  144.20  90.364   1
  -5   8  13-73.5313 73.5313   1
  -4   8  13 239.062 68.3035   1
  -3   8  13-21.6722 69.7398   1
  -2   8  13 49.6257 71.1569   1
  -1   8  13 1314.48 96.7505   1
   0   8  13 1280.75 181.167   1
   1   8  13 84.4974 77.1468   1
   2   8  13 63.8871 74.8388   1
   3   8  13 50.7956 79.8133   1
   4   8  13 1008.79 102.776   1
   5   8  13 165.787 72.5849   1
   6   8  13 169.279 73.0583   1
   7   8  13 118.708 80.6156   1
   8   8  13 89.8685 77.5264   1
   9   8  13 118.304 79.7433   1
  10   8  13-86.3072 86.3072   1
  11   8  13  24.228  7.0695   1
  12   8  13 66.4648 87.1809   1
 -13   9  13 111.299 86.5659   1
 -12   9  13-97.0615 97.0615   1
 -11   9  13-60.7773 92.1779   1
 -10   9  13-102.464 102.464   1
  -9   9  13-91.6575 91.6575   1
  -8   9  13-80.0393 80.0393   1
  -7   9  13 44.1099 85.2869   1
  -6   9  13-17.5111 86.5578   1
  -5   9  13 159.218 79.1296   1
  -4   9  13317.3472 93.8377   1
  -3   9  13 57.0155 71.2719   1
  -2   9  13 87.7069 77.3369   1
  -1   9  13 309.861 77.7028   1
   0   9  13-20.6536 59.9352   1
   1   9  13 79.3366 79.3366   1
   2   9  13-87.9344 87.9344   1
   3   9  13 178.286 90.9557   1
   4   9  13 271.009 87.6302   1
   5   9  13 141.773 80.7624   1
   6   9  13 289.717  91.816   1
   7   9  13 26.5763 84.1488   1
   8   9  13 117.069 78.3374   1
   9   9  13 230.955 90.9855   1
  10   9  13-100.008 100.008   1
 -11  10  13-98.2006 98.2006   1
 -10  10  13 22.5204 73.6972   1
  -9  10  13-21.2869  95.298   1
  -8  10  13 133.571 99.4242   1
  -7  10  13 69.6495 95.5169   1
  -6  10  13 184.364 84.7862   1
  -5  10  13 94.7798 86.9598   1
  -4  10  13 9.68612 84.2568   1
  -3  10  13-27.8414 91.2078   1
  -2  10  13 90.4273 85.6674   1
  -1  10  13 89.6659 81.1642   1
   0  10  13 148.523 58.4989   1
   1  10  13 259.948 89.1227   1
   2  10  13 477.059 97.6222   1
   3  10  13 45.6851 97.7754   1
   4  10  13 202.198 104.272   1
   5  10  13  83.689 102.594   1
   6  10  13-18.7567 100.943   1
   7  10  13-29.2644 93.1191   1
  -7  11  13 191.292 84.0092   1
  -6  11  13 99.1619 91.1454   1
  -5  11  13 182.429 90.2188   1
  -4  11  13 105.029 100.121   1
  -3  11  13-100.104 100.104   1
  -2  11  13 123.208  97.217   1
  -1  11  13-99.1609 99.1609   1
   0  11  13 107.951 64.0137   1
   1  11  13 131.043 87.0455   1
   2  11  13  -20.41 88.1329   1
   3  11  13  70.806 89.2003   1
 -21   0  14-104.067 104.067   1
 -20   0  14    0.00 96.9639   1
 -19   0  14    0.00 97.8102   1
 -18   0  14-23.7852 86.3212   1
 -17   0  14 951.915 107.429   1
 -16   0  14 605.677 97.7196   1
 -15   0  14 279.882 73.9297   1
 -14   0  14-6.15856 69.5118   1
 -13   0  14 586.765   77.41   1
 -12   0  14 101.138 53.6515   1
 -11   0  14  748.23 64.1869   1
 -10   0  14 457.936 60.6442   1
  -9   0  14 1315.31 72.9307   1
  -8   0  14 779.915 64.1178   1
  -7   0  14 1625.94 119.404   1
  -6   0  14 593.281 57.0464   1
  -5   0  14 5834.22 114.951   1
  -4   0  14 41.2379 34.2242   1
  -3   0  14 1346.64 59.6969   1
  -2   0  14  507.86   50.08   1
  -1   0  14 4012.44 94.1558   1
   0   0  14  178.58 33.6527   1
   1   0  14 275.772 47.7344   1
   2   0  14-61.1635 61.1635   1
   3   0  1412122.40 164.524   1
   4   0  14 329.286 60.6833   1
   5   0  14    0.00 55.5203   1
   6   0  14 551.837 65.6124   1
   7   0  14 3305.04 122.681   1
   8   0  14 58.8466 66.0924   1
   9   0  14 270.778 69.9666   1
  10   0  14 1037.86 90.2902   1
  11   0  14 59.5006 78.7212   1
  12   0  14 1023.56 110.257   1
  13   0  14 1059.71  111.60   1
  14   0  14 261.083 105.547   1
  15   0  14 157.073 101.309   1
  16   0  14 18.6648 97.9703   1
  17   0  14  160.20 96.4922   1
 -21   1  14-29.6501 97.9471   1
 -20   1  14 166.056 96.0485   1
 -19   1  14 112.992 95.0544   1
 -18   1  14 146.037 103.932   1
 -17   1  14 84.1543 83.2551   1
 -16   1  14 298.808  87.672   1
 -15   1  14 893.216 97.4607   1
 -14   1  14 112.604 75.0663   1
 -13   1  14 776.263 83.0718   1
 -12   1  14164.1123 53.1905   1
 -11   1  14  82.134  48.212   1
 -10   1  14  274.01 54.4492   1
  -9   1  14 865.652 72.2831   1
  -8   1  14 3007.69 105.296   1
  -7   1  14 3053.39  92.799   1
  -6   1  14 459.509 58.8926   1
  -5   1  14 128.482 49.9686   1
  -4   1  14 512.191 56.2157   1
  -3   1  14 76.7416 42.8334   1
  -2   1  14 2386.65 79.4357   1
  -1   1  14 215.169  48.216   1
   0   1  14 428.882 133.882   1
   1   1  14 3191.69 98.3129   1
   2   1  14 2019.79 97.5037   1
   3   1  14 3798.26 107.446   1
   4   1  14 2583.53 100.396   1
   5   1  14 2616.58 97.8439   1
   6   1  14 398.234 72.8114   1
   7   1  14 96.3463 56.7264   1
   8   1  14 702.617  83.878   1
   9   1  14 81.3296 65.9674   1
  10   1  14 124.038 66.9966   1
  11   1  14 397.382 81.6578   1
  12   1  14-42.7297 81.8354   1
  13   1  14  22.754  7.2212   1
  14   1  14  332.51 86.7855   1
  15   1  14-96.1506 96.1506   1
  16   1  14 -98.244  98.244   1
  17   1  14 127.961  97.584   1
 -21   2  14-71.5104 99.9284   1
 -20   2  14 47.5825 109.813   1
 -19   2  14 35.6332 92.2754   1
 -18   2  14-25.5393 82.1059   1
 -17   2  14 47.3681 89.2751   1
 -16   2  14  103.73 67.3287   1
 -15   2  14  89.982 78.1625   1
 -14   2  14-65.3784 73.5483   1
 -13   2  14 109.789 67.1398   1
 -12   2  14 91.5809 68.9085   1
 -11   2  14 1339.50 86.1021   1
 -10   2  14 473.818 67.9483   1
  -9   2  14  152.16 53.4332   1
  -8   2  14 2056.57 84.2153   1
  -7   2  14 55.2375 43.4624   1
  -6   2  14-50.7039 50.7039   1
  -5   2  14-31.6788   44.36   1
  -4   2  14 1267.89 73.3008   1
  -3   2  141342.849 84.1245   1
  -2   2  14 706.968 58.7635   1
  -1   2  14 4319.84 103.883   1
   0   2  14-248.654 248.654   1
   1   2  14-47.7891 47.7891   1
   2   2  14 172.062 55.8492   1
   3   2  14 1408.60 72.9019   1
   4   2  14  693.46 76.4541   1
   5   2  14-61.1305 61.1305   1
   6   2  14 63.8079  59.314   1
   7   2  14 72.7759 60.1985   1
   8   2  14 832.064 85.3677   1
   9   2  14 147.402 65.6143   1
  10   2  14 94.4092 71.9359   1
  11   2  14-82.7757 82.7757   1
  12   2  14-81.9346 81.9346   1
  13   2  14-84.7161 84.7161   1
  14   2  14 48.7225 79.3885   1
  15   2  14 69.5524 89.4259   1
  16   2  14-55.1773 89.5459   1
  17   2  14 108.697 92.3975   1
 -20   3  14 10.2707 104.614   1
 -19   3  14 140.703 99.7098   1
 -18   3  14-79.0286 94.8343   1
 -17   3  14-81.6383 81.6383   1
 -16   3  14 295.388 75.9297   1
 -15   3  14 200.716  64.888   1
 -14   3  14 356.232 90.4387   1
 -13   3  14   1.884 73.7283   1
 -12   3  14-71.7984 71.7984   1
 -11   3  14 2946.88 115.856   1
 -10   3  14  964.56 84.5158   1
  -9   3  14  44.383 12.9079   1
  -8   3  14 299.947  55.957   1
  -7   3  14 267.672  53.168   1
  -6   3  14 265.658 57.7126   1
  -5   3  14-30.2029 52.1704   1
  -4   3  14 1420.12 82.3032   1
  -3   3  14 1426.90 81.2859   1
  -2   3  14 604.635 60.1936   1
  -1   3  14 564.422 64.6396   1
   0   3  14  743.32 56.7827   1
   1   3  14 25.3804 54.3934   1
   2   3  14 151.963  53.364   1
   3   3  14  867.37 66.7876   1
   4   3  14 51.3356 52.2403   1
   5   3  14-14.3796 53.9355   1
   6   3  14 10.7684 67.3046   1
   7   3  14 454.274 67.2023   1
   8   3  14-23.2642 64.4283   1
   9   3  14 153.753 67.0431   1
  10   3  14 651.082 83.0566   1
  11   3  14 14.2772 82.1153   1
  12   3  14 595.943 87.4253   1
  13   3  14 47.2695 76.6986   1
  14   3  14 99.8747 74.9084   1
  15   3  14 26.7593 90.0743   1
  16   3  14-74.9283 89.1972   1
  17   3  14  218.62 90.1254   1
 -20   4  14 222.427 107.873   1
 -19   4  14 169.355  97.996   1
 -18   4  14 243.742 88.1995   1
 -17   4  14 26.4726 102.122   1
 -16   4  14-32.9977 99.0033   1
 -15   4  14 78.0619 85.5787   1
 -14   4  14 212.963  80.678   1
 -13   4  14 483.922 90.7973   1
 -12   4  14 1031.22 99.9498   1
 -11   4  14 73.6473 73.6473   1
 -10   4  14 309.894 61.4239   1
  -9   4  14 33.4451 57.5983   1
  -8   4  14 302.386 64.9295   1
  -7   4  14 202.811 58.3446   1
  -6   4  14 126.664 59.1679   1
  -5   4  14 379.325 52.6043   1
  -4   4  14-58.0341 58.0341   1
  -3   4  14 354.793 49.6381   1
  -2   4  14-13.7558 44.9317   1
  -1   4  14 292.616 48.4649   1
   0   4  14-44.7575 134.487   1
   1   4  14 1136.19 75.4474   1
   2   4  14-52.5534 52.5534   1
   3   4  14  583.48 62.3185   1
   4   4  14 15.3079 52.2257   1
   5   4  14 296.264 64.6385   1
   6   4  14 177.267 63.5692   1
   7   4  14 104.473 57.1459   1
   8   4  14 1389.74 102.446   1
   9   4  14 348.466 74.6706   1
  10   4  14 142.844 71.8627   1
  11   4  14 29.2257  78.828   1
  12   4  14 488.174 86.6653   1
  13   4  14 64.4763 84.7856   1
  14   4  14 307.882 89.9863   1
  15   4  14 488.256 89.0134   1
  16   4  14-98.6239 98.6239   1
 -19   5  14 84.6213 107.964   1
 -18   5  14 410.665 104.602   1
 -17   5  14-27.9752 99.3563   1
 -16   5  14 284.437 100.894   1
 -15   5  14 75.6338 76.5955   1
 -14   5  14 103.039 84.9123   1
 -13   5  14 1192.44 107.452   1
 -12   5  14-56.8736 99.5263   1
 -11   5  14 174.832 70.8802   1
 -10   5  14 833.944 91.4074   1
  -9   5  14 189.813 65.7779   1
  -8   5  14 88.0867 60.9107   1
  -7   5  14 180.363 64.4782   1
  -6   5  14 375.563 52.1894   1
  -5   5  14 952.444 74.3396   1
  -4   5  14  755.02 71.3325   1
  -3   5  14 15.6988 51.7142   1
  -2   5  14 626.707 64.4201   1
  -1   5  14 459.401 56.8495   1
   0   5  14-41.3299 41.3299   1
   1   5  14 288.462 61.8813   1
   2   5  14 184.004 54.3839   1
   3   5  14 318.704 55.0774   1
   4   5  14 50.3673 53.9616   1
   5   5  14 97.6668 67.2016   1
   6   5  14 882.069 86.6023   1
   7   5  14 62.2814 72.0643   1
   8   5  14 464.707 78.9294   1
   9   5  14 1442.96 104.332   1
  10   5  14 230.994 76.7061   1
  11   5  14 235.668 88.8135   1
  12   5  14   32.46 88.5972   1
  13   5  14 109.403 88.3979   1
  14   5  14-27.0748 88.2148   1
  15   5  14 168.251 89.7891   1
 -18   6  14 281.261 117.857   1
 -17   6  14-107.391 107.391   1
 -16   6  14-67.6357 95.0902   1
 -15   6  14 18.5341 90.7213   1
 -14   6  14 60.1985 94.1886   1
 -13   6  14 115.031 79.2624   1
 -12   6  14 109.716 76.9934   1
 -11   6  14-22.0366 83.3745   1
 -10   6  14-49.6223 80.1646   1
  -9   6  14 265.185 90.3012   1
  -8   6  14 266.967  82.363   1
  -7   6  14 226.295 71.6568   1
  -6   6  14 738.159 93.9081   1
  -5   6  14 41.1562 59.8553   1
  -4   6  14 12.1124 56.8198   1
  -3   6  14 836.551 78.8358   1
  -2   6  14 28.6236 48.9394   1
  -1   6  14 130.531 52.3933   1
   0   6  14 556.833 62.2245   1
   1   6  14-22.7736 59.2015   1
   2   6  14 1516.68 92.4728   1
   3   6  14 293.271 76.7047   1
   4   6  14 1380.64 97.0115   1
   5   6  14 316.573 88.5341   1
   6   6  14 1301.79 102.395   1
   7   6  14  542.67 87.7857   1
   8   6  14-28.2644 75.0729   1
   9   6  14-73.9033 79.1868   1
  10   6  14 -87.658  87.658   1
  11   6  14  226.26 84.7425   1
  12   6  14-41.7957 90.5605   1
  13   6  14 17.3642 86.8026   1
  14   6  14 -46.743 86.5494   1
 -17   7  14 189.438 107.823   1
 -16   7  14 21.0246 100.127   1
 -15   7  14 -98.526  98.526   1
 -14   7  14-37.5905 96.9467   1
 -13   7  14 -87.536  87.536   1
 -12   7  14 112.467 81.1785   1
 -11   7  14 -85.583  85.583   1
 -10   7  14 134.453 78.3484   1
  -9   7  14 469.522 86.5968   1
  -8   7  14 247.874 85.1779   1
  -7   7  14 63.7847 72.3504   1
  -6   7  14 760.486 83.3358   1
  -5   7  14 99.8606 74.4224   1
  -4   7  14 338.257 73.0984   1
  -3   7  14 174.304 66.1859   1
  -2   7  14 57.4799  67.684   1
  -1   7  14  644.69 78.3846   1
   0   7  14 154.902  47.874   1
   1   7  14-98.5149 98.5149   1
   2   7  14 1255.67 106.148   1
   3   7  14 345.639 69.4884   1
   4   7  14 68.2224 70.9179   1
   5   7  14 320.627  88.419   1
   6   7  14  42.654  68.425   1
   7   7  14 111.427  76.937   1
   8   7  14 22.8822 73.9323   1
   9   7  14 87.6118 80.6089   1
  10   7  14 40.9951  89.848   1
  11   7  14 59.9346 88.6071   1
  12   7  14 233.594 77.8678   1
  13   7  14-92.2177 92.2177   1
 -15   8  14 77.2729 98.6337   1
 -14   8  14 42.3995 94.8838   1
 -13   8  14 250.547 88.1884   1
 -12   8  14 95.5369  86.583   1
 -11   8  14-90.9316 90.9316   1
 -10   8  14-90.3182 90.3182   1
  -9   8  14-76.0674 78.9851   1
  -8   8  14 458.232 84.2842   1
  -7   8  14 261.792 86.6263   1
  -6   8  14  231.41 82.2357   1
  -5   8  14-30.4071 71.2612   1
  -4   8  14 310.593 80.2483   1
  -3   8  14-71.2877 71.2877   1
  -2   8  14 86.6821 68.0469   1
  -1   8  14-36.1246 78.7319   1
   0   8  14-14.2707 59.2267   1
   1   8  14 57.6266 71.3491   1
   2   8  14 -21.817 73.6298   1
   3   8  14 1142.07 101.191   1
   4   8  14    0.00 79.9345   1
   5   8  14 115.179 82.1481   1
   6   8  14 371.092 80.7868   1
   7   8  14 89.1664 77.6857   1
   8   8  14 201.075 78.1465   1
   9   8  14-93.4612 93.4612   1
  10   8  14-18.2458 87.7655   1
  11   8  14-91.6555 91.6555   1
 -13   9  14-100.248 103.319   1
 -12   9  14-95.3552 95.3552   1
 -11   9  14 10.0624 93.5611   1
 -10   9  14 58.8736 85.8204   1
  -9   9  14-47.5196 78.2084   1
  -8   9  14-92.3308 100.192   1
  -7   9  14 205.643 73.0988   1
  -6   9  14 478.744 76.4044   1
  -5   9  14 50.8719   81.59   1
  -4   9  14 108.606 77.1612   1
  -3   9  14 16.0756 76.5888   1
  -2   9  14 203.687 75.0937   1
  -1   9  14 170.524 95.9759   1
   0   9  14 35.3509  77.246   1
   1   9  14-93.6996 93.6996   1
   2   9  14 139.559 77.5382   1
   3   9  14 165.783 100.558   1
   4   9  14 -89.977  89.977   1
   5   9  14-67.9302 95.6486   1
   6   9  14 157.188 89.6972   1
   7   9  14  26.479 88.2444   1
   8   9  14 27.1874 91.2151   1
   9   9  14 310.353 103.746   1
 -10  10  14  221.58  93.515   1
  -9  10  14-32.2274 88.6119   1
  -8  10  14 82.8232  81.821   1
  -7  10  14-40.5425 94.9266   1
  -6  10  14 88.2101 90.1685   1
  -5  10  14-92.2978 92.2978   1
  -4  10  14  -56.82 90.5353   1
  -3  10  14-9.55116 82.1236   1
  -2  10  14 36.9337 84.2797   1
  -1  10  14-97.6745 97.6745   1
   0  10  14  110.22 95.4781   1
   1  10  14 27.7274 89.6402   1
   2  10  14-97.1857 97.1857   1
   3  10  14   0.178 82.7879   1
   4  10  14 121.892 94.8009   1
   5  10  14-106.653 106.653   1
   6  10  14-77.4064 96.9814   1
   7  10  14    0.00 113.955   1
  -6  11  14    0.00 93.5499   1
  -5  11  14-98.5281 98.5281   1
  -4  11  14 127.823 94.6473   1
  -3  11  14-31.8867 111.128   1
  -2  11  14  446.07 104.342   1
  -1  11  14 154.581 85.3572   1
   0  11  14 129.988 68.2025   1
   1  11  14 112.695 91.2685   1
   2  11  14-100.629 100.629   1
 -21   1  15 -69.623  97.291   1
 -20   1  15 157.826 93.6247   1
 -19   1  15 191.552 86.4228   1
 -18   1  15 98.8177 89.0196   1
 -17   1  15 46.2572 80.9548   1
 -16   1  15 671.272  92.469   1
 -15   1  15-84.4267 84.4267   1
 -14   1  15 222.068 81.7235   1
 -13   1  15 -65.707  65.707   1
 -12   1  15 537.073 67.4626   1
 -11   1  15-61.2364 61.2364   1
 -10   1  15-58.5719 58.5719   1
  -9   1  15 47.0271 53.2374   1
  -8   1  15-56.7801 56.7801   1
  -7   1  15 594.451 59.4432   1
  -6   1  15 807.406  64.773   1
  -5   1  15 2300.55 85.1821   1
  -4   1  15 739.246 66.5602   1
  -3   1  15 1781.51 75.4532   1
  -2   1  15 114.542 42.6211   1
  -1   1  15 208.766 40.8666   1
   0   1  15 606.111 72.4487   1
   1   1  15 1330.09 90.7524   1
   2   1  15 1759.81 81.0423   1
   3   1  15 2232.71 93.6202   1
   4   1  15 1405.37 79.4649   1
   5   1  15  98.361 54.5505   1
   6   1  15 1031.85 80.6163   1
   7   1  15 164.205 71.7857   1
   8   1  15 667.061 86.3029   1
   9   1  15 114.401 72.0674   1
  10   1  15-12.6364 75.8282   1
  11   1  15 20.8047 79.6129   1
  12   1  15 73.4516 81.6204   1
  13   1  15-54.5429 93.6311   1
  14   1  15 242.428 88.4053   1
  15   1  15-18.2784 91.3725   1
  16   1  15-56.8065 104.459   1
  17   1  15 141.507 95.5653   1
 -20   2  15   0.186 81.7996   1
 -19   2  15 45.3711  98.005   1
 -18   2  15-25.3703 85.1842   1
 -17   2  15-89.6036 89.6036   1
 -16   2  15-83.1758 83.1758   1
 -15   2  15 204.116 73.1535   1
 -14   2  15 548.658 83.0234   1
 -13   2  15 229.948 70.3411   1
 -12   2  15 -67.594  67.594   1
 -11   2  15 737.773 77.4678   1
 -10   2  15 217.928 62.1317   1
  -9   2  15 54.0162  49.514   1
  -8   2  15 238.533 62.1051   1
  -7   2  15 329.398 44.9975   1
  -6   2  15 487.729 56.6933   1
  -5   2  15 1285.68 71.0746   1
  -4   2  15-63.8665 63.8665   1
  -3   2  15 -68.329  68.329   1
  -2   2  15 220.172 56.6179   1
  -1   2  15-52.0923 52.0923   1
   0   2  15 1255.92 87.5132   1
   1   2  15  662.81 64.5761   1
   2   2  15 735.877  66.325   1
   3   2  15 150.495 55.5382   1
   4   2  15 412.798 64.4701   1
   5   2  15 775.231 73.4061   1
   6   2  15-58.1818 58.1818   1
   7   2  15 114.585 73.4055   1
   8   2  15 1868.74 107.449   1
   9   2  15 246.352 68.9778   1
  10   2  15  78.876  74.403   1
  11   2  15 1023.55 100.466   1
  12   2  15-88.8928 88.8928   1
  13   2  15 8.08725 85.3963   1
  14   2  15-67.4983 95.3958   1
  15   2  15-91.9236 91.9236   1
  16   2  15 75.8103 101.077   1
 -20   3  15-115.004 115.004   1
 -19   3  15 246.133 95.3033   1
 -18   3  15 133.885 93.2559   1
 -17   3  15 33.1741 95.8396   1
 -16   3  15 15.6381 85.5427   1
 -15   3  15-71.6349 71.6349   1
 -14   3  15 1275.53 106.373   1
 -13   3  15-79.6751 79.6751   1
 -12   3  15 612.875 87.8133   1
 -11   3  15354.2473 84.9814   1
 -10   3  15 50.2146 71.2195   1
  -9   3  15 303.426 61.1238   1
  -8   3  15    0.00 54.7003   1
  -7   3  15 450.975 63.7755   1
  -6   3  15-4.55284 51.8907   1
  -5   3  15 143.726 50.0309   1
  -4   3  15-51.7984 51.7984   1
  -3   3  15-57.1889 57.1889   1
  -2   3  15 231.148 53.4767   1
  -1   3  15 502.284 60.6338   1
   0   3  15145.3335 47.3335   1
   1   3  15 18.0364 45.0815   1
   2   3  15 22.5018  45.898   1
   3   3  15 37.7291 57.4815   1
   4   3  15-56.4865 56.4865   1
   5   3  15 170.067  54.604   1
   6   3  15 698.033  76.861   1
   7   3  15 165.131 59.8032   1
   8   3  15 271.061 65.0928   1
   9   3  15 375.943 85.5208   1
  10   3  15 431.774 80.1259   1
  11   3  15 357.704  82.749   1
  12   3  15 60.4912 90.7367   1
  13   3  15 -80.052  80.052   1
  14   3  15  65.854 19.9389   1
  15   3  15 72.0569 89.8524   1
  16   3  15-99.6687 99.6687   1
 -19   4  15-59.5048 106.727   1
 -18   4  15 37.6624 100.762   1
 -17   4  15 97.6573 94.8379   1
 -16   4  15-33.7136 88.0315   1
 -15   4  15-89.6799 89.6799   1
 -14   4  15-84.8122 84.8122   1
 -13   4  15 1884.25 117.187   1
 -12   4  15-73.3255 93.7472   1
 -11   4  15 88.0216 74.1219   1
 -10   4  15 29.6001 63.8157   1
  -9   4  15-57.2497 57.2497   1
  -8   4  15 43.3283 59.0026   1
  -7   4  15 314.826 67.2028   1
  -6   4  15  -25.73 55.1428   1
  -5   4  15 -10.088 48.6262   1
  -4   4  15   0.613 42.1248   1
  -3   4  15 -48.432  48.432   1
  -2   4  15 193.276 53.7842   1
  -1   4  15  883.89 69.1068   1
   0   4  15 820.677 277.958   1
   1   4  15 198.944 56.0625   1
   2   4  15    0.00 51.3897   1
   3   4  15 87.2058 51.2399   1
   4   4  15  196.32   60.06   1
   5   4  15-74.2067 74.2067   1
   6   4  15 172.988 62.4205   1
   7   4  15  187.70 80.0669   1
   8   4  15 920.495 95.8654   1
   9   4  15 120.488 69.1043   1
  10   4  15-14.1461 75.1716   1
  11   4  15-22.0774 80.3467   1
  12   4  15 39.6753 81.9981   1
  13   4  15 108.325 89.8336   1
  14   4  15 184.759 86.2171   1
  15   4  15 120.429 94.0625   1
 -19   5  15 107.141 113.897   1
 -18   5  15-90.3674 107.666   1
 -17   5  15-100.551 100.551   1
 -16   5  15 116.404 92.5562   1
 -15   5  15-76.0689 97.9335   1
 -14   5  15  55.908 86.2367   1
 -13   5  15 335.369  96.362   1
 -12   5  15-90.4163 90.4163   1
 -11   5  15 439.523 78.8869   1
 -10   5  15 852.257 92.7193   1
  -9   5  15 106.483 77.5291   1
  -8   5  15 871.934 81.0467   1
  -7   5  15-61.3237 61.3237   1
  -6   5  15 112.118 56.5244   1
  -5   5  15 32.3347  61.905   1
  -4   5  15-26.7172 58.9569   1
  -3   5  15 153.377 49.5982   1
  -2   5  15 189.486 54.9228   1
  -1   5  15 173.324 51.9942   1
   0   5  15-24.0291 38.5496   1
   1   5  15 461.854 64.3023   1
   2   5  15 5.41803 50.5265   1
   3   5  15-60.2212 60.2212   1
   4   5  15-5.37801 77.0146   1
   5   5  15 113.327 73.1739   1
   6   5  15 49.8034 64.0288   1
   7   5  15 499.044   79.78   1
   8   5  15-77.7593 77.7593   1
   9   5  15 155.955 74.8987   1
  10   5  15 51.8419 79.9648   1
  11   5  15 125.351 78.8938   1
  12   5  15-48.9761 82.2063   1
  13   5  15  112.57 89.0155   1
  14   5  15 100.158 100.158   1
  15   5  15 173.008 99.9794   1
 -18   6  15 109.076  98.261   1
 -17   6  15-9.77935 112.442   1
 -16   6  15-58.3843 93.4149   1
 -15   6  15-87.1766 87.1766   1
 -14   6  15  218.89 88.7142   1
 -13   6  15 191.057 80.6476   1
 -12   6  15 103.257   76.49   1
 -11   6  15-78.0826 78.0826   1
 -10   6  15 671.504 85.3645   1
  -9   6  15-20.7862 81.2469   1
  -8   6  15-40.4671 70.5862   1
  -7   6  15  264.38 76.8766   1
  -6   6  15 438.927 81.2491   1
  -5   6  15 49.3012 65.1153   1
  -4   6  15 96.3545 63.9228   1
  -3   6  15 130.088 60.8985   1
  -2   6  15  23.885 57.8817   1
  -1   6  15 135.386 55.8026   1
   0   6  15 862.081 57.2683   1
   1   6  15  71.621  63.464   1
   2   6  15 230.148 74.0093   1
   3   6  15 -68.283  68.283   1
   4   6  15 990.277 88.5627   1
   5   6  15 156.766 81.0529   1
   6   6  15  270.53 86.9225   1
   7   6  15 413.445 88.3377   1
   8   6  15-84.4797 84.4797   1
   9   6  15-85.0487 85.0487   1
  10   6  15 158.138 79.5033   1
  11   6  15 66.1747 84.4676   1
  12   6  15 217.005  88.542   1
  13   6  15-90.8673 90.8673   1
  14   6  15 75.9401 98.3855   1
 -16   7  15 10.9253 100.356   1
 -15   7  15 141.259 99.7666   1
 -14   7  15 76.6121 92.3228   1
 -13   7  15-83.9923 83.9923   1
 -12   7  15 26.2296 85.4772   1
 -11   7  15  58.943 96.6174   1
 -10   7  15 72.0901 82.6587   1
  -9   7  15  123.35  95.619   1
  -8   7  15-15.2183 76.1118   1
  -7   7  15  295.32 88.9762   1
  -6   7  15 28.2574 79.1067   1
  -5   7  15 1062.53 92.7618   1
  -4   7  15 390.586 72.7144   1
  -3   7  15  59.348  73.261   1
  -2   7  15 1107.07 85.7938   1
  -1   7  15 282.657 66.0749   1
   0   7  15-186.295 461.924   1
   1   7  15-89.9014 89.9014   1
   2   7  15 1515.77  103.88   1
   3   7  15 62.0024 70.9902   1
   4   7  15 56.3259 72.4135   1
   5   7  15-28.4685 77.3926   1
   6   7  15 -29.209 74.3562   1
   7   7  15-22.9041 75.7634   1
   8   7  15-23.6796  75.415   1
   9   7  15-24.4421 87.3014   1
  10   7  15-91.2756 91.2756   1
  11   7  15 212.108 90.9008   1
  12   7  15-74.1591 87.0963   1
 -15   8  15 244.138 98.8647   1
 -14   8  15 11.0148   93.16   1
 -13   8  15 19.9007 92.5191   1
 -12   8  15-88.9388 88.9388   1
 -11   8  15-8.83188 94.2346   1
 -10   8  15 152.134 76.0724   1
  -9   8  15 241.279 73.6374   1
  -8   8  15-87.6148 87.6148   1
  -7   8  15 80.3673 75.5826   1
  -6   8  15  47.537 78.9202   1
  -5   8  15 46.3023 80.3172   1
  -4   8  15 30.0513 84.5149   1
  -3   8  15-73.7209 73.7209   1
  -2   8  15 414.561 83.4732   1
  -1   8  15-14.7442 71.8987   1
   0   8  15 638.475 170.854   1
   1   8  15 319.587 82.8544   1
   2   8  15 330.331 80.5471   1
   3   8  15 1239.72 122.357   1
   4   8  15 46.5042 83.1743   1
   5   8  15-16.0111 78.2502   1
   6   8  15 64.5545 77.8112   1
   7   8  15  341.22 89.7051   1
   8   8  15 85.7223 81.3479   1
   9   8  15 61.7903 89.6308   1
  10   8  15-95.2414 95.2414   1
  11   8  15 180.084  100.81   1
 -13   9  15 168.502 104.551   1
 -12   9  15  118.81 102.704   1
 -11   9  15 9.99019 92.8895   1
 -10   9  15  19.824 82.2613   1
  -9   9  15-19.6712 89.4872   1
  -8   9  15-37.0826  81.976   1
  -7   9  15 118.164 74.5807   1
  -6   9  15 79.7996 85.5626   1
  -5   9  15-17.1823 88.7464   1
  -4   9  15 179.053 77.6826   1
  -3   9  15  159.88 69.5937   1
  -2   9  15 74.7024 73.7645   1
  -1   9  15 206.745 85.2976   1
   0   9  15  -63.47   63.47   1
   1   9  15 149.935 92.3367   1
   2   9  15-80.8094 80.8094   1
   3   9  15 177.664 100.107   1
   4   9  15 137.067 82.4237   1
   5   9  15 156.653 93.4538   1
   6   9  15 284.778 94.6363   1
   7   9  15 36.9187 94.9216   1
   8   9  15 158.989 87.3541   1
   9   9  15 278.765 94.6602   1
 -10  10  15  33.293  90.812   1
  -9  10  15 75.9863 90.9869   1
  -8  10  15 199.197 88.1989   1
  -7  10  15  30.451 91.3529   1
  -6  10  15  95.929 29.7267   1
  -5  10  15 380.428 110.078   1
  -4  10  15-9.57607 87.1259   1
  -3  10  15 217.439 96.8539   1
  -2  10  15-9.41897 98.8791   1
  -1  10  15 28.0289 87.8099   1
   0  10  15-4.80267 62.5733   1
   1  10  15 269.397 90.1037   1
   2  10  15-94.8884 94.8884   1
   3  10  15-9.05608 99.5976   1
   4  10  15 228.282 81.7823   1
   5  10  15 222.156 107.956   1
   6  10  15 29.2287 105.415   1
  -4  11  15    0.00 97.9242   1
  -3  11  15 63.3943 97.9702   1
  -2  11  15 368.263 97.0659   1
  -1  11  15 218.768 103.721   1
   0  11  15 145.196 98.5914   1
 -20   0  16 219.297 78.3251   1
 -19   0  16 146.167 80.9118   1
 -18   0  16  33.776 10.2956   1
 -17   0  16 113.948 88.7231   1
 -16   0  16-76.5307 76.5307   1
 -15   0  16  478.31 81.7472   1
 -14   0  16 88.7016 64.3472   1
 -13   0  16 119.125 61.7416   1
 -12   0  16 1447.68 89.5541   1
 -11   0  16-5.22105 61.7328   1
 -10   0  16 99.9721 50.4226   1
  -9   0  16 108.658 54.7657   1
  -8   0  16 40.8491 94.7481   1
  -7   0  16-53.8901 53.8901   1
  -6   0  16 2566.29 93.0234   1
  -5   0  16 1725.31  74.784   1
  -4   0  16 160.106  47.855   1
  -3   0  16 1373.46 65.3211   1
  -2   0  16-11.3411 40.1177   1
  -1   0  16 810.768 61.1575   1
   0   0  16  133.05 77.0508   1
   1   0  1614658.20 183.489   1
   2   0  16 527.462   65.16   1
   3   0  16 1533.68 80.3925   1
   4   0  16 2822.71 105.501   1
   5   0  16 744.709 71.1814   1
   6   0  16 36.6155 62.5146   1
   7   0  16 1224.55 86.0576   1
   8   0  16  984.64 103.486   1
   9   0  16 1528.55 108.406   1
  10   0  16 2841.47 138.758   1
  11   0  16-78.3042 86.5063   1
  12   0  16 114.274 82.2816   1
  13   0  16-88.1182 88.1182   1
  14   0  16  35.022 94.0159   1
  15   0  16-18.5138 100.887   1
  16   0  16 89.2279 114.326   1
 -20   1  16  121.33 86.7889   1
 -19   1  16 26.5531 94.6947   1
 -18   1  16 66.3288 92.8547   1
 -17   1  16-7.95216 87.5021   1
 -16   1  16 109.547 69.7872   1
 -15   1  16-74.1736 74.1736   1
 -14   1  16    0.00 67.9696   1
 -13   1  16 249.738 75.0138   1
 -12   1  16 143.811 65.2874   1
 -11   1  16 194.956  60.866   1
 -10   1  16 5.29711 60.8602   1
  -9   1  16 869.696 74.9762   1
  -8   1  16 152.592 49.3968   1
  -7   1  16-52.9245 52.9245   1
  -6   1  16  637.82 68.8139   1
  -5   1  16-70.5888 70.5888   1
  -4   1  16-60.8934 60.8934   1
  -3   1  16  214.54 56.5005   1
  -2   1  16 79.5025 51.2335   1
  -1   1  16 52.1454  45.959   1
   0   1  16 -97.751  97.751   1
   1   1  16-68.1856 68.1856   1
   2   1  16 81.5681  54.085   1
   3   1  16 1480.85 91.4416   1
   4   1  16 433.026 60.4655   1
   5   1  16-15.1419 55.2187   1
   6   1  16-60.6778 60.6778   1
   7   1  16 1000.41 84.9367   1
   8   1  16-6.27021 63.6115   1
   9   1  16  213.68 83.4938   1
  10   1  16 214.168 77.3862   1
  11   1  16 120.867  85.696   1
  12   1  16  30.746 78.6719   1
  13   1  16 282.855 96.0997   1
  14   1  16 155.445 86.3627   1
  15   1  16-93.8893 93.8893   1
  16   1  16  87.762 99.6505   1
 -20   2  16 -77.603 90.2347   1
 -19   2  16    0.00 104.533   1
 -18   2  16-100.794 100.794   1
 -17   2  16 40.4503 82.7065   1
 -16   2  16 83.5148 73.6404   1
 -15   2  16-50.2483 70.8807   1
 -14   2  16  894.77 104.002   1
 -13   2  16 -72.571  72.571   1
 -12   2  16 42.0843 68.9539   1
 -11   2  16 17.0065 63.5592   1
 -10   2  16 1002.23 76.0649   1
  -9   2  16 183.401 58.1512   1
  -8   2  16 655.653  67.087   1
  -7   2  16 139.515 51.8727   1
  -6   2  16 206.562 55.4387   1
  -5   2  16 634.777 75.9975   1
  -4   2  16 1063.68 70.6121   1
  -3   2  16 4227.50 109.013   1
  -2   2  16  70.058 22.1266   1
  -1   2  16 861.598 66.9652   1
   0   2  16-83.8896 83.8896   1
   1   2  16 367.521 72.2518   1
   2   2  16 405.719 60.6372   1
   3   2  16 472.457 62.4005   1
   4   2  16 684.499 65.9518   1
   5   2  16 35.6465 63.2838   1
   6   2  16 404.681 64.1783   1
   7   2  16 176.549 67.7612   1
   8   2  16 833.191 90.9945   1
   9   2  16 179.424 89.2589   1
  10   2  16 190.286 70.5722   1
  11   2  16  12.318  3.8238   1
  12   2  16 15.2184 81.4579   1
  13   2  16   0.813 77.0764   1
  14   2  16-86.1585 91.5482   1
  15   2  16-54.8328  86.288   1
  16   2  16 9.89929 90.0268   1
 -20   3  16  121.51 101.257   1
 -19   3  16 85.4238 89.1046   1
 -18   3  16 116.425 83.4221   1
 -17   3  16-25.6182 94.2494   1
 -16   3  16-72.1665 81.3032   1
 -15   3  16 15.5067 81.1789   1
 -14   3  16 78.3322 104.748   1
 -13   3  16 308.405 83.6995   1
 -12   3  16-74.5197 74.5197   1
 -11   3  16 917.891 89.8838   1
 -10   3  16  496.21 73.4752   1
  -9   3  16 428.761 72.5192   1
  -8   3  16 62.4989 55.2589   1
  -7   3  16-57.9292 57.9292   1
  -6   3  16 57.8872 54.2723   1
  -5   3  16-50.6162 50.6162   1
  -4   3  16-37.0217 46.0528   1
  -3   3  16 221.884 54.1169   1
  -2   3  16 1606.14 80.1711   1
  -1   3  16 574.784 59.3709   1
   0   3  16-150.875 150.875   1
   1   3  16 173.044 60.9708   1
   2   3  16  52.806 53.7051   1
   3   3  16  129.58  64.341   1
   4   3  16 464.873 75.8453   1
   5   3  16 16.0427 56.1353   1
   6   3  16 -64.966  64.966   1
   7   3  16 249.794 83.5624   1
   8   3  16  106.58 79.9397   1
   9   3  16 535.208  89.644   1
  10   3  16 146.371 78.0627   1
  11   3  16 258.961 80.7007   1
  12   3  16 461.982 97.5357   1
  13   3  16-32.8127 84.2443   1
  14   3  16 17.7409  86.032   1
  15   3  16-83.3971 89.6066   1
  16   3  16 19.5291  104.74   1
 -19   4  16  100.30 98.4174   1
 -18   4  16-97.2088 97.2088   1
 -17   4  16-88.5615 88.5615   1
 -16   4  16 220.376 82.7553   1
 -15   4  16  39.888 87.2004   1
 -14   4  16 68.4945 84.2309   1
 -13   4  16-95.1454 95.1454   1
 -12   4  16 964.446 93.1244   1
 -11   4  16  193.29 87.4441   1
 -10   4  16 147.943 67.0834   1
  -9   4  16 -61.469  61.469   1
  -8   4  16 101.685 58.6248   1
  -7   4  16 114.334 61.2816   1
  -6   4  16  526.02 69.4009   1
  -5   4  16 763.989 72.9367   1
  -4   4  16-20.0214 50.9627   1
  -3   4  16-9.98562 47.2206   1
  -2   4  16 24.4682 47.1161   1
  -1   4  16 599.346  72.321   1
   0   4  16 2443.59 155.537   1
   1   4  16-54.8606 54.8606   1
   2   4  16 463.686 60.9903   1
   3   4  16-59.9288 59.9288   1
   4   4  16 105.274 60.6689   1
   5   4  16 2061.98 113.019   1
   6   4  16 -47.948 74.5784   1
   7   4  16 169.214 86.8177   1
   8   4  16 217.506 78.6904   1
   9   4  16 48.5404 80.3129   1
  10   4  16 283.734 79.3087   1
  11   4  16 22.8762 89.7558   1
  12   4  16 7.90716 91.4018   1
  13   4  16 77.2532 85.1614   1
  14   4  16 63.1543 92.0976   1
  15   4  16 -85.897 94.6638   1
 -18   5  16-81.0874 101.117   1
 -17   5  16 239.508 95.9943   1
 -16   5  16-27.4672 91.8745   1
 -15   5  16-105.721 105.721   1
 -14   5  16    0.00 82.8037   1
 -13   5  16 100.389  77.873   1
 -12   5  16 890.581 98.2215   1
 -11   5  16 63.4401 86.7567   1
 -10   5  16 1742.70  111.65   1
  -9   5  16 244.073 68.6711   1
  -8   5  16 383.219 77.7535   1
  -7   5  16  466.25  80.326   1
  -6   5  16 133.526 61.6954   1
  -5   5  16-39.4877 60.6152   1
  -4   5  16 83.3303 63.1827   1
  -3   5  16 71.2177 56.6034   1
  -2   5  16-58.2436 58.2436   1
  -1   5  16-27.2179 55.3373   1
   0   5  16 91.6137 49.2651   1
   1   5  16-27.9249 56.7546   1
   2   5  16-17.0543 58.3471   1
   3   5  16 221.831 64.4016   1
   4   5  16  438.56 74.8744   1
   5   5  16 1372.53 103.053   1
   6   5  16 6.19757 76.1496   1
   7   5  16-80.3294 80.3294   1
   8   5  16 28.1689 73.9351   1
   9   5  16 351.117 82.5125   1
  10   5  16-79.6736 79.6736   1
  11   5  16    0.00 87.3444   1
  12   5  16-8.71728 74.9537   1
  13   5  16-71.3274 92.2033   1
  14   5  16-97.2393 97.2393   1
 -17   6  16 -82.461 95.0659   1
 -16   6  16-58.9073 98.4986   1
 -15   6  16 158.619 88.4471   1
 -14   6  16 44.0345 84.2333   1
 -13   6  16 160.151 79.1283   1
 -12   6  16 361.754 80.7089   1
 -11   6  16-7.56955  77.555   1
 -10   6  16 88.5662 78.2065   1
  -9   6  16 233.732 74.1526   1
  -8   6  16 198.259 61.7261   1
  -7   6  16 19.5632 72.6774   1
  -6   6  16 1467.52 98.3919   1
  -5   6  16-65.6578 65.6578   1
  -4   6  16 93.0295 61.7113   1
  -3   6  16 1051.35 85.3156   1
  -2   6  16 388.298 67.6077   1
  -1   6  16 454.908  74.606   1
   0   6  16 104.549 43.9782   1
   1   6  16 49.6102  57.726   1
   2   6  16  12.572 75.4419   1
   3   6  16 307.627 76.9044   1
   4   6  16-75.6936 75.6936   1
   5   6  16 195.978 71.8265   1
   6   6  16-41.5069 77.7192   1
   7   6  16-72.1437  80.943   1
   8   6  16 840.584 97.2945   1
   9   6  16 93.4581 73.3647   1
  10   6  16  123.91 40.3437   1
  11   6  16 59.8649 87.6325   1
  12   6  16  178.19 99.4749   1
  13   6  16 130.241 87.9823   1
 -16   7  16 299.649 109.411   1
 -15   7  16-50.9618 113.695   1
 -14   7  16-48.7342 84.8032   1
 -13   7  16-92.1089 92.1089   1
 -12   7  16 80.0544 81.9816   1
 -11   7  16-83.4795 83.4795   1
 -10   7  16 -75.419  75.419   1
  -9   7  16 -82.648  82.648   1
  -8   7  16 781.761 91.6962   1
  -7   7  16 236.109 81.8391   1
  -6   7  16 129.179 67.3952   1
  -5   7  16 751.684 91.2794   1
  -4   7  16 193.707 70.4352   1
  -3   7  16-54.4049 65.4809   1
  -2   7  16 149.557 71.5723   1
  -1   7  16 351.456 62.0779   1
   0   7  16 442.359 143.494   1
   1   7  16 2735.09 125.593   1
   2   7  16 229.234 80.9102   1
   3   7  16 28.6244 77.8162   1
   4   7  16 64.9713 80.9859   1
   5   7  16 509.239 90.3383   1
   6   7  16    0.00 79.3315   1
   7   7  16 -31.584  84.224   1
   8   7  16  89.092 86.4694   1
   9   7  16 75.6601 73.9224   1
  10   7  16   8.196  2.3371   1
  11   7  16 63.8272 90.5655   1
  12   7  16    0.00 90.2183   1
 -14   8  16 63.6018  95.408   1
 -13   8  16-61.2069 88.8565   1
 -12   8  16 127.507  84.348   1
 -11   8  16-9.74717 86.7352   1
 -10   8  16-45.5111 77.4765   1
  -9   8  16-17.3284 90.4675   1
  -8   8  16 127.218 83.2173   1
  -7   8  16 132.142 87.4645   1
  -6   8  16 40.6301 73.7076   1
  -5   8  16-31.9345  77.016   1
  -4   8  16-72.8211 72.8211   1
  -3   8  16 30.6189 72.3828   1
  -2   8  16 75.6338 67.3352   1
  -1   8  16-77.0123 77.0123   1
   0   8  16-2.51246 53.9498   1
   1   8  16 221.053 84.2488   1
   2   8  16-81.9538 81.9538   1
   3   8  16-8.05593   95.81   1
   4   8  16 -94.368  94.368   1
   5   8  16    0.00 76.1302   1
   6   8  16  490.07 96.8416   1
   7   8  16 374.792 81.4355   1
   8   8  16 143.045 44.5015   1
   9   8  16 26.8669  83.203   1
  10   8  16 337.223  94.867   1
 -12   9  16-32.9643 99.8962   1
 -11   9  16-41.6401 102.104   1
 -10   9  16-60.9933 94.4439   1
  -9   9  16 68.3525  91.787   1
  -8   9  16 -98.867  98.867   1
  -7   9  16    0.00 92.3675   1
  -6   9  16 44.8906 84.0551   1
  -5   9  16 70.1777 77.7681   1
  -4   9  16 459.521 84.7521   1
  -3   9  16    0.00 83.2157   1
  -2   9  16 16.7173  90.065   1
  -1   9  16 295.978 111.569   1
   0   9  16 100.657  62.173   1
   1   9  16-94.5897 94.5897   1
   2   9  16  273.73 92.1508   1
   3   9  16 207.308 89.7396   1
   4   9  16 210.421 90.0526   1
   5   9  16 80.6181 86.8187   1
   6   9  16 18.4859 95.0824   1
   7   9  16 74.3805 84.8807   1
   8   9  16    0.74 86.9774   1
  -9  10  16-54.5822 103.215   1
  -8  10  16-53.1333  104.29   1
  -7  10  16 61.4577 91.6966   1
  -6  10  16 150.896 95.7635   1
  -5  10  16 98.8026 94.0055   1
  -4  10  16 175.064 88.4773   1
  -3  10  16 9.43862 93.4282   1
  -2  10  16   0.889 87.9996   1
  -1  10  16 85.4492 98.4501   1
   0  10  16  36.632 10.8641   1
   1  10  16 123.454 85.9603   1
   2  10  16   1.878 88.0356   1
   3  10  16 441.401  107.20   1
   4  10  16-101.946 101.946   1
   5  10  16-102.097 102.097   1
 -20   1  17 65.9576   98.49   1
 -19   1  17 124.795 87.0062   1
 -18   1  17 25.4722 83.4464   1
 -17   1  17-23.7055 85.1597   1
 -16   1  17 290.472 71.9594   1
 -15   1  17-35.0864  75.441   1
 -14   1  17-39.4629 69.2826   1
 -13   1  17 74.5345 71.0209   1
 -12   1  17 425.214  68.388   1
 -11   1  17 49.9661 75.3895   1
 -10   1  17 758.287 71.0037   1
  -9   1  17-56.1019 56.1019   1
  -8   1  17-55.2351 55.2351   1
  -7   1  17 587.488 59.6276   1
  -6   1  17-35.9582 57.0064   1
  -5   1  17 164.928 44.7425   1
  -4   1  17 162.356 46.5134   1
  -3   1  17 2420.80 91.3197   1
  -2   1  17 147.608 43.9294   1
  -1   1  17 564.542 59.7983   1
   0   1  17 258.432 122.792   1
   1   1  17-51.9905 51.9905   1
   2   1  17153.6003 49.6003   1
   3   1  17-19.4456 57.4491   1
   4   1  17-52.2299 52.2299   1
   5   1  17  213.76 53.2172   1
   6   1  17-63.9871 63.9871   1
   7   1  17 220.867 72.1345   1
   8   1  17-12.4942 73.1912   1
   9   1  17-80.5219 80.5219   1
  10   1  17 34.9781 73.5402   1
  11   1  17 -7.1959 80.9226   1
  12   1  17 148.738 92.8492   1
  13   1  17-17.1737 87.6844   1
  14   1  17-100.622 100.622   1
  15   1  17 170.009  94.554   1
  16   1  17 80.2439 92.1027   1
 -20   2  17  39.417 95.8528   1
 -19   2  17 18.7847 89.4594   1
 -18   2  17-25.9149 102.762   1
 -17   2  17-86.5921 86.5921   1
 -16   2  17-90.0766 90.0766   1
 -15   2  17 181.789  76.635   1
 -14   2  17 -85.489  85.489   1
 -13   2  17 129.938  70.309   1
 -12   2  17-68.4983 68.4983   1
 -11   2  17  151.17 61.3556   1
 -10   2  17-58.6782 58.6782   1
  -9   2  17 384.854 61.3248   1
  -8   2  17-61.3148 61.3148   1
  -7   2  17  111.96 58.6481   1
  -6   2  17 474.423  60.416   1
  -5   2  17 1074.85 83.5017   1
  -4   2  17-63.9466 63.9466   1
  -3   2  17-73.7062 73.7062   1
  -2   2  17  367.53 55.0384   1
  -1   2  17-55.0238 55.0238   1
   0   2  17 172.633 31.6765   1
   1   2  17-75.4057 75.4057   1
   2   2  17-57.6521 57.6521   1
   3   2  17 365.408 66.5196   1
   4   2  17 602.253  73.623   1
   5   2  17 333.572 60.3288   1
   6   2  17 102.057 62.1237   1
   7   2  17 71.9186 71.9186   1
   8   2  17 453.142 80.8531   1
   9   2  17333.9186 85.3663   1
  10   2  17-28.4862 69.4321   1
  11   2  17-22.2811 78.4123   1
  12   2  17 173.982 99.9235   1
  13   2  17 192.984 84.8827   1
  14   2  17-17.8993 91.2748   1
  15   2  17-37.6486 97.6987   1
 -20   3  17 -51.159 98.6574   1
 -19   3  17 19.1425 96.6379   1
 -18   3  17 72.8006 90.9934   1
 -17   3  17 59.9596 88.1193   1
 -16   3  17 80.7218 78.9095   1
 -15   3  17 99.6236 79.6969   1
 -14   3  17 237.894 90.4488   1
 -13   3  17-55.1164 75.8925   1
 -12   3  17 1393.58 99.2802   1
 -11   3  17  646.56 91.0772   1
 -10   3  17 399.158 75.6857   1
  -9   3  17-39.6191 61.2277   1
  -8   3  17-62.0795 62.0795   1
  -7   3  17 82.7224 51.2476   1
  -6   3  17-56.6063 56.6063   1
  -5   3  17 63.7467  52.964   1
  -4   3  17-4.48557 50.2326   1
  -3   3  17-53.7619 53.7619   1
  -2   3  17 555.797 60.8626   1
  -1   3  17 257.427 56.3145   1
   0   3  17 1541.51 62.4753   1
   1   3  17-67.7394 67.7394   1
   2   3  17 333.784   71.21   1
   3   3  17  146.66 59.5532   1
   4   3  17 845.133 80.7825   1
   5   3  17-62.0708 64.7333   1
   6   3  17 183.365 67.3185   1
   7   3  17 755.854 91.1609   1
   8   3  17   71.64 82.2537   1
   9   3  17-85.7556 85.7556   1
  10   3  17 144.939 76.8892   1
  11   3  17-86.5938 86.5938   1
  12   3  17  70.418 22.5326   1
  13   3  17 153.786 83.9667   1
  14   3  17 226.335 88.4065   1
  15   3  17-103.487 103.487   1
 -19   4  17-110.675 110.675   1
 -18   4  17 95.5308 86.2542   1
 -17   4  17 -36.083 87.8942   1
 -16   4  17 17.5351 87.6854   1
 -15   4  17 146.425 77.3552   1
 -14   4  17-78.1185 78.1185   1
 -13   4  17 58.6992 78.8798   1
 -12   4  17 55.8548 83.3174   1
 -11   4  17 -83.178  83.178   1
 -10   4  17 252.797 73.9189   1
  -9   4  17-65.6083 65.6083   1
  -8   4  17 709.711 72.7931   1
  -7   4  17 197.151 69.9561   1
  -6   4  17 169.627 63.4987   1
  -5   4  17 37.1307 57.9557   1
  -4   4  17  20.788 49.7191   1
  -3   4  17 378.957 65.8686   1
  -2   4  17 222.391 55.8214   1
  -1   4  17 5.39495 69.1744   1
   0   4  17160.4826 52.4826   1
   1   4  17-26.8268 55.4306   1
   2   4  17-62.4325 62.4325   1
   3   4  17-16.9035 66.7298   1
   4   4  17 248.532 71.8927   1
   5   4  17 149.668 70.8503   1
   6   4  17 218.276 81.3045   1
   7   4  17 267.242 91.7288   1
   8   4  17-81.8749 84.5184   1
   9   4  17 172.287 76.4739   1
  10   4  17 263.319 79.0003   1
  11   4  17 213.905 82.4052   1
  12   4  17-83.1965 92.8252   1
  13   4  17-83.1216 83.1216   1
  14   4  17-83.0605 83.0605   1
 -18   5  17 81.3795 89.9038   1
 -17   5  17 154.654 92.4115   1
 -16   5  17 63.9135 95.8702   1
 -15   5  17 130.225 96.4976   1
 -14   5  17    0.00 88.7408   1
 -13   5  17 338.089  81.957   1
 -12   5  17  75.231 77.0969   1
 -11   5  17 343.685 86.1488   1
 -10   5  17-40.6589  81.308   1
  -9   5  17-33.1806 76.5055   1
  -8   5  17 32.1749 65.2832   1
  -7   5  17 338.421 70.6183   1
  -6   5  17-62.2081 62.2081   1
  -5   5  17 17.3342 60.2213   1
  -4   5  17 74.6104 57.3238   1
  -3   5  17 205.038 60.7844   1
  -2   5  17 1771.04  90.447   1
  -1   5  17 1648.25 99.1806   1
   0   5  17-16.8253 183.792   1
   1   5  17    0.00 60.0142   1
   2   5  17 94.6332 51.7812   1
   3   5  17 249.145  68.514   1
   4   5  17 31.0367 65.6272   1
   5   5  17 405.787 82.2154   1
   6   5  17  106.65 71.3885   1
   7   5  17  569.48 101.063   1
   8   5  17 224.367 76.2498   1
   9   5  17 14.8615 69.0578   1
  10   5  17 15.7019 88.9559   1
  11   5  17  157.50 85.2724   1
  12   5  17  130.26 75.5505   1
  13   5  17-27.7391 91.0064   1
  14   5  17-103.833 103.833   1
 -17   6  17  459.92 97.1801   1
 -16   6  17 138.905 87.1711   1
 -15   6  17 94.4352 99.2053   1
 -14   6  17 54.1448  94.048   1
 -13   6  17-34.0628 86.1023   1
 -12   6  17 16.0242 86.7181   1
 -11   6  17 30.9853 82.6309   1
 -10   6  17-72.9808 72.9808   1
  -9   6  17 -79.242  79.242   1
  -8   6  17  77.102 69.6677   1
  -7   6  17 998.668 88.8514   1
  -6   6  17 145.703 79.3059   1
  -5   6  17 1160.43 90.0391   1
  -4   6  17 25.6258 57.6678   1
  -3   6  17 88.4477 67.4708   1
  -2   6  17  401.42 68.1163   1
  -1   6  17 50.6562 57.8859   1
   0   6  17-29.6278 78.8247   1
   1   6  17 261.951 65.4901   1
   2   6  17  448.47 85.7611   1
   3   6  17-53.3796  71.176   1
   4   6  17  801.00 89.4912   1
   5   6  17 21.1805 79.4318   1
   6   6  17 375.152  93.188   1
   7   6  17 282.903 87.5814   1
   8   6  17   9.512  3.0164   1
   9   6  17 24.3496  83.495   1
  10   6  17 16.4707 87.5594   1
  11   6  17 52.7231 89.8851   1
  12   6  17 55.1481 88.7581   1
  13   6  17-18.9078 91.0952   1
 -16   7  17 150.534  96.773   1
 -15   7  17 287.766 110.832   1
 -14   7  17 284.312 94.7673   1
 -13   7  17 27.9003 90.4342   1
 -12   7  17 18.1861 85.1922   1
 -11   7  17 172.404 80.9655   1
 -10   7  17 24.6428 72.9865   1
  -9   7  17-84.9044 84.9044   1
  -8   7  17  193.40 78.8629   1
  -7   7  17  48.763  14.888   1
  -6   7  17 455.695 79.9754   1
  -5   7  17 86.0721 78.6744   1
  -4   7  17 70.9244 68.1587   1
  -3   7  17 76.9959 65.9965   1
  -2   7  17-62.9346 63.8508   1
  -1   7  17 34.4884 72.6139   1
   0   7  17 250.124 61.6288   1
   1   7  17 325.322 89.8626   1
   2   7  17 178.847 75.1146   1
   3   7  17 101.447 76.5252   1
   4   7  17 274.524 87.6724   1
   5   7  17 190.376 88.1337   1
   6   7  17  14.633  3.9402   1
   7   7  17 64.6274  76.853   1
   8   7  17 66.9577  86.954   1
   9   7  17-25.9824 83.9985   1
  10   7  17 160.416 94.0086   1
  11   7  17 102.237 98.7941   1
 -14   8  17 65.0584  110.39   1
 -13   8  17-9.79509 93.0429   1
 -12   8  17 108.992  92.458   1
 -11   8  17-88.9828 88.9828   1
 -10   8  17    0.00  87.476   1
  -9   8  17 186.327 73.5751   1
  -8   8  17 51.2957 87.3874   1
  -7   8  17  41.549 82.1495   1
  -6   8  17 114.516 73.2212   1
  -5   8  17-15.8647 80.2507   1
  -4   8  17 190.183 78.8589   1
  -3   8  17 85.7692  72.859   1
  -2   8  17    0.00  76.107   1
  -1   8  17 8.20135 73.8316   1
   0   8  17 42.8405 85.1872   1
   1   8  17   0.756 72.9778   1
   2   8  17   0.148 67.1893   1
   3   8  17 752.696  106.89   1
   4   8  17 81.4952 83.2652   1
   5   8  17 7.92604  96.901   1
   6   8  17 587.072   93.76   1
   7   8  17 87.1596 84.5517   1
   8   8  17-26.8821 95.3892   1
   9   8  17-46.6012 87.1536   1
  10   8  17 133.967 91.8928   1
 -12   9  17-106.029 106.029   1
 -11   9  17 62.9388 94.4135   1
 -10   9  17 132.777 95.6705   1
  -9   9  17 256.835 93.0405   1
  -8   9  17-19.2481 101.032   1
  -7   9  17 224.521 78.3456   1
  -6   9  17-84.4356 84.4356   1
  -5   9  17  17.899 82.9011   1
  -4   9  17-71.1009 92.6252   1
  -3   9  17 35.3064 88.2759   1
  -2   9  17 216.863 85.8203   1
  -1   9  17 216.317 85.2399   1
   0   9  17-59.3838 103.795   1
   1   9  17 60.5942 95.8684   1
   2   9  17 306.382 97.0356   1
   3   9  17-93.7285 93.7285   1
   4   9  17 188.048 103.777   1
   5   9  17   5.748  1.6903   1
   6   9  17 190.604 61.9975   1
   7   9  17-94.0503 94.0503   1
  -8  10  17 279.254 97.6372   1
  -7  10  17 -99.736  99.736   1
  -6  10  17  52.067 16.4762   1
  -5  10  17 221.018 112.412   1
  -4  10  17 188.058 89.7828   1
  -3  10  17-92.8203 92.8203   1
  -2  10  17-19.5324 97.6718   1
  -1  10  17 154.156 88.6131   1
   0  10  17 81.7714 65.0725   1
   1  10  17 106.367 96.3701   1
   2  10  17  184.09 86.6308   1
   3  10  17 127.209 102.129   1
   4  10  17   0.181 86.2768   1
 -20   0  18 46.3592 88.4163   1
 -19   0  18 167.391 77.2608   1
 -18   0  18 -24.895 81.5554   1
 -17   0  18-15.4571 80.6979   1
 -16   0  18-36.9168  80.705   1
 -15   0  18 169.619 55.5576   1
 -14   0  18-61.8305 61.8305   1
 -13   0  18 106.507 63.5557   1
 -12   0  18 616.785 80.7492   1
 -11   0  18-57.5635 57.5635   1
 -10   0  18 1201.37 81.6425   1
  -9   0  18    0.00 80.7988   1
  -8   0  18 343.931   62.77   1
  -7   0  18 601.268 68.8165   1
  -6   0  18 1723.92 86.0626   1
  -5   0  18 1360.92 75.7936   1
  -4   0  18-39.6639 46.5648   1
  -3   0  18 354.003 53.5295   1
  -2   0  18 39.7865 51.0247   1
  -1   0  18 1635.50 83.2038   1
   0   0  18 48.6863 98.6167   1
   1   0  18 128.957 53.1524   1
   2   0  18 176.549 53.3178   1
   3   0  18 232.393 63.1396   1
   4   0  18 393.392 68.6499   1
   5   0  18 125.437 65.3661   1
   6   0  18 1111.99 88.6715   1
   7   0  18  127.31 68.5496   1
   8   0  18 38.4336 73.2951   1
   9   0  18  136.42 89.7444   1
  10   0  18 1265.30  112.65   1
  11   0  18-15.3855 98.6471   1
  12   0  18 351.722 96.3383   1
  13   0  18 130.531  91.273   1
  14   0  18-101.763 101.763   1
  15   0  18-105.896 105.896   1
 -20   1  18-56.7492 97.7788   1
 -19   1  18 206.806  89.874   1
 -18   1  18-59.3099 79.3656   1
 -17   1  18 143.847 76.7165   1
 -16   1  18 135.959 72.3428   1
 -15   1  18 185.597 73.1906   1
 -14   1  18-72.3115 72.3115   1
 -13   1  18 581.877 76.6497   1
 -12   1  18 6.09625  67.068   1
 -11   1  18 57.4908 62.7121   1
 -10   1  18 136.759 62.7155   1
  -9   1  18 215.172 61.8567   1
  -8   1  18 352.005 63.6082   1
  -7   1  18 876.737 74.0812   1
  -6   1  18 220.562 61.0255   1
  -5   1  18 582.593 63.6691   1
  -4   1  18-51.4784 51.4784   1
  -3   1  18297.3332  62.867   1
  -2   1  18    0.00 49.8077   1
  -1   1  18  297.41  59.484   1
   0   1  18420.4582 58.4582   1
   1   1  18 4.38533 55.2477   1
   2   1  18 2362.51 99.2425   1
   3   1  18 1024.90 79.1805   1
   4   1  18-61.6966 61.6966   1
   5   1  18 137.766 64.4714   1
   6   1  18 167.271  66.377   1
   7   1  18 730.891  91.359   1
   8   1  18 83.5758 70.2371   1
   9   1  18 476.848 91.8019   1
  10   1  18 21.4461 83.9989   1
  11   1  18 137.983 80.6433   1
  12   1  18 178.796 83.5557   1
  13   1  18 276.625 77.4897   1
  14   1  18  155.45 85.8613   1
  15   1  18 252.923 90.6492   1
 -20   2  18 39.1197 96.0133   1
 -19   2  18 152.709 50.0202   1
 -18   2  18 70.0757 97.5733   1
 -17   2  18 99.2526 81.5347   1
 -16   2  18-70.8415 76.1497   1
 -15   2  18-84.9451 84.9451   1
 -14   2  18-79.5922 79.5922   1
 -13   2  18-13.2602   71.59   1
 -12   2  18 56.5404 67.1423   1
 -11   2  18  605.01 77.7191   1
 -10   2  18 314.348 75.0581   1
  -9   2  18 174.805 77.6859   1
  -8   2  18 1690.42 92.6826   1
  -7   2  18-54.7212 54.7212   1
  -6   2  18-61.7801 61.7801   1
  -5   2  18 965.446 86.4811   1
  -4   2  18 307.073 60.8828   1
  -3   2  18 917.607 77.6395   1
  -2   2  18 28.2338 46.7578   1
  -1   2  18 112.914 56.4525   1
   0   2  18-228.896 228.896   1
   1   2  18 644.783 73.2156   1
   2   2  18 713.636 74.0971   1
   3   2  18 977.558 84.6968   1
   4   2  18 1373.21 90.8982   1
   5   2  18 56.5017 60.9169   1
   6   2  18 47.7075 68.0215   1
   7   2  18 99.8941 72.4905   1
   8   2  18 78.7451 70.7845   1
   9   2  18 1099.99 95.6503   1
  10   2  18 22.1705 80.6854   1
  11   2  18  90.338 28.2405   1
  12   2  18 122.694 87.1253   1
  13   2  18   5.989  1.7693   1
  14   2  18  -90.98   90.98   1
  15   2  18 194.785 82.2068   1
 -19   3  18 18.9942 94.9806   1
 -18   3  18 55.0886  102.95   1
 -17   3  18-93.7676 93.7676   1
 -16   3  18-16.2095 87.3292   1
 -15   3  18    0.00  87.213   1
 -14   3  18  250.54 85.3141   1
 -13   3  18 83.4205 76.2507   1
 -12   3  18 179.235 96.7854   1
 -11   3  18-63.5786 80.5903   1
 -10   3  18 907.246 83.2052   1
  -9   3  18 660.728 79.5732   1
  -8   3  18 83.9879 56.2911   1
  -7   3  18-55.3566 55.3566   1
  -6   3  18 193.623  55.318   1
  -5   3  18 225.573 66.8708   1
  -4   3  18 791.962 66.8147   1
  -3   3  18 790.328 73.8755   1
  -2   3  18 817.966 71.1296   1
  -1   3  18 280.642 54.1773   1
   0   3  18-475.459 475.459   1
   1   3  18 632.597 75.3126   1
   2   3  18 1015.04 92.9161   1
   3   3  18-38.0087 68.9522   1
   4   3  18 538.657 67.1069   1
   5   3  18 11.4727 69.6944   1
   6   3  18-67.8786 71.4016   1
   7   3  18 116.289 73.1267   1
   8   3  18 216.624 78.3714   1
   9   3  18 156.695 76.5887   1
  10   3  18 112.666 81.8546   1
  11   3  18 47.5357 77.4548   1
  12   3  18-82.7558 82.7558   1
  13   3  18-79.2641 92.4669   1
  14   3  18 93.3967 87.2299   1
 -19   4  18-100.555 100.555   1
 -18   4  18-29.4475 92.9342   1
 -17   4  18 45.8946 86.2865   1
 -16   4  18-95.2526 95.2526   1
 -15   4  18-96.8785 96.8785   1
 -14   4  18 453.344 90.3044   1
 -13   4  18-80.1184 80.1184   1
 -12   4  18 205.417 79.0783   1
 -11   4  18-71.6885 71.6885   1
 -10   4  18 207.496 78.8312   1
  -9   4  18 798.001 83.2399   1
  -8   4  18 246.646 69.5655   1
  -7   4  18 250.797   63.15   1
  -6   4  18  72.914 23.2547   1
  -5   4  18 77.3402 62.0509   1
  -4   4  18-26.9386 53.8676   1
  -3   4  18 10.7538 52.8689   1
  -2   4  18 122.047 40.1366   1
  -1   4  18 898.806 79.4371   1
   0   4  18 420.042 54.5216   1
   1   4  18 439.877  75.538   1
   2   4  18 102.855 62.0673   1
   3   4  18 876.747 85.8199   1
   4   4  18-69.7414 69.7414   1
   5   4  18 281.054 66.0789   1
   6   4  18 636.653 86.1743   1
   7   4  18 704.892 103.583   1
   8   4  18 1196.31 99.9152   1
   9   4  18 230.173 74.3926   1
  10   4  18-77.7926 86.5348   1
  11   4  18 228.759 81.1979   1
  12   4  18 34.0229 88.9816   1
  13   4  18 135.981 92.3986   1
  14   4  18 181.207 92.3441   1
 -18   5  18-108.867 108.867   1
 -17   5  18 127.214 99.1487   1
 -16   5  18 316.079 95.1077   1
 -15   5  18 70.6431 83.6652   1
 -14   5  18 142.741  81.562   1
 -13   5  18    0.00 87.8169   1
 -12   5  18 153.036 73.7546   1
 -11   5  18 410.129 83.6784   1
 -10   5  18 421.959 88.0596   1
  -9   5  18 87.8469 72.2899   1
  -8   5  18 78.5058 68.4682   1
  -7   5  18 799.577 86.5194   1
  -6   5  18 204.403 69.0371   1
  -5   5  18 6.34198 55.2769   1
  -4   5  18 107.547 65.0673   1
  -3   5  18-29.7377 60.3805   1
  -2   5  18 35.0485 70.0969   1
  -1   5  18 177.399  64.507   1
   0   5  18 1670.58 282.251   1
   1   5  18-12.4638 65.0021   1
   2   5  18 31.0617 63.9064   1
   3   5  18  270.76 74.3249   1
   4   5  18 77.6228 67.0374   1
   5   5  18 642.042 87.9463   1
   6   5  18-83.3193 83.3193   1
   7   5  18 380.458 86.5887   1
   8   5  18-44.4934 83.7479   1
   9   5  18 7.83024 81.8083   1
  10   5  18 40.8084 82.4984   1
  11   5  18 144.721 79.7267   1
  12   5  18 18.1611 88.2268   1
  13   5  18-106.205 106.205   1
 -17   6  18 94.4541 113.539   1
 -16   6  18-110.206 110.206   1
 -15   6  18-96.5124 96.5124   1
 -14   6  18 427.863 94.2392   1
 -13   6  18 156.791 98.5752   1
 -12   6  18-57.9909 85.1173   1
 -11   6  18 47.5341 84.8105   1
 -10   6  18-15.7887 80.7994   1
  -9   6  18 103.649 75.8896   1
  -8   6  18 93.1486 74.7002   1
  -7   6  18-77.2003 77.2003   1
  -6   6  18-6.40997 77.8493   1
  -5   6  18 287.459 75.7482   1
  -4   6  18 434.617 70.0121   1
  -3   6  18 404.018 69.7513   1
  -2   6  18-38.8024 65.8793   1
  -1   6  18 -12.583 69.2159   1
   0   6  18  739.69  64.877   1
   1   6  18 139.121 85.6128   1
   2   6  18 87.0476 69.2888   1
   3   6  18-27.4266 83.1684   1
   4   6  18 140.132 79.3232   1
   5   6  18 122.919 74.6314   1
   6   6  18  342.03  81.348   1
   7   6  18 115.054 91.5182   1
   8   6  18 119.878 72.9666   1
   9   6  18 148.927 84.8489   1
  10   6  18 86.3107  77.687   1
  11   6  18 72.2908 90.3612   1
  12   6  18  37.056 11.0972   1
 -15   7  18 259.317 106.038   1
 -14   7  18 168.804 95.9058   1
 -13   7  18 76.3497 89.7086   1
 -12   7  18-81.6722 89.2731   1
 -11   7  18-69.9413 86.0101   1
 -10   7  18 33.8669 82.7824   1
  -9   7  18-89.8936 89.8936   1
  -8   7  18 356.059 89.4803   1
  -7   7  18 424.014   84.43   1
  -6   7  18 579.995 83.1243   1
  -5   7  18 332.788 82.7402   1
  -4   7  18229.2833 75.0926   1
  -3   7  18 -81.968  81.968   1
  -2   7  18 186.713 87.0128   1
  -1   7  18  250.78 71.2617   1
   0   7  18 102.567 155.308   1
   1   7  18 -50.923 75.9453   1
   2   7  18 132.486 79.1362   1
   3   7  18-87.6131 87.6131   1
   4   7  18 2254.96 138.294   1
   5   7  18 93.8236 92.9428   1
   6   7  18 176.837 57.3092   1
   7   7  18 82.5704 83.4341   1
   8   7  18 154.052 83.9529   1
   9   7  18 230.142 83.6125   1
  10   7  18 27.4777 97.8829   1
  11   7  18-57.3086 92.3793   1
 -14   8  18 260.923 102.606   1
 -13   8  18-95.1733 95.1733   1
 -12   8  18 29.9226 88.8084   1
 -11   8  18-96.9108 100.745   1
 -10   8  18-96.3403 96.3403   1
  -9   8  18 90.0951 84.4002   1
  -8   8  18 114.088 80.1457   1
  -7   8  18  59.993 85.3064   1
  -6   8  18 242.348 82.0211   1
  -5   8  18 8.33865 81.5544   1
  -4   8  18 517.907 89.3917   1
  -3   8  18 208.002 76.0571   1
  -2   8  18-55.5796 74.7098   1
  -1   8  18-8.15072 81.5363   1
   0   8  18-23.1684 65.9054   1
   1   8  18 200.643 94.0476   1
   2   8  18   68.22 21.0547   1
   3   8  18-89.4677 89.4677   1
   4   8  18 91.6273 91.6273   1
   5   8  18 785.181  111.29   1
   6   8  18 26.1566 91.5294   1
   7   8  18    0.00 89.3301   1
   8   8  18 -106.15  106.15   1
   9   8  18 18.8958 91.0375   1
 -11   9  18 75.1041 100.462   1
 -10   9  18-41.6411 92.9681   1
  -9   9  18-50.0001 91.3587   1
  -8   9  18 68.7544 99.3153   1
  -7   9  18 171.655  91.994   1
  -6   9  18 242.063   90.42   1
  -5   9  18 72.9735 83.2597   1
  -4   9  18  107.79 91.0597   1
  -3   9  18 143.068 84.9178   1
  -2   9  18 132.948 70.5985   1
  -1   9  18218.0479 70.6175   1
   0   9  18-37.3995 146.137   1
   1   9  18-8.99156 95.2951   1
   2   9  18 474.315  100.04   1
   3   9  18  70.196 22.2104   1
   4   9  18 -97.915  97.915   1
   5   9  18-37.6979 102.573   1
   6   9  18 209.153 95.8604   1
  -7  10  18-63.4221 105.693   1
  -6  10  18 144.891 94.3701   1
  -5  10  18-103.085 103.085   1
  -4  10  18 10.3175 91.0222   1
  -3  10  18-79.1474 103.354   1
  -2  10  18 88.7037 90.5501   1
  -1  10  18 196.246 104.547   1
   0  10  18 168.291 122.423   1
   1  10  18 29.8135 93.0609   1
   2  10  18-78.9296 99.5653   1
 -20   1  19 143.854 92.7293   1
 -19   1  19 72.7597 84.8848   1
 -18   1  19-8.66017  91.783   1
 -17   1  19-81.3682 84.8275   1
 -16   1  19 223.279 77.0218   1
 -15   1  19 87.3926 72.6823   1
 -14   1  19 117.671  64.891   1
 -13   1  19  229.27 78.7282   1
 -12   1  19 137.565  70.946   1
 -11   1  19 124.596  67.494   1
 -10   1  19 250.096  63.176   1
  -9   1  19-5.19791 56.2614   1
  -8   1  19  99.564 63.2059   1
  -7   1  19-15.5941 68.4195   1
  -6   1  19  93.577 65.8474   1
  -5   1  19 96.2304 50.2829   1
  -4   1  19 761.666 65.9264   1
  -3   1  19 56.4331 56.4331   1
  -2   1  19 1258.37 75.6075   1
  -1   1  19-69.6041 69.6041   1
   0   1  19 304.847 63.1607   1
   1   1  19-70.6668 70.6668   1
   2   1  19-66.4145 68.1701   1
   3   1  19 79.6717 56.0302   1
   4   1  19 965.887 80.7116   1
   5   1  19 305.941 72.9742   1
   6   1  19-66.9632 66.9632   1
   7   1  19-75.0797 75.0797   1
   8   1  19 502.947 81.4653   1
   9   1  19 156.252 74.5731   1
  10   1  19  45.402 89.0158   1
  11   1  19-55.3459 97.3084   1
  12   1  19 134.301 85.0599   1
  13   1  19  222.71 91.6019   1
  14   1  19    0.00 102.697   1
  15   1  19   29.82  102.12   1
 -19   2  19-37.8904  89.886   1
 -18   2  19-26.4154 93.3193   1
 -17   2  19-90.5997 90.5997   1
 -16   2  19 39.5513 78.2291   1
 -15   2  19 -89.603  89.603   1
 -14   2  19 136.087 70.2389   1
 -13   2  19 210.615 77.2225   1
 -12   2  19 226.337 71.0555   1
 -11   2  19 790.211 93.8469   1
 -10   2  19-47.3546 66.6375   1
  -9   2  19-11.4014 64.8766   1
  -8   2  19-79.7749 79.7749   1
  -7   2  19 470.747 69.2515   1
  -6   2  19-15.7833 50.8437   1
  -5   2  19-63.1137 63.1137   1
  -4   2  19 193.725 59.6105   1
  -3   2  19 103.439 56.0986   1
  -2   2  19-44.7098 53.4776   1
  -1   2  19  59.617 64.8723   1
   0   2  19 672.502 63.8211   1
   1   2  19-99.0945 99.0945   1
   2   2  19 79.8221  69.296   1
   3   2  19 71.0756 61.4269   1
   4   2  19 834.933 79.8918   1
   5   2  19 118.598 71.1553   1
   6   2  19 43.0826 72.0923   1
   7   2  19 32.5619 71.2731   1
   8   2  19 68.7114 84.5621   1
   9   2  19 36.1582 74.9644   1
  10   2  19 7.94501 95.3684   1
  11   2  19 272.371 85.7823   1
  12   2  19 330.371 86.7971   1
  13   2  19 44.3587 80.7348   1
  14   2  19-85.3268 99.5448   1
 -19   3  19-87.9423  104.10   1
 -18   3  19 83.3191 97.6604   1
 -17   3  19 -101.09  101.09   1
 -16   3  19 142.049 86.6611   1
 -15   3  19 16.0656 76.7334   1
 -14   3  19-76.6477 76.6477   1
 -13   3  19 250.197 76.5709   1
 -12   3  19 -7.1198 85.3996   1
 -11   3  19 13.3353 71.1122   1
 -10   3  19    0.00 75.5022   1
  -9   3  19 245.873 81.6638   1
  -8   3  19-57.6587 58.5497   1
  -7   3  19 16.8423 63.8265   1
  -6   3  19 562.549  69.985   1
  -5   3  19-47.8096 58.4329   1
  -4   3  19 174.267 64.5798   1
  -3   3  19 329.686 65.4046   1
  -2   3  19 114.801 53.8714   1
  -1   3  19 184.388  57.346   1
   0   3  19 21.9816 58.6082   1
   1   3  19539.7214 95.9784   1
   2   3  19 1754.94 109.084   1
   3   3  19 1572.33 97.5572   1
   4   3  19 107.135 69.3743   1
   5   3  19 228.168 83.3736   1
   6   3  19 442.923 78.9407   1
   7   3  19-80.6596 80.6596   1
   8   3  19 84.1408 70.1204   1
   9   3  19    0.00 74.4951   1
  10   3  19-70.1154 79.7519   1
  11   3  19 163.919 79.7674   1
  12   3  19-81.5471 81.5471   1
  13   3  19-18.4211 90.3619   1
  14   3  19-57.9438 91.3011   1
 -18   4  19 156.975 98.5613   1
 -17   4  19 37.3325 85.5914   1
 -16   4  19-89.0401 89.0401   1
 -15   4  19  17.228 93.3973   1
 -14   4  19-87.7977 88.6971   1
 -13   4  19 30.7211 84.0244   1
 -12   4  19 93.8154 84.7934   1
 -11   4  19 965.515 97.2705   1
 -10   4  19-19.7869 71.0463   1
  -9   4  19 430.173 79.9276   1
  -8   4  19    0.00 67.2619   1
  -7   4  19 96.7167 60.8989   1
  -6   4  19 6.25874 70.6426   1
  -5   4  19 103.574 66.0696   1
  -4   4  19 176.504  60.619   1
  -3   4  19 1659.64 88.9844   1
  -2   4  19 715.941 71.9463   1
  -1   4  19 68.2657 73.5898   1
   0   4  19-94.6796 94.6796   1
   1   4  19-76.8255 76.8255   1
   2   4  19 196.517 75.7857   1
   3   4  19-68.6062 68.6062   1
   4   4  19 590.793 77.2459   1
   5   4  19 142.827 74.4845   1
   6   4  19 195.951 69.1057   1
   7   4  19-48.9142 76.8572   1
   8   4  19 337.542 87.2164   1
   9   4  19 38.3322 80.1458   1
  10   4  19-87.0149 87.0149   1
  11   4  19-85.1982 85.1982   1
  12   4  19-79.9264 80.7897   1
  13   4  19-92.9044 92.9044   1
 -17   5  19-98.3189 98.3189   1
 -16   5  19 85.0764 97.0918   1
 -15   5  19-90.3575 90.3575   1
 -14   5  19 111.262 81.8352   1
 -13   5  19 121.973  67.861   1
 -12   5  19 46.6542 80.4939   1
 -11   5  19-81.2139 81.2139   1
 -10   5  19 64.6396 85.5734   1
  -9   5  19 49.0482 66.3034   1
  -8   5  19 349.763 74.3019   1
  -7   5  19 78.6486 65.0865   1
  -6   5  19 121.748  72.149   1
  -5   5  19-18.8894 63.8777   1
  -4   5  19 111.274 69.0943   1
  -3   5  19  694.49  78.752   1
  -2   5  19 6.24665 64.2594   1
  -1   5  19 48.9474 71.2005   1
   0   5  19 8.75221 74.5407   1
   1   5  19 138.027  77.858   1
   2   5  19 -83.813  83.813   1
   3   5  19 189.997 63.3323   1
   4   5  19-73.6768 73.6768   1
   5   5  19-82.2216 82.2216   1
   6   5  19 150.919 72.4115   1
   7   5  19 215.804 77.4454   1
   8   5  19200.2239 6.2239   1
   9   5  19 547.433 91.8157   1
  10   5  19-67.4268 86.4357   1
  11   5  19-26.7444 87.1382   1
  12   5  19-37.0329 86.9869   1
 -16   6  19 101.726 103.609   1
 -15   6  19-19.7002 101.328   1
 -14   6  19 202.828  98.138   1
 -13   6  19 8.37872 87.5387   1
 -12   6  19    0.00 87.2269   1
 -11   6  19    0.00 82.2994   1
 -10   6  19-39.6258  74.643   1
  -9   6  19 167.155 75.3139   1
  -8   6  19    0.00 78.7195   1
  -7   6  19 35.5815 69.3302   1
  -6   6  19-62.7313 77.2847   1
  -5   6  19 164.899 69.7666   1
  -4   6  19 190.504 68.6145   1
  -3   6  19 518.193 83.6626   1
  -2   6  19-7.17383 68.1179   1
  -1   6  19 316.124 72.3299   1
   0   6  19 307.602 62.4749   1
   1   6  19 822.454 100.147   1
   2   6  19 76.8137 70.6342   1
   3   6  19 652.652 94.1195   1
   4   6  19 7.01365 70.1085   1
   5   6  19 141.455 81.2006   1
   6   6  19 46.1154 83.5283   1
   7   6  19 246.272  89.315   1
   8   6  19 213.488 80.3803   1
   9   6  19 17.2361 84.4403   1
  10   6  19 248.288 81.6212   1
  11   6  19 55.6876 84.8176   1
 -15   7  19 42.0506 94.6087   1
 -14   7  19-110.311 110.311   1
 -13   7  19    0.00  93.693   1
 -12   7  19 138.467 99.8466   1
 -11   7  19 8.43591 85.3209   1
 -10   7  19-16.8054 82.1319   1
  -9   7  19 300.129 85.4872   1
  -8   7  19-78.6322 78.6322   1
  -7   7  19  647.42 97.6198   1
  -6   7  19 996.609 102.681   1
  -5   7  19-90.3619 90.3619   1
  -4   7  19 1108.51 94.4982   1
  -3   7  19 104.014  72.361   1
  -2   7  19  442.97 82.8331   1
  -1   7  19 229.426 69.9061   1
   0   7  19 487.153 59.6788   1
   1   7  19 22.2013 79.9151   1
   2   7  19-7.95187  81.313   1
   3   7  19-14.9569 84.4582   1
   4   7  19 495.721 102.468   1
   5   7  19-24.4117 81.9657   1
   6   7  19 32.9904 85.9549   1
   7   7  19    0.00  84.727   1
   8   7  19-26.6926 86.1046   1
   9   7  19-90.9189 90.9189   1
  10   7  19-65.7961  90.577   1
 -13   8  19 158.855  83.764   1
 -12   8  19-87.0965 87.0965   1
 -11   8  19 205.541 93.2531   1
 -10   8  19-18.9264 87.0495   1
  -9   8  19-93.1437 93.1437   1
  -8   8  19 178.698 84.2057   1
  -7   8  19 183.283  85.597   1
  -6   8  19-68.4644 78.6476   1
  -5   8  19-42.3265 83.7288   1
  -4   8  19  124.45  81.438   1
  -3   8  19 81.9024 86.4531   1
  -2   8  19 -85.067  85.067   1
  -1   8  19-81.8959 82.7999   1
   0   8  19 367.884 265.828   1
   1   8  19 173.578 86.3467   1
   2   8  19 191.227 80.5626   1
   3   8  19-25.5374 87.1791   1
   4   8  19 128.764 86.7193   1
   5   8  19  722.06 111.541   1
   6   8  19 107.511 97.9689   1
   7   8  19 64.7036 93.1698   1
   8   8  19-37.7782 93.5832   1
 -10   9  19-31.6881 89.3074   1
  -9   9  19 172.636 88.6978   1
  -8   9  19 197.992 83.3614   1
  -7   9  19 183.496 86.5745   1
  -6   9  19 94.4103  86.929   1
  -5   9  19 9.28753 84.5006   1
  -4   9  19 18.4534 88.5606   1
  -3   9  19  43.689 12.9861   1
  -2   9  19 81.0418 84.6808   1
  -1   9  19-93.1857 93.1857   1
   0   9  19 10.3937 135.742   1
   1   9  19 117.914 88.4378   1
   2   9  19 210.395 102.978   1
   3   9  19 138.517 104.993   1
   4   9  19    0.00 93.8343   1
   5   9  19-38.3572 95.8837   1
  -6  10  19 105.919  100.25   1
  -5  10  19 176.437 91.9692   1
  -4  10  19-110.836 110.836   1
  -3  10  19-40.6746 99.8295   1
  -2  10  19-94.4986 94.4986   1
  -1  10  19-107.466 107.466   1
   0  10  19 170.852 65.1237   1
 -19   0  20-93.9419 93.9419   1
 -18   0  20 16.9328 80.4217   1
 -17   0  20 194.741 81.2837   1
 -16   0  20-38.1105 74.5287   1
 -15   0  20 14.4035 75.4035   1
 -14   0  20 515.277 88.1449   1
 -13   0  20 39.8446 77.1525   1
 -12   0  20 189.145 61.9213   1
 -11   0  20 150.194 62.7924   1
 -10   0  20 955.976 79.8068   1
  -9   0  20 204.728 61.1626   1
  -8   0  20 58.6513  60.359   1
  -7   0  20 648.276 73.1619   1
  -6   0  20 3356.94 114.109   1
  -5   0  20 119.365  57.979   1
  -4   0  20   1.267 57.2053   1
  -3   0  20  14.541 53.8866   1
  -2   0  20 2403.23 99.4221   1
  -1   0  20-14.6054  54.979   1
   0   0  20-60.2998 60.2998   1
   1   0  20-5.18847 62.2062   1
   2   0  20 10.4014 65.0111   1
   3   0  20  33.051 69.5874   1
   4   0  20 11.3529 59.3674   1
   5   0  20 1429.37 97.2783   1
   6   0  20 214.689 69.5071   1
   7   0  20    0.00 75.0968   1
   8   0  20 97.5842 81.6203   1
   9   0  20-51.6755  83.749   1
  10   0  20 569.992 99.3253   1
  11   0  20-100.657 100.657   1
  12   0  20  201.32 98.4076   1
  13   0  20-105.204 105.204   1
  14   0  20  49.577 15.2013   1
 -19   1  20-46.4277 88.5471   1
 -18   1  20 61.0263 92.8206   1
 -17   1  20-41.2451 84.2073   1
 -16   1  20-82.4791 82.4791   1
 -15   1  20-7.72958 76.4604   1
 -14   1  20 63.5713 72.1638   1
 -13   1  20 -71.314  71.314   1
 -12   1  20 134.609 42.4453   1
 -11   1  20 742.524 87.6626   1
 -10   1  20 41.2606  64.472   1
  -9   1  20  141.02 55.8916   1
  -8   1  20 1009.87 80.8587   1
  -7   1  20 68.8494 67.1298   1
  -6   1  20 1044.48 81.8061   1
  -5   1  20 207.659 62.9034   1
  -4   1  20 275.948 67.2663   1
  -3   1  20 19.8485 60.4219   1
  -2   1  20 -61.357  61.357   1
  -1   1  20 570.183 72.6782   1
   0   1  20-138.643 138.643   1
   1   1  20324.8713 79.8501   1
   2   1  20 722.545 82.6055   1
   3   1  20 229.129 60.1099   1
   4   1  20 46.2723 61.9918   1
   5   1  20  217.89 69.1266   1
   6   1  20 361.385 71.0455   1
   7   1  20 186.425 74.7487   1
   8   1  20 35.2638 71.4132   1
   9   1  20 118.468 78.6855   1
  10   1  20 39.0146  87.778   1
  11   1  20-57.8017 91.5914   1
  12   1  20 17.8424 90.9849   1
  13   1  20 -64.424 102.899   1
  14   1  20 184.922 96.0583   1
 -19   2  20-92.6747 92.6747   1
 -18   2  20-27.0789  97.833   1
 -17   2  20 298.532 95.1487   1
 -16   2  20-48.8534 88.1057   1
 -15   2  20  18.888  5.7196   1
 -14   2  20-81.0428 81.0428   1
 -13   2  20 472.388 91.4669   1
 -12   2  20 26.9968 78.3847   1
 -11   2  20 -13.063 80.9737   1
 -10   2  20 24.3734 64.4221   1
  -9   2  20 40.9107 53.1057   1
  -8   2  20 28.7241  60.062   1
  -7   2  20 203.704 61.8115   1
  -6   2  20 48.7538 59.2004   1
  -5   2  20-60.0701 60.0701   1
  -4   2  20 141.059 51.3677   1
  -3   2  20 1405.53 86.2136   1
  -2   2  20 732.501 77.5173   1
  -1   2  20 476.537 68.8214   1
   0   2  20396.1279 67.1279   1
   1   2  20238.2814 78.2031   1
   2   2  20 172.689 67.1558   1
   3   2  20  91.625 65.4505   1
   4   2  20 321.356 78.5965   1
   5   2  20 86.5237 70.7879   1
   6   2  20 303.553 68.2374   1
   7   2  20 128.733   74.44   1
   8   2  20 376.144 88.5553   1
   9   2  20-88.6739 88.6739   1
  10   2  20 141.559 78.2533   1
  11   2  20 116.245 93.3501   1
  12   2  20  149.09 92.6249   1
  13   2  20 64.5209 95.4498   1
  14   2  20-100.066 100.066   1
 -19   3  20-108.583 108.583   1
 -18   3  20-95.9786 95.9786   1
 -17   3  20 26.6285 83.4226   1
 -16   3  20 109.912  83.317   1
 -15   3  20 177.066 89.4177   1
 -14   3  20-53.9523 82.2467   1
 -13   3  20  51.249 82.1702   1
 -12   3  20 14.1223 67.0926   1
 -11   3  20-77.6282 77.6282   1
 -10   3  20 160.445 69.6434   1
  -9   3  20-72.2447 72.2447   1
  -8   3  20 -29.938 67.7979   1
  -7   3  20 1334.03 93.2773   1
  -6   3  20-68.6001 68.6001   1
  -5   3  20 66.7911 63.2787   1
  -4   3  20 38.6474  58.844   1
  -3   3  20 1081.28 86.8896   1
  -2   3  20 1256.74  89.457   1
  -1   3  20   38.56   57.84   1
   0   3  20-184.319 184.319   1
   1   3  20 195.369  64.369   1
   2   3  20-58.5747 84.8071   1
   3   3  20-48.0511 82.1265   1
   4   3  20 142.324 73.3453   1
   5   3  20 2013.45 116.079   1
   6   3  20-79.3909 79.3909   1
   7   3  20-75.0117 75.0117   1
   8   3  20 87.2151 73.2633   1
   9   3  20 442.965 94.2023   1
  10   3  20-40.1334 82.0102   1
  11   3  20 84.6605 75.0548   1
  12   3  20-96.9265 96.9265   1
  13   3  20   0.849 87.3725   1
 -18   4  20 296.822 93.2064   1
 -17   4  20-18.9601  101.13   1
 -16   4  20 205.463 86.5107   1
 -15   4  20 119.631 85.4534   1
 -14   4  20 446.247 97.8707   1
 -13   4  20 38.5432  79.778   1
 -12   4  20 103.821 79.6538   1
 -11   4  20-86.6889 86.6889   1
 -10   4  20 1364.50 103.521   1
  -9   4  20 40.1006 74.8589   1
  -8   4  20  -51.62 62.2996   1
  -7   4  20 399.063 77.3245   1
  -6   4  20 609.737 71.0046   1
  -5   4  20 197.628 62.0375   1
  -4   4  20 -47.788 66.3681   1
  -3   4  20-62.7309 62.7309   1
  -2   4  20 670.303 77.6102   1
  -1   4  20 377.711 73.9559   1
   0   4  20 43.6028 68.9869   1
   1   4  20 1105.36 92.9909   1
   2   4  20 352.907 87.5648   1
   3   4  20 248.259 76.0525   1
   4   4  20-78.5445 81.1555   1
   5   4  20 33.9821 73.1872   1
   6   4  20 27.8428 66.9901   1
   7   4  20 -83.407  83.407   1
   8   4  20 30.3684 80.7012   1
   9   4  20-55.4764 85.8222   1
  10   4  20-93.5375 93.5375   1
  11   4  20-95.1973 95.1973   1
  12   4  20 72.6543 84.7618   1
  13   4  20 229.978 82.1378   1
 -17   5  20-30.3419 91.9492   1
 -16   5  20 219.135 99.0206   1
 -15   5  20-92.3472 92.3472   1
 -14   5  20 174.179 82.0762   1
 -13   5  20 208.301 80.0412   1
 -12   5  20-93.4596 93.4596   1
 -11   5  20 475.262  89.622   1
 -10   5  20 701.772 88.5092   1
  -9   5  20 520.863 82.9074   1
  -8   5  20 83.6146 72.8253   1
  -7   5  20 384.851 77.1467   1
  -6   5  20 376.802 82.3439   1
  -5   5  20 194.649 63.4009   1
  -4   5  20 500.594   76.60   1
  -3   5  20 127.057 63.0871   1
  -2   5  20 228.635 67.3453   1
  -1   5  20 159.084 81.3126   1
   0   5  20-41.1297 209.331   1
   1   5  20-77.3469 77.3469   1
   2   5  20 1703.20 111.323   1
   3   5  20 68.1919 83.9227   1
   4   5  20 990.469 90.6787   1
   5   5  20 453.097 79.1372   1
   6   5  20-66.7995 78.9431   1
   7   5  20 122.902 87.4159   1
   8   5  20  63.905 80.3126   1
   9   5  20-91.3563 91.3563   1
  10   5  20-34.4053 91.1836   1
  11   5  20 207.808  73.848   1
  12   5  20 198.913 88.3071   1
 -16   6  20 184.861 96.1615   1
 -15   6  20 49.2961 99.5264   1
 -14   6  20 47.2648 94.5296   1
 -13   6  20 53.5612 92.3409   1
 -12   6  20-34.0541 92.0238   1
 -11   6  20 -8.2522 85.2956   1
 -10   6  20 72.2178 87.7594   1
  -9   6  20 147.616 77.4543   1
  -8   6  20 241.595 82.6474   1
  -7   6  20 154.803  68.797   1
  -6   6  20 72.1866 72.1866   1
  -5   6  20 78.2404  63.855   1
  -4   6  20 181.942 62.7384   1
  -3   6  20 7.14835 71.4549   1
  -2   6  20 104.129 75.6547   1
  -1   6  20  229.69 78.0384   1
   0   6  20  730.75 85.2735   1
   1   6  20 7.04672   80.12   1
   2   6  20 352.669 87.7242   1
   3   6  20 102.272  79.546   1
   4   6  20 284.843 84.4978   1
   5   6  20-85.9427 85.9427   1
   6   6  20 7.78447 74.4055   1
   7   6  20 213.018  84.516   1
   8   6  20 42.1327 86.8378   1
   9   6  20 96.8701 86.5831   1
  10   6  20 118.825 82.9255   1
  11   6  20 -100.61  100.61   1
 -14   7  20 285.595 114.053   1
 -13   7  20  29.083 104.141   1
 -12   7  20 94.3288 89.6583   1
 -11   7  20 181.311 92.0516   1
 -10   7  20-91.6482 91.6482   1
  -9   7  20  34.107 85.7155   1
  -8   7  20  21.265  5.9227   1
  -7   7  20 242.154  78.583   1
  -6   7  20 8.18607  82.794   1
  -5   7  20  163.97 78.8148   1
  -4   7  20 69.4499 69.4499   1
  -3   7  20-22.4532 83.5087   1
  -2   7  20 182.374 81.3524   1
  -1   7  20 30.2619 76.5393   1
   0   7  20  144.84 63.5769   1
   1   7  20 84.6804 75.8579   1
   2   7  20 430.318  108.90   1
   3   7  20 190.601 84.8133   1
   4   7  20 113.172 79.2188   1
   5   7  20 41.6091 84.0889   1
   6   7  20 357.399 94.9583   1
   7   7  20-94.5767 94.5767   1
   8   7  20 17.9833 94.2086   1
   9   7  20 74.2341 85.3209   1
 -12   8  20-31.3055 97.7181   1
 -11   8  20-89.6303 89.6303   1
 -10   8  20 -9.3837 85.3757   1
  -9   8  20  65.317 87.7109   1
  -8   8  20 64.0309 87.2355   1
  -7   8  20-9.23183 94.1528   1
  -6   8  20-25.7024 85.3773   1
  -5   8  20-34.6977 88.5786   1
  -4   8  20 220.706 89.9188   1
  -3   8  20 252.045 75.8839   1
  -2   8  20 410.638 99.7406   1
  -1   8  20 176.067 80.4413   1
   0   8  20 143.212 126.683   1
   1   8  20 203.381 76.9338   1
   2   8  20   0.792 79.1712   1
   3   8  20-93.6373 93.6373   1
   4   8  20-91.4097 91.4097   1
   5   8  20   4.777  1.2881   1
   6   8  20 128.433 81.0261   1
   7   8  20 94.3595 97.7969   1
  -9   9  20  27.598  8.3264   1
  -8   9  20 272.456  93.944   1
  -7   9  20-96.1361 96.1361   1
  -6   9  20-92.7315 92.7315   1
  -5   9  20   0.284 83.8471   1
  -4   9  20-28.3808 88.8111   1
  -3   9  20-99.1655 99.1655   1
  -2   9  20 120.237 77.7433   1
  -1   9  20 92.5302  90.735   1
   0   9  20-87.4915 87.4915   1
   1   9  20  242.24 89.6182   1
   2   9  20    0.89 78.4909   1
   3   9  20  265.62  95.556   1
   4   9  20-67.1025 98.4747   1
 -19   1  21-93.8376 93.8376   1
 -18   1  21 44.3494 81.8813   1
 -17   1  21-34.1105 83.5766   1
 -16   1  21 168.003 71.6354   1
 -15   1  21-30.7016 86.1359   1
 -14   1  21-77.6129 77.6129   1
 -13   1  21-48.6202 72.5109   1
 -12   1  21-6.82868 65.6976   1
 -11   1  21 57.1797 80.2249   1
 -10   1  21 109.281 63.1745   1
  -9   1  21 -66.623  66.623   1
  -8   1  21-5.98076 66.6558   1
  -7   1  21    0.00 59.8516   1
  -6   1  21 189.086 66.7405   1
  -5   1  21 990.734 83.9138   1
  -4   1  21 1549.63 95.9906   1
  -3   1  21 467.633  75.503   1
  -2   1  21 1511.18   86.77   1
  -1   1  21 10.3239 70.5484   1
   0   1  21 -58.682  58.682   1
   1   1  21-114.815 114.815   1
   2   1  21 243.912 83.0323   1
   3   1  21 52.8752 62.4055   1
   4   1  21-18.2404 59.0748   1
   5   1  21 215.084 72.2808   1
   6   1  21 145.795  78.574   1
   7   1  21 35.0093 75.2752   1
   8   1  21 123.758 73.7299   1
   9   1  21 99.4707 80.9875   1
  10   1  21 346.984  89.173   1
  11   1  21 127.529 89.4484   1
  12   1  21 98.6196  95.069   1
  13   1  21 144.108  44.506   1
 -19   2  21-77.1856 102.336   1
 -18   2  21 8.66754 97.9266   1
 -17   2  21 25.9858 92.6716   1
 -16   2  21 74.4366 87.4223   1
 -15   2  21 173.035 80.4576   1
 -14   2  21 127.133 70.9182   1
 -13   2  21 350.165 85.5965   1
 -12   2  21 34.5731 75.2055   1
 -11   2  21 203.106 70.0048   1
 -10   2  21 170.253 67.4141   1
  -9   2  21-42.3503 65.6771   1
  -8   2  21 6.04897 60.4989   1
  -7   2  21  126.19 76.9256   1
  -6   2  21 22.4738 60.5121   1
  -5   2  21 143.523 63.9778   1
  -4   2  21 49.2896 59.6668   1
  -3   2  21 1034.55 81.3111   1
  -2   2  21-71.8226 71.8226   1
  -1   2  21-70.1109 70.1109   1
   0   2  21-208.272 208.272   1
   1   2  21-120.437 120.437   1
   2   2  21-71.9679 71.9679   1
   3   2  21 1312.81 98.9191   1
   4   2  21 186.717 75.5553   1
   5   2  21 103.451   70.41   1
   6   2  21 458.632  83.545   1
   7   2  21 13.9384 81.9079   1
   8   2  21  59.336   68.93   1
   9   2  21 30.5809 85.6359   1
  10   2  21 220.569 79.6491   1
  11   2  21 42.9674  92.943   1
  12   2  21-18.4451 102.776   1
  13   2  21 29.0442 91.5439   1
 -18   3  21-47.5962 92.5366   1
 -17   3  21 171.639 93.3018   1
 -16   3  21-68.5791 93.1925   1
 -15   3  21-49.1838 86.0647   1
 -14   3  21 7.89414 72.8286   1
 -13   3  21 194.617 77.1406   1
 -12   3  21 128.768 79.7114   1
 -11   3  21 185.577 73.5294   1
 -10   3  21 291.315 72.6137   1
  -9   3  21 307.756  67.321   1
  -8   3  21 602.931 76.0234   1
  -7   3  21-86.4626 86.4626   1
  -6   3  21 23.5697  63.723   1
  -5   3  21 273.936 74.1563   1
  -4   3  21 127.293 65.3933   1
  -3   3  21 1268.71 99.3393   1
  -2   3  21-67.9284 67.9284   1
  -1   3  21-11.3174 65.2728   1
   0   3  21 427.389 69.1729   1
   1   3  21-96.4859 96.4859   1
   2   3  21 695.878 98.1699   1
   3   3  21 225.773 79.0187   1
   4   3  21 220.484 95.4805   1
   5   3  21-19.9551 80.7015   1
   6   3  21 264.634 76.3502   1
   7   3  21 21.6946 68.5421   1
   8   3  21 98.9256 72.8891   1
   9   3  21 63.3638 85.0569   1
  10   3  21    0.00   81.62   1
  11   3  21 148.557 86.8708   1
  12   3  21  64.328 92.1492   1
  13   3  21 174.006 99.1864   1
 -17   4  21-102.067 102.067   1
 -16   4  21-63.4489 87.5681   1
 -15   4  21 34.7892 83.8466   1
 -14   4  21-98.8448 98.8448   1
 -13   4  21    0.00 87.1273   1
 -12   4  21 166.901 76.3451   1
 -11   4  21 72.6948 74.4662   1
 -10   4  21 70.8277 89.4167   1
  -9   4  21 82.2231 78.6897   1
  -8   4  21 423.849 81.2391   1
  -7   4  21  225.76 72.3133   1
  -6   4  21 164.686 62.5337   1
  -5   4  21-58.9239 58.9239   1
  -4   4  21-64.9866 64.9866   1
  -3   4  21 116.633 69.2754   1
  -2   4  21 275.805 68.2986   1
  -1   4  21 726.451 83.0521   1
   0   4  21 402.821 57.9989   1
   1   4  21530.9089  116.76   1
   2   4  21 96.5685 88.7411   1
   3   4  21 92.9477 69.4927   1
   4   4  21  150.05 83.2645   1
   5   4  21-84.0195 84.0195   1
   6   4  21-57.9569 73.5323   1
   7   4  21 30.2379 76.0333   1
   8   4  21-55.2403 79.4154   1
   9   4  21-88.8293 88.8293   1
  10   4  21-93.9405 93.9405   1
  11   4  21-8.61461  89.579   1
  12   4  21 56.8264 79.2093   1
 -17   5  21 273.413 95.6921   1
 -16   5  21 203.585 99.9718   1
 -15   5  21 37.1649  90.641   1
 -14   5  21-89.5129 89.5129   1
 -13   5  21 127.173  85.691   1
 -12   5  21 98.0868 86.3848   1
 -11   5  21 298.074  88.885   1
 -10   5  21 76.1486 71.6687   1
  -9   5  21  50.948 78.6571   1
  -8   5  21  308.00 84.7387   1
  -7   5  21 160.197 69.4233   1
  -6   5  21 33.7428 72.8185   1
  -5   5  21-54.0499 69.1127   1
  -4   5  21   60.07 18.8773   1
  -3   5  21 66.1393  73.197   1
  -2   5  21 125.797 69.4925   1
  -1   5  21 1332.00 100.907   1
   0   5  21 115.558 55.6092   1
   1   5  21 1255.38  107.38   1
   2   5  21 303.902 104.492   1
   3   5  21-79.0406 79.0406   1
   4   5  21 94.4483 71.0515   1
   5   5  21 51.8651  76.934   1
   6   5  21 484.718 81.9399   1
   7   5  21 87.7885 79.1807   1
   8   5  21   0.954 79.8756   1
   9   5  21    0.00  84.875   1
  10   5  21 26.5298 89.8594   1
  11   5  21 18.8001 96.5571   1
 -15   6  21 99.5547 100.481   1
 -14   6  21-76.2472 93.6992   1
 -13   6  21 54.9269 83.3049   1
 -12   6  21 210.771  83.029   1
 -11   6  21 119.145 81.8563   1
 -10   6  21 237.521 95.1867   1
  -9   6  21-84.9499 84.9499   1
  -8   6  21 193.692 82.8831   1
  -7   6  21 174.217 81.7202   1
  -6   6  21 51.9223 72.5076   1
  -5   6  21 29.4438  73.171   1
  -4   6  21 173.435 76.4869   1
  -3   6  21 194.136 66.4864   1
  -2   6  21-75.9771 75.9771   1
  -1   6  21 215.715 72.1998   1
   0   6  21-10.2199 68.8768   1
   1   6  21 88.3184 72.5833   1
   2   6  21 223.095 78.4343   1
   3   6  21 22.5793 83.3753   1
   4   6  21-62.3237  87.427   1
   5   6  21 207.072 91.4584   1
   6   6  21-40.4204 79.1313   1
   7   6  21 92.6085 80.6053   1
   8   6  21 157.326 84.6472   1
   9   6  21 162.859 92.0846   1
  10   6  21  234.71 99.4943   1
 -14   7  21-30.8191 107.408   1
 -13   7  21-59.5047 107.862   1
 -12   7  21 220.329 89.8013   1
 -11   7  21 -91.257  91.257   1
 -10   7  21-26.6186 87.2018   1
  -9   7  21 43.8719 80.4286   1
  -8   7  21 59.1626 100.118   1
  -7   7  21 306.367 78.8581   1
  -6   7  21 8.12101 84.8463   1
  -5   7  21-82.6944 82.6944   1
  -4   7  21 119.042 92.1867   1
  -3   7  21 117.641 84.6717   1
  -2   7  21 125.123 86.9651   1
  -1   7  21-90.1327 90.1327   1
   0   7  21 103.434 59.7175   1
   1   7  21-15.7734 85.8504   1
   2   7  21-48.8525 95.0857   1
   3   7  21 164.179 85.1248   1
   4   7  21-84.7719 84.7719   1
   5   7  21 136.984 88.7358   1
   6   7  21 70.3661 86.6693   1
   7   7  21 8.54951 91.4688   1
   8   7  21 92.8294 83.4564   1
 -12   8  21-41.3694 103.413   1
 -11   8  21-20.5725 84.1582   1
 -10   8  21-93.9338 93.9338   1
  -9   8  21 19.4247 96.2139   1
  -8   8  21  18.178  5.0633   1
  -7   8  21 73.2375 84.2227   1
  -6   8  21  62.833 83.7839   1
  -5   8  21 70.6668 86.9685   1
  -4   8  21    0.00 85.6209   1
  -3   8  21 52.0005 78.0007   1
  -2   8  21-51.7306 94.5407   1
  -1   8  21-34.6055 80.7398   1
   0   8  21  364.85 81.6532   1
   1   8  21  147.53 85.1851   1
   2   8  21  8.7385 92.6132   1
   3   8  21 8.69463 93.8853   1
   4   8  21 99.4753  89.964   1
   5   8  21 175.605 88.6625   1
   6   8  21 103.666 98.5216   1
  -8   9  21 112.702 91.2742   1
  -7   9  21 211.015  86.999   1
  -6   9  21 118.639 92.8908   1
  -5   9  21 136.183 88.6595   1
  -4   9  21 267.952 86.2954   1
  -3   9  21 75.8285 92.9793   1
  -2   9  21 208.155 87.9234   1
  -1   9  21 415.552 99.8716   1
   0   9  21 89.4001 71.1204   1
   1   9  21 275.777 88.1033   1
   2   9  21-38.5409 98.0931   1
   3   9  21-98.3959 98.3959   1
 -19   0  22 102.562 90.8901   1
 -18   0  22-26.6965 83.4143   1
 -17   0  22 151.059 79.2883   1
 -16   0  22 104.373 72.6454   1
 -15   0  22 121.972 65.9984   1
 -14   0  22 349.416 76.0679   1
 -13   0  22 118.776 80.2985   1
 -12   0  22  741.60 80.3528   1
 -11   0  22-64.4979 77.0645   1
 -10   0  22 402.396 72.0928   1
  -9   0  22 317.172  82.227   1
  -8   0  22  23.515 63.8316   1
  -7   0  22 79.0476 63.0709   1
  -6   0  22  717.44 74.0978   1
  -5   0  22 680.613 82.6491   1
  -4   0  22 217.988 73.5082   1
  -3   0  22 3347.67 115.991   1
  -2   0  22-65.3451 65.3451   1
  -1   0  22  71.472 60.4161   1
   0   0  22  750.76 59.4335   1
   1   0  22 103.583 68.4852   1
   2   0  22-57.5483 57.5483   1
   3   0  22 1727.58 95.6898   1
   4   0  22 196.436 73.5572   1
   5   0  22 52.9989 72.1134   1
   6   0  22-6.98188 68.9146   1
   7   0  22 93.7421 80.5991   1
   8   0  22 1009.21 110.866   1
   9   0  22 183.828 67.1625   1
  10   0  22  41.721 107.423   1
  11   0  22  186.40  94.539   1
  12   0  22 290.321  123.66   1
  13   0  22-69.3267 104.442   1
 -18   1  22-17.7703 89.7109   1
 -17   1  22 8.46456 84.6275   1
 -16   1  22 24.5449 82.9409   1
 -15   1  22 170.985 82.9509   1
 -14   1  22 81.2744 71.1151   1
 -13   1  22 326.879 77.0596   1
 -12   1  22 6.77966 74.5401   1
 -11   1  22-38.9819 75.4194   1
 -10   1  22 497.235 80.5444   1
  -9   1  22 237.509 65.3141   1
  -8   1  22 354.776 77.2349   1
  -7   1  22-34.8239 63.7031   1
  -6   1  22 158.957 76.5082   1
  -5   1  22200.0755 65.4707   1
  -4   1  22 487.211 78.3652   1
  -3   1  22 475.028 69.0757   1
  -2   1  22 55.5112 76.0073   1
  -1   1  22-5.13664 65.0032   1
   0   1  22 368.229 56.6013   1
   1   1  22 626.913 127.913   1
   2   1  22 262.378 74.8443   1
   3   1  22 394.018 81.9121   1
   4   1  22 713.866 85.5613   1
   5   1  22 92.7117 86.6383   1
   6   1  22-75.5806 75.5806   1
   7   1  22 391.147 79.2721   1
   8   1  22  144.15 69.8953   1
   9   1  22-48.1945 85.0029   1
  10   1  22 184.596 86.1409   1
  11   1  22 176.369 93.4757   1
  12   1  22  92.897  92.897   1
  13   1  22-98.5458 98.5458   1
 -18   2  22 92.8322 100.566   1
 -17   2  22 105.669 81.6182   1
 -16   2  22 24.9026 91.0222   1
 -15   2  22 96.1336 84.9803   1
 -14   2  22  214.53 77.2348   1
 -13   2  22-84.9376 84.9376   1
 -12   2  22 168.991 71.2042   1
 -11   2  22 121.804   66.91   1
 -10   2  22 137.248 73.7661   1
  -9   2  22 555.013 78.9223   1
  -8   2  22 189.601 75.4939   1
  -7   2  22 179.337 72.0777   1
  -6   2  22-64.3717 64.3717   1
  -5   2  22 334.818 72.1136   1
  -4   2  22-11.1679 60.9786   1
  -3   2  22-6.01302 72.1654   1
  -2   2  22 1024.54  98.842   1
  -1   2  22 253.687 83.4197   1
   0   2  22 922.624 86.9559   1
   1   2  22 788.781 117.115   1
   2   2  22 79.2885  70.669   1
   3   2  22-75.9053 81.0855   1
   4   2  22 352.315 78.5771   1
   5   2  22 419.291 89.9108   1
   6   2  22189.4857 62.4857   1
   7   2  22 169.034 81.4834   1
   8   2  22  38.202 88.5566   1
   9   2  22 338.273 86.0923   1
  10   2  22 16.5509 78.4075   1
  11   2  22 204.239 85.5326   1
  12   2  22-99.7045 99.7045   1
 -18   3  22 96.9986 87.3809   1
 -17   3  22 184.161 85.5333   1
 -16   3  22-93.2949 93.2949   1
 -15   3  22-94.0696 94.0696   1
 -14   3  22 135.759 80.0662   1
 -13   3  22 7.82379 83.4785   1
 -12   3  22 441.436 90.3746   1
 -11   3  22-49.4969 79.8966   1
 -10   3  22 512.948 98.0748   1
  -9   3  22 6.94274 70.2617   1
  -8   3  22 -78.899  78.899   1
  -7   3  22 31.1984 74.5279   1
  -6   3  22-67.5698 67.5698   1
  -5   3  22-69.2684 69.2684   1
  -4   3  22 240.591 71.8344   1
  -3   3  22 108.125 78.7139   1
  -2   3  22 582.737 81.2724   1
  -1   3  22 580.737 89.8776   1
   0   3  22 371.867 119.208   1
   1   3  22 268.536 90.6593   1
   2   3  22 848.485 108.761   1
   3   3  22  32.789 70.7602   1
   4   3  22 1047.40  99.216   1
   5   3  22 524.518 95.7608   1
   6   3  22-29.3341 75.9165   1
   7   3  22-30.1964  71.623   1
   8   3  22 55.2362 85.4506   1
   9   3  22-83.7613 83.7613   1
  10   3  22-88.9871 88.9871   1
  11   3  22-44.9538 86.4525   1
  12   3  22 113.355 91.7198   1
 -17   4  22-29.2836 94.9632   1
 -16   4  22    0.00 84.1614   1
 -15   4  22-89.3202 89.3202   1
 -14   4  22 151.873 89.1783   1
 -13   4  22 243.329 78.4657   1
 -12   4  22  226.26 79.2394   1
 -11   4  22-76.4934 76.4934   1
 -10   4  22 217.766 83.4228   1
  -9   4  22 295.546  85.071   1
  -8   4  22 451.973 85.8366   1
  -7   4  22 267.699 82.2346   1
  -6   4  22 46.3082 68.1553   1
  -5   4  22 64.5713 61.9605   1
  -4   4  22 89.7591 64.4861   1
  -3   4  22 134.023 69.6246   1
  -2   4  22 159.912 75.6099   1
  -1   4  22-19.0935 76.3646   1
   0   4  22-91.4226 91.4226   1
   1   4  22-98.6525 98.6525   1
   2   4  22  47.526 87.2773   1
   3   4  22 875.058 99.2399   1
   4   4  22 134.451 76.7068   1
   5   4  22    0.00 80.9215   1
   6   4  22 135.867 80.8348   1
   7   4  22 164.949 81.6208   1
   8   4  22 114.171 78.1139   1
   9   4  22-99.5092 99.5092   1
  10   4  22-84.8789 84.8789   1
  11   4  22 129.404 91.7031   1
 -16   5  22-9.90368 100.875   1
 -15   5  22-106.917 106.917   1
 -14   5  22 17.9279 83.3477   1
 -13   5  22-51.8623   90.31   1
 -12   5  22  11.719    2.94   1
 -11   5  22  75.366 24.1227   1
 -10   5  22 310.914 90.6117   1
  -9   5  22 648.883 84.2173   1
  -8   5  22-88.4557 88.4557   1
  -7   5  22-14.1206 73.2724   1
  -6   5  22    0.00 72.2321   1
  -5   5  22 188.098  77.345   1
  -4   5  22-7.01924 74.5501   1
  -3   5  22 27.1252 78.7575   1
  -2   5  22-78.5758 78.5758   1
  -1   5  22 68.8055 83.6126   1
   0   5  22-56.6466 139.031   1
   1   5  22-56.3456 94.4899   1
   2   5  22 157.393 89.0743   1
   3   5  22 256.262 87.1446   1
   4   5  22 157.542 75.7537   1
   5   5  22-46.3912 87.6238   1
   6   5  22-80.5822 80.5822   1
   7   5  22    0.00  87.273   1
   8   5  22-42.6992 88.8206   1
   9   5  22  97.198 82.7035   1
  10   5  22 45.9722 91.9353   1
 -15   6  22-96.8169 96.8169   1
 -14   6  22 106.499 85.5669   1
 -13   6  22 83.4735 89.8237   1
 -12   6  22-102.197 102.197   1
 -11   6  22 -9.0172 83.8426   1
 -10   6  22 117.746 84.4874   1
  -9   6  22    0.00 77.9585   1
  -8   6  22 222.446 85.7596   1
  -7   6  22 233.343 80.1601   1
  -6   6  22 61.2621 90.5696   1
  -5   6  22 75.2414 72.5835   1
  -4   6  22  -71.47   71.47   1
  -3   6  22 7.03973 68.6116   1
  -2   6  22 177.986 65.7586   1
  -1   6  22-85.6415 85.6415   1
   0   6  22 205.713  228.22   1
   1   6  22 91.1612 85.9565   1
   2   6  22 215.495 81.3505   1
   3   6  22-55.2065 78.5003   1
   4   6  22-82.5548 82.5548   1
   5   6  22 270.919 81.4507   1
   6   6  22 67.5272  88.042   1
   7   6  22 104.841 86.0882   1
   8   6  22 27.2039 83.3012   1
   9   6  22-9.32226 88.1765   1
 -13   7  22 10.1298 92.1231   1
 -12   7  22-92.6547 92.6547   1
 -11   7  22-56.6384 85.8752   1
 -10   7  22-100.076 100.076   1
  -9   7  22-89.7063 89.7063   1
  -8   7  22 95.6599 86.6339   1
  -7   7  22-68.3052 91.6819   1
  -6   7  22 166.505 89.5132   1
  -5   7  22 156.018 82.0244   1
  -4   7  22 324.977 87.0128   1
  -3   7  22-56.5898 95.5006   1
  -2   7  22-48.4336 85.4246   1
  -1   7  22 541.114 84.1912   1
   0   7  22 89.1633 130.133   1
   1   7  22 501.003 102.636   1
   2   7  22    0.00 75.3644   1
   3   7  22-67.2981 83.6893   1
   4   7  22 -95.386  95.386   1
   5   7  22 228.547 98.4361   1
   6   7  22  126.21 92.0946   1
   7   7  22 203.901  83.258   1
 -11   8  22 62.0724 96.3558   1
 -10   8  22  99.539  99.539   1
  -9   8  22 58.6798 99.0276   1
  -8   8  22-56.5578 92.1379   1
  -7   8  22 102.562 89.8571   1
  -6   8  22-55.0893 83.9801   1
  -5   8  22 -53.909 91.6501   1
  -4   8  22-96.5474 96.5474   1
  -3   8  22  11.277  3.2692   1
  -2   8  22 149.567 84.9589   1
  -1   8  22 -8.8071 81.0141   1
   0   8  22 100.964 150.706   1
   1   8  22 223.191 92.4142   1
   2   8  22-45.1088 86.7506   1
   3   8  22-86.3299 86.3299   1
   4   8  22 83.3469 93.6574   1
   5   8  22 66.7085 94.9271   1
  -7   9  22   40.37 85.3181   1
  -6   9  22 10.0261 94.8343   1
  -5   9  22-104.226 104.226   1
  -4   9  22 332.426 94.5883   1
  -3   9  22 204.168 99.3999   1
  -2   9  22 164.678 87.2329   1
  -1   9  22 145.125 83.1812   1
   0   9  22  152.65 61.9757   1
   1   9  22 136.437 93.5876   1
 -18   1  23-63.8075 94.8769   1
 -17   1  23 323.282 92.3638   1
 -16   1  23 74.7441 74.7441   1
 -15   1  23-85.6841 85.6841   1
 -14   1  23-68.0567 80.6624   1
 -13   1  23 124.404 86.5734   1
 -12   1  23 69.7978 68.9532   1
 -11   1  23-47.1148 63.0984   1
 -10   1  23-6.73702 78.2807   1
  -9   1  23-76.6479 76.6479   1
  -8   1  23 55.6365  74.173   1
  -7   1  23 30.3701 66.6447   1
  -6   1  23-47.2903 80.2248   1
  -5   1  23 525.804 86.2279   1
  -4   1  23 28.7777 76.1768   1
  -3   1  23 318.674  72.043   1
  -2   1  23-68.7523 68.7523   1
  -1   1  23-76.5285 76.5285   1
   0   1  23-140.135 140.135   1
   1   1  23  707.11  145.11   1
   2   1  23 12.8344 77.8474   1
   3   1  23 32.5831  67.741   1
   4   1  23-87.6878 87.6878   1
   5   1  23 228.411 70.6784   1
   6   1  23  14.694 74.3288   1
   7   1  23 195.901 82.3525   1
   8   1  23    0.00 82.6008   1
   9   1  23 132.569 83.7258   1
  10   1  23 -89.251  89.251   1
  11   1  23 164.164 95.6934   1
  12   1  23-58.1445 97.7828   1
 -18   2  23-65.6371 88.6547   1
 -17   2  23-45.1584 88.6142   1
 -16   2  23-77.5052 83.4665   1
 -15   2  23 122.612 80.0396   1
 -14   2  23-86.8365 86.8365   1
 -13   2  23 52.7719 80.8678   1
 -12   2  23 108.094 78.3077   1
 -11   2  23 160.019 69.7959   1
 -10   2  23  6.8128 74.9044   1
  -9   2  23 91.9451 71.5129   1
  -8   2  23 432.578 86.0042   1
  -7   2  23 317.704 68.1426   1
  -6   2  23 213.862 78.3888   1
  -5   2  23-77.5628 77.5628   1
  -4   2  23-71.6291 71.6291   1
  -3   2  23 256.808 75.9328   1
  -2   2  23 863.934 92.1969   1
  -1   2  23 1022.56  107.64   1
   0   2  23647.0245 85.8169   1
   1   2  23 384.471 123.471   1
   2   2  23-6.85495 73.6564   1
   3   2  23 -66.022 80.5989   1
   4   2  23 320.206 91.8596   1
   5   2  23-70.4876 78.2216   1
   6   2  23-83.5041 83.5041   1
   7   2  23-45.6961 87.0805   1
   8   2  23-86.3598 86.3598   1
   9   2  23 16.4378 80.4603   1
  10   2  23-8.67011 78.8832   1
  11   2  23 156.353 87.7323   1
  12   2  23-97.4936 97.4936   1
 -17   3  23 19.0385  100.38   1
 -16   3  23 80.3927 87.3114   1
 -15   3  23-50.9541 88.1015   1
 -14   3  23 49.1891 75.9416   1
 -13   3  23  45.872 14.4772   1
 -12   3  23-89.6355 89.6355   1
 -11   3  23 -14.644 78.3834   1
 -10   3  23  -91.26   91.26   1
  -9   3  23-55.0711  75.724   1
  -8   3  23 6.88443 73.1184   1
  -7   3  23 554.597 86.8436   1
  -6   3  23-68.7633 68.7633   1
  -5   3  23 202.771 73.8885   1
  -4   3  23 263.683 66.9969   1
  -3   3  23-56.6705 70.4046   1
  -2   3  23-78.1031 78.1031   1
  -1   3  23  834.00 93.5275   1
   0   3  23-102.081 102.081   1
   1   3  23-96.9075 96.9075   1
   2   3  23-106.329 106.329   1
   3   3  23 266.647 75.4454   1
   4   3  23 13.7149 80.5948   1
   5   3  23 152.631 72.8887   1
   6   3  23-37.7401 71.1912   1
   7   3  23  117.54 76.3586   1
   8   3  23-57.5088 85.8321   1
   9   3  23 178.649 86.7456   1
  10   3  23 160.722 90.2429   1
  11   3  23-87.7457 87.7457   1
 -16   4  23 9.65429 95.7079   1
 -15   4  23-27.1743 89.4193   1
 -14   4  23 172.435 86.6569   1
 -13   4  23 199.286  79.539   1
 -12   4  23-79.4329 89.0403   1
 -11   4  23 7.84379 81.9499   1
 -10   4  23-37.4406 84.4647   1
  -9   4  23 217.427 79.1421   1
  -8   4  23 56.4657 79.0502   1
  -7   4  23 48.5935 77.2249   1
  -6   4  23 210.604 78.0054   1
  -5   4  23 134.181 70.1152   1
  -4   4  23-68.3028 68.3028   1
  -3   4  23 417.957 86.3505   1
  -2   4  23  46.577 63.8199   1
  -1   4  23 140.401 68.0467   1
   0   4  23 74.6621 84.7372   1
   1   4  23 151.223 79.0497   1
   2   4  23 441.109 97.8356   1
   3   4  23-57.4304 85.7151   1
   4   4  23 345.933 89.9052   1
   5   4  23 121.471 73.5646   1
   6   4  23 54.6957 79.4819   1
   7   4  23 64.9021 77.7146   1
   8   4  23  58.887  74.254   1
   9   4  23 61.4182 67.3887   1
  10   4  23-102.325 102.325   1
 -15   5  23-94.3695 94.3695   1
 -14   5  23  -97.70   97.70   1
 -13   5  23 202.947 93.0501   1
 -12   5  23 59.2476 86.6603   1
 -11   5  23-93.5418 93.5418   1
 -10   5  23 191.105 80.1384   1
  -9   5  23-30.7567  84.372   1
  -8   5  23 544.695 92.9757   1
  -7   5  23 266.984  84.034   1
  -6   5  23-14.8517 69.8896   1
  -5   5  23-75.8477 75.8477   1
  -4   5  23 13.9163 73.9508   1
  -3   5  23 56.4281 76.3908   1
  -2   5  23 198.372 76.2257   1
  -1   5  23 21.6125 72.6049   1
   0   5  23 175.571 234.589   1
   1   5  23 -86.053  86.053   1
   2   5  23 438.805 85.8671   1
   3   5  23 60.8442 83.9732   1
   4   5  23 209.507  83.801   1
   5   5  23 319.196 90.4667   1
   6   5  23    0.00 86.0376   1
   7   5  23 -51.021 83.3328   1
   8   5  23-61.9776 89.9909   1
   9   5  23 82.2281 80.5342   1
 -14   6  23-99.1992 99.1992   1
 -13   6  23-85.4085 88.0982   1
 -12   6  23 320.844 94.0995   1
 -11   6  23 -35.737 86.6739   1
 -10   6  23 352.786 88.1966   1
  -9   6  23  7.9917 85.2701   1
  -8   6  23 81.4812 77.9323   1
  -7   6  23 167.779 68.8816   1
  -6   6  23-76.6004 76.6004   1
  -5   6  23 179.076 75.4912   1
  -4   6  23 123.399 78.7718   1
  -3   6  23 38.3947 82.8965   1
  -2   6  23 68.7188 82.6428   1
  -1   6  23 751.864 103.201   1
   0   6  23 269.395 189.765   1
   1   6  23 211.154 89.6355   1
   2   6  23    0.00 83.3481   1
   3   6  23 -40.258 89.9443   1
   4   6  23-40.9973 80.2878   1
   5   6  23 135.416 86.8739   1
   6   6  23  86.633 84.9268   1
   7   6  23-93.1721 93.1721   1
   8   6  23-46.4673 88.7095   1
 -12   7  23    0.00 100.882   1
 -11   7  23 66.9811 86.8964   1
 -10   7  23-93.7671 93.7671   1
  -9   7  23-26.9456 83.5142   1
  -8   7  23-79.6126 92.1342   1
  -7   7  23 17.8236 83.7578   1
  -6   7  23 221.888 78.1008   1
  -5   7  23-81.3376 81.3376   1
  -4   7  23 141.777 75.7297   1
  -3   7  23 598.208 90.3428   1
  -2   7  23 173.856 81.2472   1
  -1   7  23 140.975 84.4122   1
   0   7  23 -32.092 64.0358   1
   1   7  23 59.5676 91.5147   1
   2   7  23 60.1988 88.5752   1
   3   7  23 209.028 85.6616   1
   4   7  23  133.13 95.5777   1
   5   7  23 144.538 87.5733   1
   6   7  23 92.3442 80.4854   1
 -10   8  23 -114.14  114.14   1
  -9   8  23 119.027 85.4066   1
  -8   8  23 48.8248 94.9252   1
  -7   8  23 322.972  92.661   1
  -6   8  23 -102.06  102.06   1
  -5   8  23-91.7567 93.5368   1
  -4   8  23 54.9617 91.3091   1
  -3   8  23 72.3409 90.8644   1
  -2   8  23-18.4335 88.6686   1
  -1   8  23 117.945 80.3786   1
   0   8  23 26.5058 204.753   1
   1   8  23-45.8604 98.6462   1
   2   8  23 64.5907 90.4214   1
   3   8  23-18.8588 93.4332   1
 -18   0  24 82.1506 78.8673   1
 -17   0  24 183.326 81.3894   1
 -16   0  24 125.052 83.9188   1
 -15   0  24 15.6425 81.5116   1
 -14   0  24 53.5613 78.2859   1
 -13   0  24 228.456 74.2307   1
 -12   0  24 425.977 87.5067   1
 -11   0  24 -41.317 74.3776   1
 -10   0  24 717.275 88.5257   1
  -9   0  24 1117.41 85.3154   1
  -8   0  24  800.42 88.7553   1
  -7   0  24  278.29  75.593   1
  -6   0  24 73.2227 74.0586   1
  -5   0  24 2090.10 113.388   1
  -4   0  24 736.893 86.0521   1
  -3   0  24 30.1478  75.374   1
  -2   0  24 795.976 85.6465   1
  -1   0  24 2013.33 106.937   1
   0   0  24 1127.40 266.916   1
   1   0  24 76.2775 71.1881   1
   2   0  24 247.497 75.6952   1
   3   0  24 335.512 79.3921   1
   4   0  24 715.665 86.5652   1
   5   0  24-78.3136 78.3136   1
   6   0  24 624.003 102.852   1
   7   0  24 118.061 85.0674   1
   8   0  24-86.3263 86.3263   1
   9   0  24 146.469 45.4747   1
  10   0  24  18.242  5.3742   1
  11   0  24-47.7588 103.465   1
 -17   1  24-96.6293 96.6293   1
 -16   1  24 102.485 84.9905   1
 -15   1  24-32.5072 81.6777   1
 -14   1  24 -55.034 82.5466   1
 -13   1  24   40.84 11.9076   1
 -12   1  24-35.8867 74.2794   1
 -11   1  24 35.0782  77.661   1
 -10   1  24 26.7438 78.5527   1
  -9   1  24 52.6883 75.2703   1
  -8   1  24 441.947  84.538   1
  -7   1  24  458.29  85.461   1
  -6   1  24 49.4805 67.9338   1
  -5   1  24-81.4579 81.4579   1
  -4   1  24 1288.24  105.11   1
  -3   1  24 48.8457  69.057   1
  -2   1  24-73.3907 73.3907   1
  -1   1  24 839.192 94.6473   1
   0   1  24 386.081 117.081   1
   1   1  24 516.748 124.748   1
   2   1  24-76.5572 76.5572   1
   3   1  24  81.011 86.1226   1
   4   1  24 1549.15 109.434   1
   5   1  24 188.609 85.7257   1
   6   1  24 263.093 80.8196   1
   7   1  24  23.286 83.6526   1
   8   1  24-32.8707 84.7742   1
   9   1  24 51.2002 91.1235   1
  10   1  24-8.70929 98.3983   1
  11   1  24 9.60775 96.1148   1
 -17   2  24-54.9188 90.4088   1
 -16   2  24 78.5509  95.447   1
 -15   2  24 25.3392 81.0711   1
 -14   2  24 96.2649 92.8814   1
 -13   2  24-15.2029 79.3707   1
 -12   2  24 230.522 81.9084   1
 -11   2  24 186.627 86.9789   1
 -10   2  24-76.0188 76.0188   1
  -9   2  24 141.927 73.4999   1
  -8   2  24 171.551  76.899   1
  -7   2  24   84.90 27.3209   1
  -6   2  24 356.901 87.9579   1
  -5   2  24 2318.46 122.694   1
  -4   2  24 638.363 80.4342   1
  -3   2  24 105.897 84.7137   1
  -2   2  24-77.9993 77.9993   1
  -1   2  24 659.277 100.122   1
   0   2  24-70.4666 70.4666   1
   1   2  24-98.6177 98.6177   1
   2   2  24 207.671 74.0468   1
   3   2  24  117.60 86.0673   1
   4   2  24-21.3363 80.2119   1
   5   2  24 279.444 85.4531   1
   6   2  24-86.4492 86.4492   1
   7   2  24-81.4577 81.4577   1
   8   2  24 -84.177  84.177   1
   9   2  24-69.7097 93.8138   1
  10   2  24-92.2845 92.2845   1
  11   2  24 19.0163 92.4862   1
 -17   3  24-37.7433 96.9246   1
 -16   3  24  17.994 89.1276   1
 -15   3  24-17.1287  83.914   1
 -14   3  24 150.601 93.2719   1
 -13   3  24 145.371 82.0925   1
 -12   3  24-23.0779 79.4805   1
 -11   3  24 52.9609 81.1575   1
 -10   3  24 669.435 96.4873   1
  -9   3  24-14.5108 79.3764   1
  -8   3  24 352.388  82.768   1
  -7   3  24 378.728 99.7953   1
  -6   3  24 26.4337 83.5655   1
  -5   3  24 190.962 74.1695   1
  -4   3  24  144.04 68.1859   1
  -3   3  24-58.7922 80.0984   1
  -2   3  24 97.9707 63.8967   1
  -1   3  24-46.0011 86.0313   1
   0   3  24 30.2149 66.8549   1
   1   3  24 122.636 74.9412   1
   2   3  24 -21.295 74.9421   1
   3   3  24-86.0254 86.0254   1
   4   3  24 7.66472 93.7062   1
   5   3  24-81.8048 81.8048   1
   6   3  24 132.986 82.6936   1
   7   3  24 220.055  87.849   1
   8   3  24  186.05 77.6631   1
   9   3  24-89.6776 89.6776   1
  10   3  24-88.9068 88.9068   1
 -16   4  24-76.5643 98.3203   1
 -15   4  24 -82.539  84.275   1
 -14   4  24 211.688 85.8895   1
 -13   4  24 169.819 86.6363   1
 -12   4  24 57.1148 84.7985   1
 -11   4  24-7.77615 83.8384   1
 -10   4  24-61.2986 78.5582   1
  -9   4  24-7.75865 94.8546   1
  -8   4  24 80.1072 82.6937   1
  -7   4  24-36.1442 77.4466   1
  -6   4  24 225.202 87.6779   1
  -5   4  24 188.038 81.5735   1
  -4   4  24 1154.44 105.496   1
  -3   4  24 179.056 77.1098   1
  -2   4  24 159.178 73.5949   1
  -1   4  24-20.5158 70.0971   1
   0   4  24-7.16262 58.2499   1
   1   4  24 -78.477  78.477   1
   2   4  24-102.253 102.253   1
   3   4  24    0.00 76.6206   1
   4   4  24-83.3511 83.3511   1
   5   4  24-79.0348 79.8885   1
   6   4  24 32.2709  75.586   1
   7   4  24 126.469 79.7867   1
   8   4  24 191.737 83.9924   1
   9   4  24 63.6096 76.3333   1
  10   4  24 217.073 70.3824   1
 -15   5  24-58.2166  91.731   1
 -14   5  24 84.4839 98.5614   1
 -13   5  24 117.672 85.1855   1
 -12   5  24 313.735 94.6457   1
 -11   5  24 41.9805 95.3346   1
 -10   5  24 114.353 89.9058   1
  -9   5  24 32.2381 87.9915   1
  -8   5  24 311.292 85.2121   1
  -7   5  24-60.7519 87.6549   1
  -6   5  24 -75.361  75.361   1
  -5   5  24-80.3969 80.3969   1
  -4   5  24 44.0054 75.9239   1
  -3   5  24-71.4755 71.4755   1
  -2   5  24-82.4979 82.4979   1
  -1   5  24 222.121 85.7582   1
   0   5  24-122.908 145.497   1
   1   5  24 105.922 82.8571   1
   2   5  24-88.6599 88.6599   1
   3   5  24 -16.165 91.0438   1
   4   5  24-88.3245 88.3245   1
   5   5  24 132.247 77.1431   1
   6   5  24 93.9425 81.2456   1
   7   5  24-84.4944 84.4944   1
   8   5  24  91.124 85.2185   1
 -13   6  24 115.772 89.0512   1
 -12   6  24  65.751 20.9045   1
 -11   6  24-36.2988 85.8798   1
 -10   6  24 79.4551  84.747   1
  -9   6  24 317.785 86.2658   1
  -8   6  24 184.342 74.6167   1
  -7   6  24  205.70 75.2763   1
  -6   6  24 113.472 89.0352   1
  -5   6  24 152.313 87.0335   1
  -4   6  24 39.9236 83.3156   1
  -3   6  24 284.705 81.3457   1
  -2   6  24 55.2191 76.7942   1
  -1   6  24 166.902 81.7366   1
   0   6  24 -71.626  71.626   1
   1   6  24  202.72 78.6934   1
   2   6  24 32.4077 77.6108   1
   3   6  24 50.1737 77.3916   1
   4   6  24-60.2216 81.4192   1
   5   6  24 192.011 85.4307   1
   6   6  24-36.2762 92.7999   1
   7   6  24 18.5156 85.8427   1
 -11   7  24 225.065 85.1875   1
 -10   7  24-57.1621 98.2512   1
  -9   7  24-64.9599 89.8714   1
  -8   7  24-90.4218 90.4218   1
  -7   7  24-90.9584 90.9584   1
  -6   7  24-87.0995 87.0995   1
  -5   7  24 8.76604 90.2734   1
  -4   7  24 137.953 89.0641   1
  -3   7  24 26.0992 88.7262   1
  -2   7  24-17.3334 97.0466   1
  -1   7  24 76.8277 84.5944   1
   0   7  24-54.8318 68.5881   1
   1   7  24 17.1374 92.5255   1
   2   7  24 132.301 81.9383   1
   3   7  24 -102.90  102.90   1
   4   7  24 99.9847 83.8865   1
   5   7  24-96.2573 96.2573   1
  -8   8  24-49.2647 95.8494   1
  -7   8  24 125.695 94.4974   1
  -6   8  24 181.889 89.6122   1
  -5   8  24 235.775 79.4788   1
  -4   8  24 93.1626 88.7675   1
  -3   8  24  83.975 86.6016   1
  -2   8  24 -18.281 92.2887   1
  -1   8  24 129.989 90.1256   1
   0   8  24 138.924 83.6696   1
   1   8  24 225.806 90.1462   1
   2   8  24 66.6664 89.7348   1
 -17   1  25 99.9759 80.9678   1
 -16   1  25 52.0723 78.5235   1
 -15   1  25 183.566 90.9527   1
 -14   1  25 8.27406   86.86   1
 -13   1  25 308.743 81.1151   1
 -12   1  25   1.263  0.3142   1
 -11   1  25 136.754 80.3999   1
 -10   1  25-20.7407 72.1671   1
  -9   1  25 68.0789 77.2075   1
  -8   1  25 805.281 89.7509   1
  -7   1  25 130.617  81.528   1
  -6   1  25 374.001  84.128   1
  -5   1  25 191.833 80.0701   1
  -4   1  25 3273.61 132.816   1
  -3   1  25 184.075  72.793   1
  -2   1  25-80.4653 80.4653   1
  -1   1  25 491.303 93.2226   1
   0   1  25 1169.73 81.6396   1
   1   1  25-113.879 113.879   1
   2   1  25  240.15  72.719   1
   3   1  25-21.1982  73.759   1
   4   1  25-83.3081 83.3081   1
   5   1  25-86.9637 86.9637   1
   6   1  25 54.7234 72.6874   1
   7   1  25 41.1732 81.4939   1
   8   1  25    0.00 82.6135   1
   9   1  25-88.9343 88.9343   1
  10   1  25-99.6399 99.6399   1
 -17   2  25 167.539 86.2804   1
 -16   2  25-53.5986 97.1559   1
 -15   2  25-60.2954 92.9576   1
 -14   2  25-66.1547 91.2815   1
 -13   2  25 71.1869 84.5831   1
 -12   2  25-78.7309 78.7309   1
 -11   2  25 67.0194 72.8826   1
 -10   2  25 50.2753 72.9014   1
  -9   2  25-74.6001 74.6001   1
  -8   2  25 212.151 75.4718   1
  -7   2  25 181.206 73.8216   1
  -6   2  25 212.363 83.9335   1
  -5   2  25-81.4719 81.4719   1
  -4   2  25 626.988 96.6518   1
  -3   2  25-65.6109 79.0656   1
  -2   2  25 13.4663 82.4982   1
  -1   2  25-88.4751 88.4751   1
   0   2  25-90.6782 90.6782   1
   1   2  25 48.1354 76.8505   1
   2   2  25 91.3246 84.5568   1
   3   2  25 86.3754 77.0557   1
   4   2  25  333.29 82.2645   1
   5   2  25 819.706 92.5912   1
   6   2  25 262.082 87.6424   1
   7   2  25 98.8914 92.0685   1
   8   2  25-69.1855 80.2935   1
   9   2  25 179.756 87.3122   1
  10   2  25 -93.509  93.509   1
 -16   3  25 46.7157 85.7892   1
 -15   3  25-85.7281 85.7281   1
 -14   3  25 119.601 82.2842   1
 -13   3  25 16.9587 80.5448   1
 -12   3  25 183.034 82.1995   1
 -11   3  25 208.373 94.0223   1
 -10   3  25-93.9888 93.9888   1
  -9   3  25-83.8024 83.8024   1
  -8   3  25 99.8583 97.3173   1
  -7   3  25-87.9925 87.9925   1
  -6   3  25 407.727 84.5861   1
  -5   3  25 75.2729 69.3533   1
  -4   3  25-54.1182 78.6426   1
  -3   3  25 149.662 72.7167   1
  -2   3  25 764.357  93.854   1
  -1   3  25 329.749 90.4737   1
   0   3  25-29.4092 108.231   1
   1   3  25  -79.49   79.49   1
   2   3  25-76.9647 76.9647   1
   3   3  25-51.6096 79.5253   1
   4   3  25-76.1715 82.0949   1
   5   3  25 165.106   88.90   1
   6   3  25-24.5686 83.0209   1
   7   3  25-42.3856 92.4076   1
   8   3  25 8.48566 90.7857   1
   9   3  25  255.61 84.0721   1
 -15   4  25 290.109 87.8109   1
 -14   4  25 26.6501 84.2497   1
 -13   4  25-88.4387 88.4387   1
 -12   4  25-85.7596 85.7596   1
 -11   4  25-80.5285 80.5285   1
 -10   4  25-7.69952 85.5726   1
  -9   4  25 207.737 86.3432   1
  -8   4  25 497.043 93.0917   1
  -7   4  25 318.238  91.295   1
  -6   4  25-7.66878 86.9432   1
  -5   4  25  79.188 83.4463   1
  -4   4  25 330.069 85.0647   1
  -3   4  25-77.3354 77.3354   1
  -2   4  25-88.3015 88.3015   1
  -1   4  25 108.574 67.0081   1
   0   4  25 73.3026 102.116   1
   1   4  25 215.061 77.0459   1
   2   4  25 241.944 87.9822   1
   3   4  25 100.595 77.7701   1
   4   4  25  126.71 85.3157   1
   5   4  25-86.9503 86.9503   1
   6   4  25 92.8113 85.2198   1
   7   4  25 104.589 86.8706   1
   8   4  25-93.5937 93.5937   1
   9   4  25    0.00 87.6772   1
 -14   5  25 171.743 89.7934   1
 -13   5  25 100.924 85.2594   1
 -12   5  25 53.8327 80.7491   1
 -11   5  25-60.6658 83.1967   1
 -10   5  25 134.942 79.5841   1
  -9   5  25-89.7986 89.7986   1
  -8   5  25 72.3949 85.3249   1
  -7   5  25-62.8042 86.0248   1
  -6   5  25-69.5534 79.0046   1
  -5   5  25-72.8607 72.8607   1
  -4   5  25 7.69775 79.5647   1
  -3   5  25 99.0636 78.5683   1
  -2   5  25 91.2096 78.4217   1
  -1   5  25 329.256   84.23   1
   0   5  25 91.8049  59.827   1
   1   5  25 47.4713 84.7618   1
   2   5  25    0.00 76.9967   1
   3   5  25 57.4393 92.9102   1
   4   5  25 150.098 79.2658   1
   5   5  25 154.069  73.247   1
   6   5  25-87.4286 87.4286   1
   7   5  25 45.3352 86.4634   1
 -12   6  25-100.266 100.266   1
 -11   6  25  148.22 85.0748   1
 -10   6  25 125.942 97.9521   1
  -9   6  25-89.8373 89.8373   1
  -8   6  25    0.00 85.2437   1
  -7   6  25-8.67651 80.6748   1
  -6   6  25  125.45 87.3805   1
  -5   6  25-74.1987  90.591   1
  -4   6  25-49.0425 81.7468   1
  -3   6  25 7.72036 78.0839   1
  -2   6  25 171.145 85.5678   1
  -1   6  25 73.3865 84.4838   1
   0   6  25 561.635 145.524   1
   1   6  25 91.6577 89.1094   1
   2   6  25 169.282 78.7127   1
   3   6  25-95.3909 95.3909   1
   4   6  25  31.429  9.9937   1
   5   6  25 144.465 83.9848   1
   6   6  25 157.519 87.9724   1
 -10   7  25-100.862 100.862   1
  -9   7  25 -92.551  92.551   1
  -8   7  25 9.65673 87.8209   1
  -7   7  25-98.8806 98.8806   1
  -6   7  25-86.3167 86.3167   1
  -5   7  25  231.08  78.187   1
  -4   7  25 291.688 92.6173   1
  -3   7  25  93.102 30.5476   1
  -2   7  25 131.461 91.0809   1
  -1   7  25-106.165 106.165   1
   0   7  25 149.032  66.057   1
   1   7  25 152.147 86.7001   1
   2   7  25  54.291 17.3782   1
   3   7  25-55.7068 87.7764   1
   4   7  25 65.6086 94.1977   1
  -6   8  25-105.494 105.494   1
  -5   8  25-38.5073 92.7615   1
  -4   8  25 105.407 89.7228   1
  -3   8  25 143.076 94.5223   1
  -2   8  25-28.4838 93.2271   1
  -1   8  25-91.9529 91.9529   1
 -16   0  26 122.329 79.3914   1
 -15   0  26 59.2031 75.4164   1
 -14   0  26 120.963 75.4975   1
 -13   0  26 47.1412 80.4648   1
 -12   0  26 45.5728 83.0067   1
 -11   0  26 146.667 81.4789   1
 -10   0  26-42.4277 77.5225   1
  -9   0  26 313.004 71.1011   1
  -8   0  26 184.192 75.3141   1
  -7   0  26 86.9323 76.2673   1
  -6   0  26 974.609 108.471   1
  -5   0  26 770.048  96.355   1
  -4   0  26 1270.86 112.281   1
  -3   0  26 2867.30 134.097   1
  -2   0  26 6.64375 84.6745   1
  -1   0  26 589.534 89.1001   1
   0   0  26 875.732 81.8697   1
   1   0  26-78.8079 78.8079   1
   2   0  26-71.5307 74.0484   1
   3   0  26-73.4991 83.6367   1
   4   0  26-85.6741 85.6741   1
   5   0  26 188.262 81.7785   1
   6   0  26  188.24 73.5808   1
   7   0  26-34.3765 86.8091   1
   8   0  26 70.8079 91.5317   1
   9   0  26-65.0734 92.8401   1
  10   0  26 136.009 88.9333   1
 -16   1  26-9.01369 86.0724   1
 -15   1  26   8.332  2.5618   1
 -14   1  26 147.721 81.2489   1
 -13   1  26 483.702 93.6233   1
 -12   1  26 107.664 85.4729   1
 -11   1  26 237.707 78.1428   1
 -10   1  26-74.0967 74.0967   1
  -9   1  26 63.4543 76.6366   1
  -8   1  26-41.2477 78.3786   1
  -7   1  26 -75.994  75.994   1
  -6   1  26 270.003 81.0541   1
  -5   1  26-86.1481 87.8033   1
  -4   1  26  112.84 87.9454   1
  -3   1  26 159.576 83.1098   1
  -2   1  26-26.6502 80.7782   1
  -1   1  26 80.9465 76.7735   1
   0   1  26-178.977 178.977   1
   1   1  26-88.0237 88.0237   1
   2   1  26-42.8669 79.8512   1
   3   1  26 37.0843 82.5886   1
   4   1  26 -80.295  80.295   1
   5   1  26 157.672 81.3768   1
   6   1  26-24.6598 78.2319   1
   7   1  26 76.7804 85.3034   1
   8   1  26 230.245 80.4585   1
   9   1  26 147.736 85.0328   1
 -16   2  26-27.3986 90.5095   1
 -15   2  26 44.0075 82.2035   1
 -14   2  26  57.573 18.0338   1
 -13   2  26-86.3729 86.3729   1
 -12   2  26 133.736 83.8968   1
 -11   2  26-45.6981 83.9203   1
 -10   2  26 52.3666  83.115   1
  -9   2  26 72.3455 73.1719   1
  -8   2  26-14.1438 79.0399   1
  -7   2  26  733.37 90.7373   1
  -6   2  26 -48.313 89.1316   1
  -5   2  26  102.53 78.3563   1
  -4   2  26 442.983 78.4199   1
  -3   2  26 402.473 86.8419   1
  -2   2  26-84.4187 84.4187   1
  -1   2  26  353.11  89.536   1
   0   2  26-8.28041 126.498   1
   1   2  26-7.54727 81.3706   1
   2   2  26-78.9638 78.9638   1
   3   2  26  239.78 85.8182   1
   4   2  26 200.564  80.899   1
   5   2  26 191.635 87.7982   1
   6   2  26 57.5155 85.4237   1
   7   2  26-102.546 102.546   1
   8   2  26-92.5721 92.5721   1
   9   2  26 92.7782 82.5645   1
 -15   3  26-45.4304 90.0159   1
 -14   3  26 124.293 40.0333   1
 -13   3  26 8.40521 78.1523   1
 -12   3  26 -94.925  94.925   1
 -11   3  26 126.803 80.6167   1
 -10   3  26  69.686 82.2722   1
  -9   3  26 287.059 79.7426   1
  -8   3  26-83.9165 83.9165   1
  -7   3  26 43.6294 77.1987   1
  -6   3  26-7.54883 81.3875   1
  -5   3  26-71.3156 83.0596   1
  -4   3  26 57.0518 78.0204   1
  -3   3  26 78.0227 87.2567   1
  -2   3  26 42.7934 77.1949   1
  -1   3  26-50.3491 80.5586   1
   0   3  26 68.4306 76.3768   1
   1   3  26-83.9504 83.9504   1
   2   3  26-22.6774 90.7006   1
   3   3  26 46.2091 78.1344   1
   4   3  26-89.1068 89.1068   1
   5   3  26 244.774  83.275   1
   6   3  26 109.429 80.8081   1
   7   3  26 35.3877 86.7722   1
   8   3  26 36.2593 85.1697   1
 -14   4  26-87.7337 87.7337   1
 -13   4  26 44.2387 90.1866   1
 -12   4  26 225.726 72.7433   1
 -11   4  26  309.04 90.8477   1
 -10   4  26-87.3595 87.3595   1
  -9   4  26-88.9701 88.9701   1
  -8   4  26 46.5611   79.58   1
  -7   4  26 443.214 91.3488   1
  -6   4  26 136.059  98.872   1
  -5   4  26 29.5484  86.967   1
  -4   4  26 134.139 85.2068   1
  -3   4  26 74.1732 85.1349   1
  -2   4  26 230.768 85.0644   1
  -1   4  26  262.56 74.8976   1
   0   4  26-65.6837 65.6837   1
   1   4  26-85.7128 85.7128   1
   2   4  26-108.321 108.321   1
   3   4  26-89.8004 89.8004   1
   4   4  26   19.80  4.9108   1
   5   4  26 118.212 81.3287   1
   6   4  26-84.6506 84.6506   1
   7   4  26 62.8464 86.3052   1
   8   4  26-81.2721 81.2721   1
 -13   5  26 84.4525 84.4525   1
 -12   5  26-45.5891 96.3345   1
 -11   5  26-91.0119 91.0119   1
 -10   5  26-77.9917 89.1373   1
  -9   5  26    0.00 86.4125   1
  -8   5  26 65.7652  81.992   1
  -7   5  26 -16.199 84.4114   1
  -6   5  26 296.203 90.2241   1
  -5   5  26 71.3746 82.4244   1
  -4   5  26 141.661 81.4308   1
  -3   5  26    0.00 91.4519   1
  -2   5  26 173.294 79.4616   1
  -1   5  26-88.6045 88.6045   1
   0   5  26-64.0228 120.475   1
   1   5  26 227.922 92.5134   1
   2   5  26-88.1644 88.1644   1
   3   5  26 -8.3852 91.3861   1
   4   5  26-60.2725 94.5951   1
   5   5  26 239.079 88.6106   1
   6   5  26-86.8253 86.8253   1
 -11   6  26 56.4616 85.9965   1
 -10   6  26-90.1009 90.1009   1
  -9   6  26-99.3655 99.3655   1
  -8   6  26-17.2392 90.4875   1
  -7   6  26-52.4379 89.3988   1
  -6   6  26  25.725  86.593   1
  -5   6  26-42.7548 83.8008   1
  -4   6  26 185.084 83.5831   1
  -3   6  26   84.22 82.5202   1
  -2   6  26-16.9724 86.5484   1
  -1   6  26 33.8476 86.3236   1
   0   6  26-7.99132 66.8168   1
   1   6  26 172.598 84.1893   1
   2   6  26-78.9431 83.9774   1
   3   6  26-26.8105 91.3169   1
   4   6  26-54.3229 94.4377   1
   5   6  26 65.0397 85.8792   1
  -9   7  26 9.59919 91.6634   1
  -8   7  26  18.909  5.2516   1
  -7   7  26-92.7613 92.7613   1
  -6   7  26 37.1445 93.2951   1
  -5   7  26-55.0897 88.6641   1
  -4   7  26 18.0119   95.22   1
  -3   7  26    0.00  88.046   1
  -2   7  26 280.258 99.6636   1
  -1   7  26-54.3258  82.346   1
   0   7  26-17.0668 182.727   1
   1   7  26-94.4206 94.4206   1
   2   7  26 233.589 92.4228   1
 -15   1  27   1.812  0.4924   1
 -14   1  27    0.00 85.4711   1
 -13   1  27 195.519 94.5035   1
 -12   1  27 -55.447 85.6101   1
 -11   1  27-87.3296 87.3296   1
 -10   1  27 224.668 79.2482   1
  -9   1  27 29.4434 87.5174   1
  -8   1  27 49.9552 86.8024   1
  -7   1  27 63.9627 72.9788   1
  -6   1  27 258.675  85.406   1
  -5   1  27-91.2997 91.2997   1
  -4   1  27-83.2183 83.2183   1
  -3   1  27    0.00 74.2991   1
  -2   1  27-6.62044 81.8938   1
  -1   1  27 49.7406 73.7827   1
   0   1  27-93.4827 93.4827   1
   1   1  27-90.8069 90.8069   1
   2   1  27-75.1795 84.3638   1
   3   1  27 53.6051 77.8971   1
   4   1  27 -78.971 79.8148   1
   5   1  27-48.8779 83.4291   1
   6   1  27-88.7655 88.7655   1
   7   1  27 202.733 83.9773   1
   8   1  27 128.526 80.8662   1
 -15   2  27-94.6604 94.6604   1
 -14   2  27-83.9777 83.9777   1
 -13   2  27-58.4705  88.115   1
 -12   2  27-56.8335 86.4869   1
 -11   2  27 8.24162 82.3986   1
 -10   2  27-81.6164 81.6164   1
  -9   2  27    0.00 77.5343   1
  -8   2  27 316.929 89.1337   1
  -7   2  27-82.5842 82.5842   1
  -6   2  27 544.667 90.0919   1
  -5   2  27-7.44254 81.8945   1
  -4   2  27 35.6018 89.4203   1
  -3   2  27-57.1861 81.2225   1
  -2   2  27  392.48 91.2707   1
  -1   2  27 50.6804 82.2479   1
   0   2  27  151.71 57.2458   1
   1   2  27-84.9778 84.9778   1
   2   2  27    0.00 75.0975   1
   3   2  27-91.1015 91.1015   1
   4   2  27  31.814  85.404   1
   5   2  27-84.7237 84.7237   1
   6   2  27 283.263 89.0978   1
   7   2  27 17.6865 85.0752   1
   8   2  27-93.7097 93.7097   1
 -14   3  27-92.4895 92.4895   1
 -13   3  27 34.9863 84.1237   1
 -12   3  27 8.32789  79.106   1
 -11   3  27-80.7498 80.7498   1
 -10   3  27-39.9493 89.8859   1
  -9   3  27 155.614 81.5508   1
  -8   3  27 175.572 69.0693   1
  -7   3  27-89.8636 89.8636   1
  -6   3  27-92.3632 92.3632   1
  -5   3  27 221.354 79.8844   1
  -4   3  27 183.921 79.0659   1
  -3   3  27 110.706 74.0797   1
  -2   3  27 162.344 82.4221   1
  -1   3  27 141.566 79.9441   1
   0   3  27 49.4924 64.1443   1
   1   3  27-94.1725 94.1725   1
   2   3  27 62.5366 100.055   1
   3   3  27-15.8505 84.2628   1
   4   3  27-33.3908 89.3335   1
   5   3  27  220.57 85.2248   1
   6   3  27 209.899 86.1311   1
   7   3  27 99.6153  87.889   1
 -14   4  27-75.1001 94.5041   1
 -13   4  27-89.3498 89.3498   1
 -12   4  27    0.00 91.7882   1
 -11   4  27 26.0783 91.7011   1
 -10   4  27 8.40652 81.5325   1
  -9   4  27-57.1081 89.8618   1
  -8   4  27 8.39237 86.4253   1
  -7   4  27 94.7421 86.3564   1
  -6   4  27 -85.457 93.8272   1
  -5   4  27 23.4369 83.7108   1
  -4   4  27 84.4895 85.3297   1
  -3   4  27 53.4962 80.2488   1
  -2   4  27-46.7826 82.7019   1
  -1   4  27-70.1235 79.3115   1
   0   4  27  150.19 64.2945   1
   1   4  27  40.195 12.3731   1
   2   4  27-65.0095 92.5094   1
   3   4  27    0.00 85.8019   1
   4   4  27 213.187 86.6079   1
   5   4  27 236.438 90.7481   1
   6   4  27 324.631 84.9068   1
 -12   5  27-96.2713 96.2713   1
 -11   5  27 17.8578  85.899   1
 -10   5  27-61.9839  94.246   1
  -9   5  27 129.686 88.1575   1
  -8   5  27 127.784 91.3959   1
  -7   5  27-88.7115 88.7115   1
  -6   5  27 189.803  102.91   1
  -5   5  27-88.4279 88.4279   1
  -4   5  27-8.41001 85.7714   1
  -3   5  27    0.00 92.3456   1
  -2   5  27-48.6169 99.7506   1
  -1   5  27 155.666 81.1821   1
   0   5  27 34.8322 74.7896   1
   1   5  27-94.2833 94.2833   1
   2   5  27  170.80 74.1512   1
   3   5  27 25.7911 89.0286   1
   4   5  27 17.4466 93.0575   1
   5   5  27-45.6421 84.6511   1
 -10   6  27 245.382 95.2373   1
  -9   6  27 305.534 91.5779   1
  -8   6  27-99.8792 99.8792   1
  -7   6  27 240.995 87.7114   1
  -6   6  27-17.8367 86.6508   1
  -5   6  27-87.2793 92.3681   1
  -4   6  27 52.4066 90.4516   1
  -3   6  27-8.43363 86.8502   1
  -2   6  27 86.6372 87.4821   1
  -1   6  27 244.178 83.9063   1
   0   6  27-70.7337 70.7337   1
   1   6  27-96.0319 96.0319   1
   2   6  27 171.619 82.4801   1
   3   6  27 27.4275 82.2913   1
  -6   7  27 302.934 82.1503   1
  -5   7  27 56.2934  92.109   1
  -4   7  27-84.1529 97.7499   1
  -3   7  27 27.9543 102.511   1
  -2   7  27-55.7316 97.9475   1
  -1   7  27 46.2848 92.5696   1
 -15   0  28 61.4733  84.626   1
 -14   0  28-90.3331 90.3331   1
 -13   0  28-41.6244 84.0528   1
 -12   0  28 104.225 68.9463   1
 -11   0  28 23.2875 87.5299   1
 -10   0  28 129.503 88.4784   1
  -9   0  28-22.5605 79.7798   1
  -8   0  28-29.0673 79.1262   1
  -7   0  28 80.1074 84.1538   1
  -6   0  28-21.8993 84.3475   1
  -5   0  28 50.4059 91.0555   1
  -4   0  28  772.82 92.9374   1
  -3   0  28 150.436 81.7525   1
  -2   0  28 130.395 80.3666   1
  -1   0  28 534.821 90.5054   1
   0   0  28 46.4878  81.744   1
   1   0  28 7.45639 67.9576   1
   2   0  28-78.2059 78.2059   1
   3   0  28-82.7021 82.7021   1
   4   0  28 41.1097 84.7293   1
   5   0  28 119.649 94.3669   1
   6   0  28 35.5542 88.8718   1
   7   0  28 128.407 98.6476   1
 -15   1  28 -83.088  83.088   1
 -14   1  28-84.7683 84.7683   1
 -13   1  28  92.122 79.9991   1
 -12   1  28 122.132 68.7541   1
 -11   1  28-63.1593 90.6812   1
 -10   1  28 77.0125 83.4916   1
  -9   1  28 68.1755  91.713   1
  -8   1  28-85.3324 85.3324   1
  -7   1  28 43.9552 78.9523   1
  -6   1  28-57.8844 86.4128   1
  -5   1  28 296.432 84.9304   1
  -4   1  28 -43.362 88.3588   1
  -3   1  28-65.5859 80.3377   1
  -2   1  28 28.7511 78.0537   1
  -1   1  28-14.8269 81.5258   1
   0   1  28 26.2604 59.5336   1
   1   1  28-87.7351 87.7351   1
   2   1  28  124.50 75.5267   1
   3   1  28-8.32543  80.746   1
   4   1  28-84.3297 84.3297   1
   5   1  28-51.0977 82.9252   1
   6   1  28 88.2384 87.4032   1
   7   1  28-89.3894 89.3894   1
 -14   2  28-26.9298 90.5914   1
 -13   2  28 102.869 92.2521   1
 -12   2  28-75.1402  89.025   1
 -11   2  28 129.921 80.8948   1
 -10   2  28-79.3056 85.0276   1
  -9   2  28 155.432 79.3552   1
  -8   2  28   7.354   2.195   1
  -7   2  28 -86.022  86.022   1
  -6   2  28 328.002 91.8361   1
  -5   2  28 66.4809 84.5394   1
  -4   2  28 472.449 97.7805   1
  -3   2  28 59.2262  80.612   1
  -2   2  28 171.318 84.8316   1
  -1   2  28 75.0497 83.2985   1
   0   2  28-61.0119 61.0119   1
   1   2  28-88.5194 88.5194   1
   2   2  28  24.031 75.4047   1
   3   2  28 171.004 83.8431   1
   4   2  28 -8.3186 84.8391   1
   5   2  28  250.02 90.8443   1
   6   2  28  26.729 91.0391   1
   7   2  28 165.745 86.2178   1
 -14   3  28 9.07819 83.3888   1
 -13   3  28 26.4152 84.1934   1
 -12   3  28 -60.243 89.9501   1
 -11   3  28-88.2871 88.2871   1
 -10   3  28-92.3952 92.3952   1
  -9   3  28 72.5926 89.9232   1
  -8   3  28 482.609   94.05   1
  -7   3  28-84.1561 84.1561   1
  -6   3  28 123.772 77.5622   1
  -5   3  28 130.389 86.6497   1
  -4   3  28 76.7639 80.0715   1
  -3   3  28-85.8731 85.8731   1
  -2   3  28-91.6836 91.6836   1
  -1   3  28 279.296 78.5034   1
   0   3  28-19.4255 54.9462   1
   1   3  28-78.5853 78.5853   1
   2   3  28-73.6653 97.6691   1
   3   3  28-8.28447 91.1115   1
   4   3  28 316.674 90.3632   1
   5   3  28  78.832 87.1222   1
   6   3  28  18.275 81.3986   1
 -12   4  28 9.17244 87.5884   1
 -11   4  28 220.038 86.6846   1
 -10   4  28 103.273 89.9425   1
  -9   4  28-93.1991 93.1991   1
  -8   4  28 115.585 83.9877   1
  -7   4  28-24.9337 102.212   1
  -6   4  28-48.1658 85.5324   1
  -5   4  28 248.141 78.0108   1
  -4   4  28 55.5676 92.8874   1
  -3   4  28 -83.719  83.719   1
  -2   4  28-93.6143 93.6143   1
  -1   4  28-85.2849 85.2849   1
   0   4  28-70.2198 70.2198   1
   1   4  28-90.1788 90.1788   1
   2   4  28-100.072 100.072   1
   3   4  28 241.427  81.854   1
   4   4  28-61.9993 91.7578   1
   5   4  28-97.5335 97.5335   1
 -11   5  28 223.217 94.3361   1
 -10   5  28-18.5029 89.1446   1
  -9   5  28-44.5029 84.8068   1
  -8   5  28 201.211 97.2552   1
  -7   5  28 327.321 100.454   1
  -6   5  28 25.9112 91.9442   1
  -5   5  28 8.34784 100.995   1
  -4   5  28 25.0069 90.8458   1
  -3   5  28 403.629 96.5388   1
  -2   5  28-98.8959 98.8959   1
  -1   5  28 34.0244 85.4734   1
   0   5  28 88.8715 103.173   1
   1   5  28 17.3774 81.1035   1
   2   5  28   0.326 86.7846   1
   3   5  28 45.4036 89.9868   1
  -8   6  28-18.6026 89.6251   1
  -7   6  28   0.101 80.9771   1
  -6   6  28 26.9321 97.6209   1
  -5   6  28-90.6734 90.6734   1
  -4   6  28-17.5877 90.4623   1
  -3   6  28 98.6109 94.4318   1
  -2   6  28 89.2163 89.2163   1
  -1   6  28-89.0125 89.0125   1
   0   6  28 73.1317 109.139   1
   1   6  28 128.365 85.2961   1
 -14   1  29 53.6393 87.2687   1
 -13   1  29 43.2795 80.9414   1
 -12   1  29 159.648 94.6676   1
 -11   1  29  318.87 84.3328   1
 -10   1  29  11.784  3.2182   1
  -9   1  29-8.05442  80.527   1
  -8   1  29 547.611 86.2989   1
  -7   1  29 75.9317 78.3571   1
  -6   1  29-75.2493 75.2493   1
  -5   1  29-88.3648 88.3648   1
  -4   1  29 263.174 94.2258   1
  -3   1  29 -74.891  74.891   1
  -2   1  29 61.1917  75.062   1
  -1   1  29-31.0767 83.4247   1
   0   1  29 198.306 97.5804   1
   1   1  29 55.9127 88.7978   1
   2   1  29 32.1604 84.1105   1
   3   1  29 -83.534  83.534   1
   4   1  29-34.0174 84.6314   1
   5   1  29 61.5967 89.0729   1
   6   1  29 173.739 83.5227   1
 -13   2  29 44.5091 89.0183   1
 -12   2  29 292.295 77.7285   1
 -11   2  29-25.1135 79.3919   1
 -10   2  29 204.287 77.0181   1
  -9   2  29 224.721 76.2594   1
  -8   2  29 110.426  89.309   1
  -7   2  29-96.7093 96.7093   1
  -6   2  29-87.0432 87.0432   1
  -5   2  29 346.085 84.6917   1
  -4   2  29 22.8246 86.4199   1
  -3   2  29 100.408 83.2674   1
  -2   2  29 38.4153 85.8274   1
  -1   2  29    0.00 79.4112   1
   0   2  29 84.0232 51.5617   1
   1   2  29-90.3447 90.3447   1
   2   2  29 8.22964 86.3936   1
   3   2  29-102.232 102.232   1
   4   2  29  130.52 87.5665   1
   5   2  29  53.812 89.4095   1
   6   2  29-94.5953 94.5953   1
 -12   3  29 160.278 85.0452   1
 -11   3  29 95.6638 92.3961   1
 -10   3  29 203.602 94.8507   1
  -9   3  29 174.176 93.2219   1
  -8   3  29-65.4261 91.5895   1
  -7   3  29 48.2541 87.5234   1
  -6   3  29 184.082 85.0867   1
  -5   3  29-63.8354 84.2889   1
  -4   3  29 135.071 74.4944   1
  -3   3  29   1.262  0.3114   1
  -2   3  29 127.818 95.0474   1
  -1   3  29-90.9995 90.9995   1
   0   3  29-21.7472 93.9223   1
   1   3  29-91.1198 91.9356   1
   2   3  29-84.6165 91.1916   1
   3   3  29 112.649 95.3838   1
   4   3  29 18.1086 101.237   1
   5   3  29   4.136  1.2716   1
 -11   4  29 271.642 87.5211   1
 -10   4  29-100.656 100.656   1
  -9   4  29-95.6457 95.6457   1
  -8   4  29-95.5852 95.5852   1
  -7   4  29 25.5276 100.465   1
  -6   4  29 375.312  102.88   1
  -5   4  29-41.1286 92.1284   1
  -4   4  29 173.483 91.2661   1
  -3   4  29 140.534 77.2529   1
  -2   4  29 -66.538 94.4699   1
  -1   4  29 33.6692 85.4058   1
   0   4  29 116.064 69.4751   1
   1   4  29 215.028 75.5085   1
   2   4  29  48.072 15.6203   1
   3   4  29-102.559 102.559   1
   4   4  29 155.069 95.1736   1
  -9   5  29 155.518 96.4742   1
  -8   5  29 161.943 91.3496   1
  -7   5  29 168.354 83.7603   1
  -6   5  29-52.9994 90.2732   1
  -5   5  29 157.139 95.9393   1
  -4   5  29 78.4688 87.5503   1
  -3   5  29-89.0835 89.0835   1
  -2   5  29-70.0253   88.15   1
  -1   5  29-96.2592 97.9121   1
   0   5  29-25.2977 133.127   1
   1   5  29-91.1088 91.1088   1
   2   5  29-94.2834 94.2834   1
  -5   6  29   4.813  1.5056   1
  -4   6  29    0.00 98.7611   1
  -3   6  29-64.5944 94.4052   1
 -13   0  30 78.8047 92.2027   1
 -12   0  30 145.266 77.3653   1
 -11   0  30-84.6337 84.6337   1
 -10   0  30 252.811 80.8378   1
  -9   0  30 168.363 90.5378   1
  -8   0  30 158.391  79.591   1
  -7   0  30-31.1183 82.1778   1
  -6   0  30-15.1974 81.5939   1
  -5   0  30 139.568 85.0232   1
  -4   0  30  93.318 76.4269   1
  -3   0  30 288.889 87.1504   1
  -2   0  30 15.3821 93.9187   1
  -1   0  30-85.3057 85.3057   1
   0   0  30 2.49212 84.8104   1
   1   0  30-66.3061 81.8591   1
   2   0  30-25.4795 88.7699   1
   3   0  30  63.269 20.1454   1
   4   0  30  116.07 85.3911   1
   5   0  30-83.2787 96.6097   1
 -13   1  30-35.7591 89.0028   1
 -12   1  30 51.7172 85.1382   1
 -11   1  30-92.4149 92.4149   1
 -10   1  30-82.9691 82.9691   1
  -9   1  30 292.414 85.4909   1
  -8   1  30 48.0124 96.0247   1
  -7   1  30 102.604 76.9512   1
  -6   1  30 149.371 81.9152   1
  -5   1  30 344.384   86.90   1
  -4   1  30-91.9255 91.9255   1
  -3   1  30 164.861 83.2379   1
  -2   1  30-86.6835 86.6835   1
  -1   1  30-85.2726 85.2726   1
   0   1  30 27.1665 59.6758   1
   1   1  30-86.5653 86.5653   1
   2   1  30-90.0969 90.0969   1
   3   1  30-88.7365 88.7365   1
   4   1  30-62.6448 87.3786   1
   5   1  30 183.622 103.389   1
 -12   2  30 8.82501 85.8831   1
 -11   2  30-87.5458 87.5458   1
 -10   2  30-59.4757 87.6117   1
  -9   2  30 223.635 79.6392   1
  -8   2  30-65.2153 86.1565   1
  -7   2  30 177.318 94.2956   1
  -6   2  30-64.5506 85.5272   1
  -5   2  30 119.561 95.3227   1
  -4   2  30 87.3555 78.4618   1
  -3   2  30 103.679  92.341   1
  -2   2  30 96.5355 77.8733   1
  -1   2  30 8.12624 83.6846   1
   0   2  30-79.6099 181.901   1
   1   2  30  101.11 82.3513   1
   2   2  30-97.2198 97.2198   1
   3   2  30 184.193  78.586   1
   4   2  30-27.0702 87.7853   1
 -11   3  30-53.4789 93.1747   1
 -10   3  30-69.6838  93.183   1
  -9   3  30-59.9693 89.1443   1
  -8   3  30-96.4651 96.4651   1
  -7   3  30  334.06 87.5675   1
  -6   3  30-33.2551 89.2176   1
  -5   3  30 24.3465  84.389   1
  -4   3  30-90.9165 90.9165   1
  -3   3  30-41.4249 95.8422   1
  -2   3  30-88.5877 88.5877   1
  -1   3  30-91.0808 91.0808   1
   0   3  30 157.514 60.9287   1
   1   3  30 241.108 79.0144   1
   2   3  30 -17.938 97.0256   1
   3   3  30-93.0431 93.0431   1
 -10   4  30 345.718 96.4423   1
  -9   4  30 366.763 96.3866   1
  -8   4  30-98.7867 98.7867   1
  -7   4  30-52.2203 96.2881   1
  -6   4  30 163.946 92.1659   1
  -5   4  30-77.4573 83.9738   1
  -4   4  30-81.4957 81.4957   1
  -3   4  30  248.49 85.5434   1
  -2   4  30 232.137 83.8919   1
  -1   4  30-61.0751 92.8352   1
   0   4  30-58.4112 109.915   1
   1   4  30-103.387 103.387   1
   2   4  30 208.402  91.988   1
  -7   5  30 -87.901  87.901   1
  -6   5  30 154.242 92.7082   1
  -5   5  30  16.833  5.1519   1
  -4   5  30 45.0122 92.4818   1
  -3   5  30 35.9707 90.7392   1
  -2   5  30 35.9294 84.0999   1
  -1   5  30-45.6767 97.0619   1
 -11   1  31-17.3831 86.1221   1
 -10   1  31-97.3268 97.3268   1
  -9   1  31 42.0043 84.8047   1
  -8   1  31 339.782 99.2352   1
  -7   1  31-65.2183  91.462   1
  -6   1  31 219.939 82.0781   1
  -5   1  31-99.8188 99.8188   1
  -4   1  31  113.21 36.0384   1
  -3   1  31-89.0477 89.0477   1
  -2   1  31 41.0176 83.6421   1
  -1   1  31-24.9964 77.4103   1
   0   1  31 52.0162 76.0111   1
   1   1  31  34.872  81.911   1
   2   1  31-78.9125 86.2317   1
   3   1  31 71.8151 91.4019   1
 -11   2  31 151.263 92.3518   1
 -10   2  31 78.0843 87.6458   1
  -9   2  31-34.2936 82.1461   1
  -8   2  31 59.0772 91.0173   1
  -7   2  31-83.9191 88.7188   1
  -6   2  31-58.4192 96.0257   1
  -5   2  31-41.6625 92.9487   1
  -4   2  31-8.02524 94.6824   1
  -3   2  31-8.03732  82.769   1
  -2   2  31 83.7108 90.1441   1
  -1   2  31-58.8611  91.109   1
   0   2  31-25.5658 62.4472   1
   1   2  31-94.6872 94.6872   1
   2   2  31 124.891 85.1501   1
  -9   3  31-35.3397 96.3732   1
  -8   3  31    0.00 86.7631   1
  -7   3  31-102.872 102.872   1
  -6   3  31-51.4547 90.0478   1
  -5   3  31 187.434 89.2944   1
  -4   3  31 8.85032 87.7378   1
  -3   3  31 111.153 94.2325   1
  -2   3  31-42.7192 88.6596   1
  -1   3  31 95.1869 84.6968   1
   0   3  31 30.6787 61.6593   1
   1   3  31-103.447 103.447   1
  -7   4  31-92.1688 92.1688   1
  -6   4  31-93.7525 93.7525   1
  -5   4  31-62.2127 84.0295   1
  -4   4  31 194.671 92.0876   1
  -3   4  31 71.0647 86.4168   1
  -2   4  31 -93.669  93.669   1
  -1   4  31 296.321 92.8494   1
  -9   0  32 77.4411 82.9159   1
  -8   0  32-8.62239 78.4143   1
  -7   0  32 311.364  81.773   1
  -6   0  32 33.9033 93.0402   1
  -5   0  32 75.1324  90.943   1
  -4   0  32 16.6574 85.6776   1
  -3   0  32-75.6207 82.7822   1
  -2   0  32 272.375 87.8614   1
  -1   0  32-34.4726 84.9821   1
   0   0  32 87.9945 109.856   1
   1   0  32 294.946 98.5831   1
  -9   1  32-8.64321 86.4657   1
  -8   1  32 8.65897 90.5616   1
  -7   1  32-42.6118 86.0077   1
  -6   1  32 109.901 82.2316   1
  -5   1  32 76.0704 86.3752   1
  -4   1  32   66.47 21.8352   1
  -3   1  32  58.956 17.9913   1
  -2   1  32  48.586 14.4307   1
  -1   1  32-60.8352 87.2581   1
   0   1  32 118.111 60.5827   1
   1   1  32 80.5235 87.7774   1
  -8   2  32-34.8303 94.9841   1
  -7   2  32-68.9498  91.137   1
  -6   2  32-92.0542 92.0542   1
  -5   2  32-96.9482 96.9482   1
  -4   2  32-85.9544 85.9544   1
  -3   2  32 172.187 92.4737   1
  -2   2  32-78.2553 87.0442   1
  -1   2  32-79.2025 85.6053   1
   0   2  32-88.9752 88.9752   1
  -6   3  32    0.00 92.4482   1
  -5   3  32 132.376 87.7169   1
  -4   3  32 202.697 89.3724   1
  -3   3  32-43.9227  93.435   1
  -2   3  32-35.1714  99.117   1
  -6   1  33    0.00 90.2041   1
  -5   1  33 61.3279 80.9781   1
  -4   1  33 122.947 85.1173   1
  -3   1  33 70.3247   93.24   1
   0   0   0    0.00    0.00   1
;
_shelx_hkl_checksum     51456
_shelx_res_file
;
    X.res created by SHELXL-2014/7
TITL X in P2(1)/c
CELL 0.71073  18.2480  10.3040  27.5410  90.000 101.410  90.000
ZERR    4.00   0.0036   0.0021   0.0055   0.000   0.030   0.000
LATT  1
SYMM -X, 0.5+Y, 0.5-Z
SFAC C H N O
UNIT 224 192 24 52
ACTA
L.S. 8
BOND $H
CONF
SIZE .2 .2 .1
FMAP 2
PLAN 8
DFIX 1.50 .01 C55 C56
DELU .01 O8 N4
WGHT    0.050000    2.000000
FVAR       0.99474
N2    3    0.983081    0.939296    0.140101    11.00000    0.06986    0.03108 =
         0.05860   -0.00914    0.00726   -0.00892
AFIX  43
H2A   2    1.012678    1.004615    0.141088    11.00000   -1.20000
AFIX   0
C1    1    0.932039    0.596076    0.112798    11.00000    0.04154    0.03549 =
         0.04501   -0.00992    0.00741    0.00363
AFIX  13
H1A   2    0.983740    0.564640    0.119031    11.00000   -1.20000
AFIX   0
N1    3    0.790462    0.320505    0.250250    11.00000    0.09829    0.07092 =
         0.05761   -0.00172    0.01810   -0.00757
O1    4    0.824451    0.308753    0.291558    11.00000    0.15240    0.22173 =
         0.06338    0.03986    0.01282   -0.06466
C2    1    0.893685    0.517791    0.147135    11.00000    0.04824    0.03022 =
         0.04109   -0.00393    0.00368    0.00035
O2    4    0.727702    0.280884    0.236386    11.00000    0.09688    0.07395 =
         0.09074   -0.00917    0.04059   -0.01952
O3    4    1.103044    0.894521    0.101532    11.00000    0.05645    0.06160 =
         0.09343    0.00272    0.02389   -0.01660
N3    3    0.886292    0.473662   -0.016171    11.00000    0.07132    0.03742 =
         0.03564   -0.00215    0.00537    0.00078
AFIX  43
H3A   2    0.890293    0.417897   -0.038735    11.00000   -1.20000
AFIX   0
C3    1    0.928907    0.503587    0.195427    11.00000    0.05371    0.06814 =
         0.04734    0.00726    0.00120   -0.01179
AFIX  43
H3B   2    0.976198    0.539601    0.205546    11.00000   -1.20000
AFIX   0
N4    3    0.652127    0.575029    0.220697    11.00000    0.07907    0.13355 =
         0.06363    0.02923    0.01619    0.00492
O4    4    1.085374    0.678860    0.098666    11.00000    0.06300    0.05125 =
         0.06198   -0.01129    0.02259   -0.00217
C4    1    0.897454    0.438433    0.229626    11.00000    0.08134    0.07263 =
         0.03314    0.00986   -0.00131   -0.01410
AFIX  43
H4A   2    0.922665    0.429568    0.262276    11.00000   -1.20000
AFIX   0
O5    4    0.996656    0.340300    0.094476    11.00000    0.10729    0.04982 =
         0.05401   -0.00532   -0.01087    0.02757
C5    1    0.827337    0.386709    0.213914    11.00000    0.06981    0.04580 =
         0.05945   -0.00238    0.03275   -0.00583
N5    3    0.589715    0.549416    0.491432    11.00000    0.06137    0.02849 =
         0.05716   -0.01117    0.01396   -0.00604
AFIX  43
H5A   2    0.585032    0.617792    0.508465    11.00000   -1.20000
AFIX   0
O6    4    0.974539    0.273084    0.015697    11.00000    0.09255    0.03333 =
         0.06016   -0.00765    0.00422    0.01256
C6    1    0.789868    0.395477    0.166502    11.00000    0.06233    0.05294 =
         0.04748   -0.01197    0.00451   -0.01807
AFIX  43
H6A   2    0.742513    0.359467    0.156719    11.00000   -1.20000
AFIX   0
N6    3    0.521685   -0.010523    0.399189    11.00000    0.06240    0.02065 =
         0.07213   -0.00025    0.00882    0.00058
AFIX  43
H6B   2    0.503466   -0.075928    0.412172    11.00000   -1.20000
AFIX   0
O7    4    0.709697    0.637724    0.230578    11.00000    0.15434    0.13069 =
         0.09885    0.00865    0.05457   -0.04325
C7    1    0.824515    0.460188    0.132810    11.00000    0.05871    0.06360 =
         0.04589   -0.00212    0.00462   -0.00824
AFIX  43
H7A   2    0.800414    0.464721    0.099778    11.00000   -1.20000
AFIX   0
O8    4    0.622515    0.547589    0.178394    11.00000    0.11134    0.27970 =
         0.07592    0.06181    0.00197   -0.01172
C8    1    0.937582    0.738632    0.126642    11.00000    0.04669    0.03228 =
         0.04081   -0.00113    0.00787   -0.00065
C9    1    0.884130    0.816262    0.145830    11.00000    0.05739    0.03380 =
         0.03177   -0.00201    0.00850   -0.00062
O9    4    0.454970    0.584413    0.379465    11.00000    0.06719    0.04268 =
         0.08903    0.00885   -0.00175    0.01904
O10   4    0.492104    0.730024    0.439380    11.00000    0.09386    0.02844 =
         0.09965   -0.00510    0.01964    0.00443
C10   1    0.811981    0.797377    0.154635    11.00000    0.05644    0.04404 =
         0.06073   -0.01060    0.01386   -0.00318
AFIX  43
H10A  2    0.789297    0.716460    0.149072    11.00000   -1.20000
AFIX   0
C11   1    0.774786    0.897816    0.171415    11.00000    0.05666    0.06248 =
         0.06987    0.00790    0.01470    0.02192
AFIX  43
H11A  2    0.726883    0.884699    0.177311    11.00000   -1.20000
AFIX   0
O11   4    0.420821    0.050619    0.454112    11.00000    0.07486    0.04945 =
         0.10883    0.01691    0.03968   -0.01102
C12   1    0.808069    1.019835    0.179774    11.00000    0.07882    0.05363 =
         0.08440   -0.00468    0.02543    0.01943
AFIX  43
H12A  2    0.782076    1.086767    0.191473    11.00000   -1.20000
AFIX   0
O12   4    0.422231    0.261899    0.434978    11.00000    0.06908    0.03973 =
         0.07196   -0.00531    0.02509    0.00428
C13   1    0.877052    1.042570    0.171237    11.00000    0.07443    0.03553 =
         0.07125   -0.00520    0.01659    0.00865
AFIX  43
H13A  2    0.899014    1.123998    0.177064    11.00000   -1.20000
AFIX   0
O13   4    1.062257    0.171266    0.166579    11.00000    0.18708    0.06938 =
         0.13557    0.02411   -0.07879   -0.05218
AFIX  83
H13B  2    1.043584    0.224028    0.145430    11.00000   -1.50000
AFIX   0
C14   1    0.914626    0.941209    0.153488    11.00000    0.05343    0.04562 =
         0.04541   -0.00492    0.01347    0.00361
C15   1    0.996701    0.817364    0.124987    11.00000    0.05081    0.03903 =
         0.03925   -0.00449    0.00598   -0.00894
C16   1    1.064166    0.786185    0.107290    11.00000    0.04148    0.05293 =
         0.04193   -0.00664    0.00250   -0.01190
C17   1    1.172607    0.875905    0.085582    11.00000    0.05396    0.10354 =
         0.13789   -0.00247    0.03727   -0.02389
AFIX  33
H17A  2    1.195552    0.958636    0.082684    11.00000   -1.50000
H17B  2    1.205285    0.823577    0.109392    11.00000   -1.50000
H17C  2    1.163491    0.833055    0.054007    11.00000   -1.50000
AFIX   0
C18   1    0.902319    0.572228    0.057904    11.00000    0.03852    0.03888 =
         0.03572   -0.00030    0.00578   -0.00890
C19   1    0.852996    0.648954    0.022602    11.00000    0.04900    0.03791 =
         0.03787   -0.00451    0.00937   -0.00424
C20   1    0.815700    0.767045    0.022589    11.00000    0.06281    0.04596 =
         0.05514    0.00064    0.01190    0.00587
AFIX  43
H20A  2    0.820029    0.813964    0.051866    11.00000   -1.20000
AFIX   0
C21   1    0.772912    0.814352   -0.020004    11.00000    0.07131    0.05805 =
         0.05415    0.00443    0.00858    0.01867
AFIX  43
H21A  2    0.748783    0.893658   -0.019382    11.00000   -1.20000
AFIX   0
C22   1    0.764701    0.746201   -0.064336    11.00000    0.08078    0.06224 =
         0.04397    0.00881   -0.00951    0.02032
AFIX  43
H22A  2    0.734839    0.780418   -0.092750    11.00000   -1.20000
AFIX   0
C23   1    0.800033    0.628772   -0.066946    11.00000    0.06862    0.06159 =
         0.05696   -0.00019    0.00535    0.00253
AFIX  43
H23A  2    0.793997    0.581868   -0.096319    11.00000   -1.20000
AFIX   0
C24   1    0.845509    0.583659   -0.023090    11.00000    0.05600    0.03788 =
         0.04024    0.00396    0.00909    0.00451
C25   1    0.920162    0.465497    0.032561    11.00000    0.05615    0.02934 =
         0.04708   -0.00214    0.01422   -0.00268
C26   1    0.967858    0.355711    0.051689    11.00000    0.05265    0.03631 =
         0.05611   -0.00855    0.01453    0.00062
C27   1    1.019830    0.160231    0.031298    11.00000    0.10913    0.04194 =
         0.07944    0.00724    0.02127    0.02066
AFIX  33
H27A  2    1.021533    0.106387    0.003096    11.00000   -1.50000
H27B  2    1.069578    0.187026    0.046220    11.00000   -1.50000
H27C  2    0.998532    0.112150    0.054965    11.00000   -1.50000
AFIX   0
C28   1    0.537800    0.344077    0.379051    11.00000    0.03920    0.03273 =
         0.05662   -0.00648    0.00495   -0.00275
AFIX  13
H28A  2    0.484139    0.363220    0.372527    11.00000   -1.20000
AFIX   0
C29   1    0.567821    0.407215    0.337547    11.00000    0.03904    0.02984 =
         0.05679    0.00464    0.00482    0.00375
C30   1    0.528408    0.404638    0.289977    11.00000    0.05344    0.08151 =
         0.06665    0.00696   -0.00725   -0.01803
AFIX  43
H30A  2    0.482117    0.363558    0.283501    11.00000   -1.20000
AFIX   0
C31   1    0.554315    0.460316    0.251174    11.00000    0.06602    0.12754 =
         0.04338    0.01526   -0.00165   -0.00602
AFIX  43
H31A  2    0.526239    0.457554    0.219092    11.00000   -1.20000
AFIX   0
C32   1    0.622672    0.519856    0.261279    11.00000    0.06580    0.05748 =
         0.05090    0.01699    0.01304    0.00855
C33   1    0.664413    0.523491    0.307693    11.00000    0.05888    0.04718 =
         0.06408   -0.00514    0.00895   -0.00515
AFIX  43
H33A  2    0.711328    0.562395    0.313792    11.00000   -1.20000
AFIX   0
C34   1    0.636425    0.468970    0.345485    11.00000    0.05754    0.05156 =
         0.05347   -0.00401    0.00544   -0.00426
AFIX  43
H34A  2    0.664435    0.473578    0.377553    11.00000   -1.20000
AFIX   0
C35   1    0.569684    0.404646    0.428947    11.00000    0.03917    0.02781 =
         0.06115    0.00091    0.01215   -0.00162
C36   1    0.629921    0.360803    0.466740    11.00000    0.04445    0.02566 =
         0.04960    0.00472    0.00690   -0.00425
C37   1    0.678497    0.253636    0.471416    11.00000    0.05143    0.05488 =
         0.05911    0.00183    0.00477   -0.00268
AFIX  43
H37A  2    0.673148    0.190985    0.446658    11.00000   -1.20000
AFIX   0
C38   1    0.733352    0.242555    0.512496    11.00000    0.06953    0.05589 =
         0.05934    0.00125   -0.00111    0.00575
AFIX  43
H38A  2    0.766346    0.173010    0.514796    11.00000   -1.20000
AFIX   0
C39   1    0.741891    0.330787    0.550948    11.00000    0.06498    0.05674 =
         0.06165    0.01282    0.00210   -0.00261
AFIX  43
H39A  2    0.779172    0.318182    0.578894    11.00000   -1.20000
AFIX   0
C40   1    0.695399    0.437892    0.548245    11.00000    0.07494    0.05511 =
         0.04898    0.00055    0.00490   -0.02237
AFIX  43
H40A  2    0.700960    0.498235    0.573824    11.00000   -1.20000
AFIX   0
C41   1    0.639700    0.452030    0.505587    11.00000    0.05742    0.03728 =
         0.05166    0.00194    0.01450   -0.00924
C42   1    0.547897    0.520743    0.445462    11.00000    0.04046    0.04082 =
         0.05679    0.00563    0.00643   -0.00446
C43   1    0.496228    0.623845    0.422403    11.00000    0.04468    0.04151 =
         0.06768    0.00650    0.01603   -0.00416
C44   1    0.404796    0.678910    0.352582    11.00000    0.07069    0.05994 =
         0.12882    0.01321   -0.00050    0.01287
AFIX  33
H44A  2    0.377940    0.640917    0.322440    11.00000   -1.50000
H44B  2    0.370051    0.706695    0.372476    11.00000   -1.50000
H44C  2    0.432889    0.752228    0.344877    11.00000   -1.50000
AFIX   0
C45   1    0.544164    0.195909    0.379630    11.00000    0.03787    0.02896 =
         0.05844   -0.00244   -0.00250   -0.00904
C46   1    0.588622    0.113223    0.355903    11.00000    0.04660    0.03145 =
         0.06086   -0.01075    0.00654    0.00143
C47   1    0.638462    0.127374    0.323987    11.00000    0.05604    0.04139 =
         0.07376   -0.00511    0.01979    0.00615
AFIX  43
H47A  2    0.651261    0.209814    0.314717    11.00000   -1.20000
AFIX   0
C48   1    0.668649    0.019904    0.306237    11.00000    0.06842    0.07303 =
         0.08457   -0.00872    0.03078    0.00917
AFIX  43
H48A  2    0.701874    0.030195    0.284906    11.00000   -1.20000
AFIX   0
C49   1    0.650470   -0.104106    0.319561    11.00000    0.07354    0.03376 =
         0.08019   -0.01045    0.00686    0.01325
AFIX  43
H49A  2    0.672140   -0.175176    0.307067    11.00000   -1.20000
AFIX   0
C50   1    0.601835   -0.124670    0.350390    11.00000    0.05682    0.03983 =
         0.08424   -0.00454    0.01881    0.00160
AFIX  43
H50A  2    0.588786   -0.208082    0.358404    11.00000   -1.20000
AFIX   0
C51   1    0.572736   -0.016650    0.369235    11.00000    0.04037    0.03424 =
         0.06218   -0.01294    0.01057    0.00453
C52   1    0.503970    0.118308    0.405284    11.00000    0.05031    0.03157 =
         0.05791   -0.00323    0.00432   -0.00566
C53   1    0.445069    0.151640    0.433306    11.00000    0.04177    0.04549 =
         0.04906   -0.01108    0.00457   -0.00608
C54   1    0.362433    0.078257    0.480820    11.00000    0.08365    0.07183 =
         0.11339    0.00955    0.06019   -0.00896
AFIX  33
H54A  2    0.347784   -0.000485    0.494918    11.00000   -1.50000
H54B  2    0.380351    0.139293    0.506793    11.00000   -1.50000
H54C  2    0.320182    0.114416    0.458579    11.00000   -1.50000
AFIX   0
C55   1    1.114749    0.224285    0.196542    11.00000    0.25522    0.11584 =
         0.22760    0.10481   -0.14236   -0.09886
AFIX  23
H55A  2    1.159517    0.177433    0.193040    11.00000   -1.20000
H55B  2    1.105968    0.202872    0.229211    11.00000   -1.20000
AFIX   0
C56   1    1.135447    0.358056    0.199051    11.00000    0.11541    0.16533 =
         0.15655   -0.02044   -0.01317   -0.03754
AFIX  33
H56A  2    1.177634    0.370771    0.225596    11.00000   -1.50000
H56B  2    1.148402    0.383819    0.168325    11.00000   -1.50000
H56C  2    1.094227    0.409556    0.204919    11.00000   -1.50000
AFIX   0
HKLF 4
REM  X in P2(1)/c
REM R1 =  0.1040 for    4039 Fo > 4sig(Fo)  and  0.2491 for all    9324 data
REM    676 parameters refined using      2 restraints
END
WGHT      0.0379      9.7368
REM Highest difference peak  0.355,  deepest hole -0.279,  1-sigma level  0.058
Q1    1   0.6049  0.6763  0.2028  11.00000  0.05    0.36
Q2    1   1.1500  0.2384  0.1821  11.00000  0.05    0.31
Q3    1   1.0815  0.2970  0.2117  11.00000  0.05    0.28
Q4    1   0.9484  0.5510  0.0399  11.00000  0.05    0.26
Q5    1   0.8464  0.1546  0.3015  11.00000  0.05    0.24
Q6    1   1.1918  0.4161  0.2063  11.00000  0.05    0.23
Q7    1   0.8470  0.7361  0.1598  11.00000  0.05    0.22
Q8    1   0.7853  0.0315  0.5102  11.00000  0.05    0.22
;
_shelx_res_checksum     44596
