# Supplementary material for: Dimethyl 3,3′-[(4-nitro­phen­yl)methyl­ene]bis­(1H-indole-2-carboxyl­ate) ethanol hemisolvate
Source: IUCrdata. 2021 Jan 26;6(Pt 2):x210057. doi: 10.1107/S2414314621000572 (PMC9462316; doi:10.1107/S2414314621000572)
Supplement: Supplementary file 2 [file x-06-x210057-Isup2.hkl]

data_I                                                                          
_shelx_title ' X in P2(1)/c'                                                    
_shelx_refln_list_code          4                                               
_shelx_F_calc_maximum      460.60                                               
_exptl_crystal_F_000      2120.00                                               
_reflns_d_resolution_high  0.8287                                               
                                                                                
loop_                                                                           
 _space_group_symop_operation_xyz                                               
 'x, y, z'                                                                      
 '-x, y+1/2, -z+1/2'                                                            
 '-x, -y, -z'                                                                   
 'x, -y-1/2, z-1/2'                                                             
                                                                                
_cell_length_a    18.2480                                                       
_cell_length_b    10.3040                                                       
_cell_length_c    27.5410                                                       
_cell_angle_alpha  90.000                                                       
_cell_angle_beta  101.410                                                       
_cell_angle_gamma  90.000                                                       
                                                                                
_shelx_F_squared_multiplier     1.000                                           
                                                                                
loop_                                                                           
 _refln_index_h                                                                 
 _refln_index_k                                                                 
 _refln_index_l                                                                 
 _refln_F_squared_calc                                                          
 _refln_F_squared_meas                                                          
 _refln_F_squared_sigma                                                         
 _refln_observed_status                                                         
   1   0   0        582.36        674.49        19.52 o                         
   2   0   0      43493.70      41826.00       531.00 o                         
   3   0   0       9054.35       9233.22        99.53 o                         
   4   0   0      12159.25      10958.62       120.97 o                         
   5   0   0       3649.29       4124.97        83.79 o                         
   6   0   0        660.51        775.05        56.82 o                         
   7   0   0       2990.95       3004.98        83.89 o                         
   8   0   0        651.10        719.17        65.30 o                         
   9   0   0       3709.11       3709.13       102.69 o                         
  10   0   0       1365.17       1499.85        94.38 o                         
  11   0   0       6271.84       6114.35       146.87 o                         
  12   0   0       1478.55       1734.56       118.94 o                         
  13   0   0        506.63        514.84       105.97 o                         
  14   0   0        460.03        523.07        98.60 o                         
  15   0   0        184.26        109.10        91.23 o                         
  16   0   0         76.03        -89.49        89.49 o                         
  17   0   0         26.17        241.56        81.14 o                         
  18   0   0          3.27         89.80        85.08 o                         
  19   0   0         29.86        -61.56        91.87 o                         
  20   0   0         11.37        -85.41       100.59 o                         
  21   0   0        120.95        132.19       112.22 o                         
   1   1   0        194.95        157.75        15.33 o                         
   2   1   0       7959.35       8442.54        69.26 o                         
   3   1   0        301.42        341.20        21.09 o                         
   4   1   0          1.19          8.19         2.39 o                         
   5   1   0       3556.35       3428.35        68.21 o                         
   6   1   0       2556.19       2530.26        64.60 o                         
   7   1   0       2017.75       1907.69        65.56 o                         
   8   1   0        567.03        542.27        52.65 o                         
   9   1   0        815.62        718.99        55.45 o                         
  10   1   0       2592.24       2470.25        88.75 o                         
  11   1   0        420.62        379.19        73.06 o                         
  12   1   0        566.70        789.25        73.09 o                         
  13   1   0        487.22        529.50        74.06 o                         
  14   1   0         19.76        -66.69        66.69 o                         
  15   1   0         31.58        133.46        61.17 o                         
  16   1   0         33.60         27.83        71.42 o                         
  17   1   0         15.70          7.43        88.19 o                         
  18   1   0        156.10        -15.80        91.05 o                         
  19   1   0          5.57        -93.00        93.00 o                         
  20   1   0        104.20       -102.41       102.41 o                         
  21   1   0        102.35        180.83        98.81 o                         
   0   2   0       7695.76       6712.03        66.46 o                         
   1   2   0      21467.72      23976.53       125.69 o                         
   2   2   0       5519.36       5699.21        66.69 o                         
   3   2   0        448.47        483.51        31.69 o                         
   4   2   0      50760.38      46880.30       215.42 o                         
   5   2   0       1631.58       1964.89        59.24 o                         
   6   2   0         19.26         21.57         6.88 o                         
   7   2   0        973.43        963.16        51.18 o                         
   8   2   0          4.33         20.12        34.74 o                         
   9   2   0       3738.49       3677.35        96.94 o                         
  10   2   0         38.50         90.55        46.65 o                         
  11   2   0       1042.98       1131.30        75.91 o                         
  12   2   0         51.16        -55.79        55.79 o                         
  13   2   0          9.43        -63.09        63.09 o                         
  14   2   0         24.80        148.12        65.83 o                         
  15   2   0        521.27        605.21        78.62 o                         
  16   2   0         81.78         90.51        77.71 o                         
  17   2   0          0.28        -60.34        82.28 o                         
  18   2   0         15.81         40.23        87.77 o                         
  19   2   0         11.09        165.52        85.96 o                         
  20   2   0          5.99        261.60        90.56 o                         
  21   2   0          4.44        180.25        98.82 o                         
   1   3   0          8.57          5.40        20.68 o                         
   2   3   0       4903.11       4959.71        79.15 o                         
   3   3   0       1017.08       1151.17        54.95 o                         
   4   3   0      13845.41      14424.36       134.46 o                         
   5   3   0          0.04        -34.35        34.35 o                         
   6   3   0       1553.76       1680.62        84.16 o                         
   7   3   0        198.74        187.46        45.28 o                         
   8   3   0       1774.06       1664.12        69.75 o                         
   9   3   0       1178.27       1058.94        67.03 o                         
  10   3   0         13.06          0.00        43.47 o                         
  11   3   0         34.98        -19.01        50.69 o                         
  12   3   0        356.90        333.81        60.61 o                         
  13   3   0        143.30         39.78        71.42 o                         
  14   3   0          5.29        -63.24        63.24 o                         
  15   3   0        779.50        701.44        92.08 o                         
  16   3   0       1269.17       1141.19       106.45 o                         
  17   3   0        107.15        -15.33        89.25 o                         
  18   3   0          0.64        181.09        79.28 o                         
  19   3   0         19.25        176.48        87.34 o                         
  20   3   0          4.79         84.59        96.30 o                         
   0   4   0        310.76        240.23        31.72 o                         
   1   4   0          3.99         26.19        24.39 o                         
   2   4   0         80.37         66.69        28.84 o                         
   3   4   0       1197.34       1014.76        50.43 o                         
   4   4   0         43.04         77.41        37.81 o                         
   5   4   0       2289.01       2379.04        84.61 o                         
   6   4   0       1111.33       1147.60        60.30 o                         
   7   4   0         61.03         41.40        43.19 o                         
   8   4   0       1166.05       1154.97        71.06 o                         
   9   4   0          5.62        -39.55        50.34 o                         
  10   4   0         71.62         37.73        49.40 o                         
  11   4   0         35.79         41.27        56.53 o                         
  12   4   0        120.17        177.44        59.15 o                         
  13   4   0        177.18        208.54        66.23 o                         
  14   4   0        233.07        192.18        74.19 o                         
  15   4   0        219.53        233.87        78.55 o                         
  16   4   0        234.10        224.46        73.33 o                         
  17   4   0         15.58        -89.91        89.91 o                         
  18   4   0          0.70        -92.46        92.46 o                         
  19   4   0          0.02        -71.91        87.00 o                         
  20   4   0        180.54        423.83        85.12 o                         
   1   5   0          5.04        -33.62        33.62 o                         
   2   5   0       1916.37       2044.97        70.61 o                         
   3   5   0       2818.89       2622.54        80.35 o                         
   4   5   0       2481.80       2399.04        81.08 o                         
   5   5   0        752.79        681.72        57.56 o                         
   6   5   0       3408.85       3396.37       102.38 o                         
   7   5   0        739.02        655.53        63.67 o                         
   8   5   0          0.54        -43.88        43.88 o                         
   9   5   0        297.44        194.90        52.74 o                         
  10   5   0         46.55        -60.70        60.70 o                         
  11   5   0         80.18        122.96        54.35 o                         
  12   5   0         31.72         41.79        58.70 o                         
  13   5   0        414.14        472.19        71.89 o                         
  14   5   0          0.09        156.78        64.67 o                         
  15   5   0        195.83        207.40        64.91 o                         
  16   5   0        133.96        155.26        73.22 o                         
  17   5   0          0.51        -16.73        79.23 o                         
  18   5   0          0.06        -43.92        84.34 o                         
  19   5   0         53.90        168.33        79.78 o                         
   0   6   0        139.43        134.43        40.52 o                         
   1   6   0       1499.06       1493.19        70.49 o                         
   2   6   0         97.63        143.93        39.17 o                         
   3   6   0         85.74        172.36        40.82 o                         
   4   6   0         21.55         60.56        34.35 o                         
   5   6   0        158.22        178.63        52.26 o                         
   6   6   0        583.62        477.95        63.79 o                         
   7   6   0          2.57          9.85        64.51 o                         
   8   6   0        318.59        279.70        59.87 o                         
   9   6   0        143.22        196.97        50.80 o                         
  10   6   0          6.11        -11.56        59.56 o                         
  11   6   0        219.65        134.76        67.38 o                         
  12   6   0        537.87        415.58        79.58 o                         
  13   6   0        204.00        117.28        77.59 o                         
  14   6   0        136.28         58.04        76.51 o                         
  15   6   0        262.19        317.44        80.68 o                         
  16   6   0         32.81        114.56        85.69 o                         
  17   6   0          3.87        104.64        82.84 o                         
  18   6   0          0.55        -93.05        93.05 o                         
   1   7   0        227.15        318.79        46.20 o                         
   2   7   0        707.06        916.56        66.12 o                         
   3   7   0        585.85        649.23        64.85 o                         
   4   7   0        471.28        479.85        59.99 o                         
   5   7   0        579.68        429.72        66.04 o                         
   6   7   0        623.30        536.01        67.57 o                         
   7   7   0        204.26        123.83        64.60 o                         
   8   7   0        355.93        410.27        63.47 o                         
   9   7   0         22.71         42.74        62.34 o                         
  10   7   0        378.14        205.85        75.42 o                         
  11   7   0         95.84        141.45        55.70 o                         
  12   7   0         84.52        241.36        64.31 o                         
  13   7   0        181.69         67.58        80.75 o                         
  14   7   0          0.92         62.97        89.21 o                         
  15   7   0         40.62        -25.27        90.63 o                         
  16   7   0         43.72         70.33        87.70 o                         
  17   7   0          0.08        101.22        83.06 o                         
   0   8   0        403.53        565.84        60.25 o                         
   1   8   0       1980.50       1736.68        96.22 o                         
   2   8   0          5.66        127.99        57.50 o                         
   3   8   0        305.67        469.84        60.81 o                         
   4   8   0        107.28         83.31        62.26 o                         
   5   8   0         38.51         30.03        54.61 o                         
   6   8   0        302.18        105.90        75.14 o                         
   7   8   0        562.87        520.47        67.54 o                         
   8   8   0         52.57        179.19        60.93 o                         
   9   8   0        729.66        716.87        80.25 o                         
  10   8   0          3.80         21.30        68.33 o                         
  11   8   0        282.52        172.24        75.96 o                         
  12   8   0          3.36         30.77        76.50 o                         
  13   8   0        225.36        196.06        75.27 o                         
  14   8   0          1.93        -85.39        85.39 o                         
  15   8   0          2.63        -18.21        85.01 o                         
  16   8   0         73.47        -94.14        94.14 o                         
   1   9   0         63.30         54.88        76.63 o                         
   2   9   0        716.72        809.73        84.45 o                         
   3   9   0        386.87        594.84        77.27 o                         
   4   9   0       1413.36       1167.90       104.41 o                         
   5   9   0       2015.60       2069.80       111.93 o                         
   6   9   0        697.32        736.34        82.93 o                         
   7   9   0         17.01         -7.25        65.19 o                         
   8   9   0          7.56        -22.50        74.69 o                         
   9   9   0        402.85        271.03        81.40 o                         
  10   9   0        100.80        -79.15        79.15 o                         
  11   9   0         90.28        -58.36        75.16 o                         
  12   9   0         24.68        120.46        80.02 o                         
  13   9   0         30.68        -35.85        87.44 o                         
  14   9   0          6.74        213.96        82.63 o                         
   0  10   0         70.11        184.22        79.51 o                         
   1  10   0        151.61        174.71        73.92 o                         
   2  10   0         10.42        157.85        72.26 o                         
   3  10   0        652.78        490.95        83.86 o                         
   4  10   0         27.99         31.83         9.35 o                         
   5  10   0         25.16         96.36        71.34 o                         
   6  10   0         13.70        -79.05        79.05 o                         
   7  10   0        102.77        149.60        82.10 o                         
   8  10   0        118.59         17.20        86.93 o                         
   9  10   0         32.10         87.21        75.52 o                         
  10  10   0          0.08        215.18        79.46 o                         
  11  10   0          0.09          0.36        83.36 o                         
  12  10   0          4.62        -96.03        96.03 o                         
   1  11   0         42.97        -18.54        89.78 o                         
   2  11   0        321.03        419.97       103.31 o                         
   3  11   0        246.23        301.02        85.05 o                         
   4  11   0         10.92        -27.44        79.48 o                         
   5  11   0          0.14         91.85        64.67 o                         
   6  11   0         32.76        111.46        86.38 o                         
   7  11   0          2.28        -93.91        93.91 o                         
   8  11   0         52.10          0.00        95.85 o                         
   9  11   0         75.07        107.74        82.38 o                         
  10  11   0          0.02        -92.50        92.50 o                         
   0  12   0          6.47         32.20        76.47 o                         
   1  12   0         40.82        179.90        84.48 o                         
   2  12   0         32.48        -73.66       101.16 o                         
   3  12   0          0.03         31.07        99.04 o                         
   4  12   0        190.17        282.31        88.34 o                         
   5  12   0         19.89         52.25        95.00 o                         
 -21   1   1          0.11       -109.47       109.47 o                         
 -20   1   1         10.16        154.54        98.52 o                         
 -19   1   1         37.56         98.24        83.79 o                         
 -18   1   1         12.91        148.88        80.68 o                         
 -17   1   1          0.81        -89.08        89.08 o                         
 -16   1   1         15.10         85.04        70.71 o                         
 -15   1   1        219.88        330.78        71.50 o                         
 -14   1   1         95.23        124.60        64.68 o                         
 -13   1   1         57.31        -32.27        62.64 o                         
 -12   1   1         13.35        -57.78        57.78 o                         
 -11   1   1         15.43        -13.23        64.28 o                         
 -10   1   1       3040.64       3303.38        99.07 o                         
  -9   1   1         76.69        149.77        41.45 o                         
  -8   1   1        441.79        496.59        43.26 o                         
  -7   1   1       1273.23       1277.26        55.41 o                         
  -6   1   1       1227.13       1167.77        45.96 o                         
  -5   1   1       1825.00       1609.61        49.66 o                         
  -4   1   1      11712.58      12560.01       102.02 o                         
  -3   1   1      13331.50      13961.81        95.39 o                         
  -2   1   1        344.07        443.72        23.36 o                         
  -1   1   1        120.60        186.14        23.31 o                         
   0   1   1       1235.28       1331.46        18.89 o                         
   1   1   1      29916.46      29880.13       469.27 o                         
   2   1   1        660.04        717.49        28.68 o                         
   3   1   1       1184.52       1378.50        37.00 o                         
   4   1   1       2491.67       2675.87        56.44 o                         
   5   1   1        491.66        598.69        36.09 o                         
   6   1   1        143.56         84.21        30.54 o                         
   7   1   1        156.18        148.08        35.17 o                         
   8   1   1        283.79        352.67        37.02 o                         
   9   1   1        584.89        436.99        58.33 o                         
  10   1   1        987.90        914.05        64.83 o                         
  11   1   1        721.26        605.88        64.85 o                         
  12   1   1       1533.71       1435.66        90.83 o                         
  13   1   1        385.94        429.35        71.40 o                         
  14   1   1        648.84        634.69        75.16 o                         
  15   1   1         52.52        109.57        72.43 o                         
  16   1   1        234.93        168.21        78.99 o                         
  17   1   1        163.55        242.78        82.78 o                         
  18   1   1         54.79        -24.21        83.80 o                         
  19   1   1         97.40         35.42        98.80 o                         
  20   1   1         10.97        161.45        88.66 o                         
  21   1   1         34.06        -10.27       104.65 o                         
 -21   2   1          9.84         10.90       116.97 o                         
 -20   2   1        127.90         -9.87       103.65 o                         
 -19   2   1        108.11       -102.27       102.27 o                         
 -18   2   1        256.28        249.78        89.14 o                         
 -17   2   1          1.89         71.24        75.14 o                         
 -16   2   1          8.31        -83.62        83.62 o                         
 -15   2   1         80.58        188.95        73.64 o                         
 -14   2   1        109.02        267.49        69.53 o                         
 -13   2   1        578.09        465.84        71.22 o                         
 -12   2   1          6.07        -41.25        55.65 o                         
 -11   2   1       2027.13       2237.91        94.68 o                         
 -10   2   1       3079.73       3286.43       103.93 o                         
  -9   2   1        735.90        807.93        59.88 o                         
  -8   2   1         41.51         23.69        40.75 o                         
  -7   2   1        467.85        424.14        43.45 o                         
  -6   2   1       9421.92       9415.20       114.86 o                         
  -5   2   1      25494.84      26510.40       175.43 o                         
  -4   2   1      13281.94      13726.84       118.65 o                         
  -3   2   1      38351.80      38571.68       183.14 o                         
  -2   2   1       2725.69       3018.62        49.91 o                         
  -1   2   1         48.91         31.24        16.54 o                         
   0   2   1       9898.17       9310.09       401.06 o                         
   1   2   1      44566.55      43531.18       737.84 o                         
   2   2   1      14966.78      15090.34       108.75 o                         
   3   2   1       2048.54       1914.26        47.58 o                         
   4   2   1       1373.32       1235.83        45.80 o                         
   5   2   1        949.75        953.46        45.84 o                         
   6   2   1        513.78        420.04        34.85 o                         
   7   2   1        452.38        470.53        39.44 o                         
   8   2   1        500.61        579.64        51.36 o                         
   9   2   1       1981.99       2315.36        81.61 o                         
  10   2   1        250.09        104.51        52.25 o                         
  11   2   1          9.31         27.50        50.41 o                         
  12   2   1          0.10        106.30        48.57 o                         
  13   2   1        659.88        575.37        73.30 o                         
  14   2   1         20.79          6.41        68.71 o                         
  15   2   1        137.23        169.46        69.61 o                         
  16   2   1        103.46          7.33        80.61 o                         
  17   2   1         52.80         83.36        82.45 o                         
  18   2   1        100.34          8.24        92.54 o                         
  19   2   1         29.13         26.58        95.31 o                         
  20   2   1         20.42        264.94        92.59 o                         
  21   2   1        272.97        445.73       107.30 o                         
 -21   3   1         37.84       -122.95       122.95 o                         
 -20   3   1        208.83        241.56       106.12 o                         
 -19   3   1        304.06         88.48       117.64 o                         
 -18   3   1          0.67        154.06        89.04 o                         
 -17   3   1        380.10        369.32        94.57 o                         
 -16   3   1        119.62        271.43        89.16 o                         
 -15   3   1         18.54         28.59        82.82 o                         
 -14   3   1        216.79        269.87        71.64 o                         
 -13   3   1        523.47        648.59        72.28 o                         
 -12   3   1        207.39        160.43        57.36 o                         
 -11   3   1          7.33        -20.32        51.30 o                         
 -10   3   1        900.65        950.96        72.26 o                         
  -9   3   1        461.75        389.36        54.66 o                         
  -8   3   1       1771.44       1723.74        75.40 o                         
  -7   3   1       1671.00       1778.81        73.13 o                         
  -6   3   1       3108.72       2852.12        83.13 o                         
  -5   3   1        495.79        400.18        46.03 o                         
  -4   3   1          0.85        -33.61        33.61 o                         
  -3   3   1      27209.65      27602.14       176.25 o                         
  -2   3   1       6603.97       6137.09        82.02 o                         
  -1   3   1         69.17          8.24        21.99 o                         
   0   3   1       4432.31       4522.00       247.18 o                         
   1   3   1        201.37        158.30        39.12 o                         
   2   3   1       5154.96       4926.05        73.61 o                         
   3   3   1        298.67        259.94        32.72 o                         
   4   3   1         14.76         14.54        30.00 o                         
   5   3   1       7165.16       6289.40       106.41 o                         
   6   3   1        132.86         72.77        41.84 o                         
   7   3   1       9028.75       8478.39       133.70 o                         
   8   3   1         54.52        110.92        41.82 o                         
   9   3   1         10.39         11.82        40.89 o                         
  10   3   1        168.49        236.10        47.22 o                         
  11   3   1         33.97          9.98        46.28 o                         
  12   3   1        427.42        412.56        64.38 o                         
  13   3   1         41.84         74.29        52.55 o                         
  14   3   1         12.01        161.14        62.46 o                         
  15   3   1         92.90        -47.04        82.32 o                         
  16   3   1         93.13        137.40        81.36 o                         
  17   3   1        234.79        178.86        93.95 o                         
  18   3   1        140.89        216.67        85.77 o                         
  19   3   1         54.71        116.39        83.01 o                         
  20   3   1        148.88        391.40       101.91 o                         
 -20   4   1          0.00        257.08       107.81 o                         
 -19   4   1          0.38       -104.02       106.08 o                         
 -18   4   1          3.82         -9.21        95.17 o                         
 -17   4   1        176.23        134.23        95.59 o                         
 -16   4   1         11.85         49.53        87.93 o                         
 -15   4   1        571.00        399.79        95.43 o                         
 -14   4   1        140.41        241.62        78.87 o                         
 -13   4   1        269.31        157.80        78.40 o                         
 -12   4   1        325.53        368.95        70.05 o                         
 -11   4   1         49.42        100.02        56.87 o                         
 -10   4   1        480.68        598.42        65.30 o                         
  -9   4   1         17.51         51.34        49.40 o                         
  -8   4   1          0.00         99.14        43.31 o                         
  -7   4   1        953.55       1162.82        65.03 o                         
  -6   4   1       1933.96       2099.18        78.84 o                         
  -5   4   1        886.56        856.51        49.05 o                         
  -4   4   1        158.51        200.44        38.40 o                         
  -3   4   1       5663.64       5354.42       100.45 o                         
  -2   4   1       3298.42       3274.14        76.68 o                         
  -1   4   1       3921.57       4037.96        84.49 o                         
   0   4   1        110.95        151.39        44.78 o                         
   1   4   1       3484.68       3584.72        78.30 o                         
   2   4   1       2814.77       2862.86        73.57 o                         
   3   4   1       1281.04       1408.31        56.22 o                         
   4   4   1        395.62        379.56        38.95 o                         
   5   4   1        295.34        209.09        41.64 o                         
   6   4   1       1609.73       1621.68        71.45 o                         
   7   4   1          5.89        -44.28        44.28 o                         
   8   4   1        839.67        902.80        61.39 o                         
   9   4   1         10.83         31.56        45.99 o                         
  10   4   1         35.18        -33.33        50.44 o                         
  11   4   1          6.21        -54.87        54.87 o                         
  12   4   1       1660.50       1500.13        88.93 o                         
  13   4   1         14.98         90.60        61.89 o                         
  14   4   1        505.11        448.76        83.30 o                         
  15   4   1        114.96         84.08        73.35 o                         
  16   4   1        528.33        501.07        97.36 o                         
  17   4   1         20.63        -56.19        85.62 o                         
  18   4   1         89.46        -25.83        89.96 o                         
  19   4   1          1.45        201.04        88.07 o                         
  20   4   1         11.30        -68.41        99.50 o                         
 -19   5   1          5.43        -11.62       120.50 o                         
 -18   5   1         50.71         49.63        15.60 o                         
 -17   5   1          0.81         -9.36       100.95 o                         
 -16   5   1         89.42        315.02        95.03 o                         
 -15   5   1        274.82        244.86        74.10 o                         
 -14   5   1        118.84        124.13        93.61 o                         
 -13   5   1        300.65        158.56        85.85 o                         
 -12   5   1        167.98        186.46        72.18 o                         
 -11   5   1        237.38        290.54        70.65 o                         
 -10   5   1         37.63        160.97        52.34 o                         
  -9   5   1         38.70         90.17        54.89 o                         
  -8   5   1        188.49        300.56        48.63 o                         
  -7   5   1       1531.30       1754.69        83.00 o                         
  -6   5   1       4159.08       4758.66       117.79 o                         
  -5   5   1       1741.45       1708.47        76.96 o                         
  -4   5   1        519.48        535.55        52.80 o                         
  -3   5   1         62.59         78.51        24.00 o                         
  -2   5   1       3829.90       4003.19        93.85 o                         
  -1   5   1        244.05        309.31        37.86 o                         
   0   5   1        284.29        205.32        49.59 o                         
   1   5   1         83.46         43.87        31.07 o                         
   2   5   1       1287.45       1130.83        58.27 o                         
   3   5   1         68.87         67.17        35.40 o                         
   4   5   1       2412.99       2484.65        77.87 o                         
   5   5   1       1787.83       1667.97        71.38 o                         
   6   5   1        133.31        257.92        46.89 o                         
   7   5   1        279.01        230.44        48.61 o                         
   8   5   1          1.62         23.36        44.03 o                         
   9   5   1       2500.81       2355.76        94.15 o                         
  10   5   1         14.71        121.72        51.91 o                         
  11   5   1        304.43        130.40        60.74 o                         
  12   5   1        158.46         48.14        67.74 o                         
  13   5   1         90.39         13.34        70.27 o                         
  14   5   1          0.49        -74.56        74.56 o                         
  15   5   1        141.78        131.97        81.49 o                         
  16   5   1         10.91        -88.38        88.38 o                         
  17   5   1        115.88        -16.76        89.96 o                         
  18   5   1         38.45         41.57        12.57 o                         
  19   5   1          0.42          0.00        90.47 o                         
 -19   6   1          1.95       -119.59       119.59 o                         
 -18   6   1         23.98       -101.25       103.41 o                         
 -17   6   1         49.94         62.97       109.93 o                         
 -16   6   1        458.56        502.42       103.65 o                         
 -15   6   1        123.38        128.94        96.44 o                         
 -14   6   1        665.55        564.14        99.74 o                         
 -13   6   1          7.45         87.53        72.09 o                         
 -12   6   1        543.87        713.49        91.87 o                         
 -11   6   1        254.00        270.14        79.93 o                         
 -10   6   1         11.89         19.05        63.18 o                         
  -9   6   1        759.76        726.67        80.52 o                         
  -8   6   1          6.39        -59.12        59.12 o                         
  -7   6   1        154.51        170.93        57.62 o                         
  -6   6   1        185.72        241.10        51.32 o                         
  -5   6   1          5.37         95.03        42.24 o                         
  -4   6   1        172.17        136.13        46.65 o                         
  -3   6   1       1252.04       1212.42        67.05 o                         
  -2   6   1       1966.41       2121.58        82.46 o                         
  -1   6   1       1779.33       1978.31        77.24 o                         
   0   6   1        219.51        284.69        32.32 o                         
   1   6   1        911.40        894.61        57.93 o                         
   2   6   1        874.53       1012.79        62.22 o                         
   3   6   1        418.94        479.16        54.66 o                         
   4   6   1       2244.55       2578.14        90.74 o                         
   5   6   1        183.47        240.57        47.02 o                         
   6   6   1         50.93        132.52        48.69 o                         
   7   6   1          8.33        -15.28        49.43 o                         
   8   6   1          2.34        -20.61        51.98 o                         
   9   6   1        291.02        270.77        58.98 o                         
  10   6   1        100.29         64.16        52.57 o                         
  11   6   1          7.65         -6.22        65.75 o                         
  12   6   1          0.72        -59.36        65.56 o                         
  13   6   1        137.45        215.58        66.26 o                         
  14   6   1         45.53         96.03        73.12 o                         
  15   6   1          3.54        -46.56        85.21 o                         
  16   6   1         48.80         57.81        86.72 o                         
  17   6   1         42.12        -43.67        89.09 o                         
  18   6   1        128.81        101.90        92.32 o                         
 -17   7   1         43.92        197.51       106.44 o                         
 -16   7   1         13.88       -104.23       104.23 o                         
 -15   7   1         87.81        305.13       102.08 o                         
 -14   7   1         40.99        -98.89        98.89 o                         
 -13   7   1         87.84         -9.47        87.36 o                         
 -12   7   1          5.14         25.00        78.13 o                         
 -11   7   1        408.14        618.75        80.44 o                         
 -10   7   1        195.88        301.17        73.50 o                         
  -9   7   1         22.29         62.66        65.70 o                         
  -8   7   1         36.31         65.05        66.06 o                         
  -7   7   1         15.72        105.05        52.52 o                         
  -6   7   1         43.16        -53.01        55.94 o                         
  -5   7   1          1.36         67.09        52.51 o                         
  -4   7   1         73.28         43.35        56.84 o                         
  -3   7   1        499.09        381.06        57.30 o                         
  -2   7   1        114.37        167.64        42.62 o                         
  -1   7   1         42.35          0.00        46.05 o                         
   0   7   1       1689.96       1523.68        56.73 o                         
   1   7   1        280.88        295.66        54.68 o                         
   2   7   1        703.92        659.60        63.56 o                         
   3   7   1        284.65        276.68        54.97 o                         
   4   7   1         17.52         10.02        49.23 o                         
   5   7   1          7.36         -5.45        49.00 o                         
   6   7   1         20.76        -43.36        56.91 o                         
   7   7   1        765.88        596.40        68.36 o                         
   8   7   1        353.82        296.56        61.82 o                         
   9   7   1        117.49          6.25        65.15 o                         
  10   7   1         95.09        155.58        71.13 o                         
  11   7   1         40.41         81.49        65.54 o                         
  12   7   1         89.22        179.13        69.71 o                         
  13   7   1         85.99          7.91        72.09 o                         
  14   7   1        500.56        467.25        87.59 o                         
  15   7   1        108.17        242.62        82.04 o                         
  16   7   1        182.35        265.21        87.82 o                         
  17   7   1          9.22        -46.79        93.57 o                         
 -16   8   1          9.35        -48.05       116.22 o                         
 -15   8   1         32.68       -106.00       106.00 o                         
 -14   8   1          8.69       -101.47       101.47 o                         
 -13   8   1        192.10        449.70        91.67 o                         
 -12   8   1         83.51         56.50        89.54 o                         
 -11   8   1         82.10        177.04        81.14 o                         
 -10   8   1         11.64        -66.68        78.15 o                         
  -9   8   1        366.62        332.82        84.49 o                         
  -8   8   1          1.74         68.28        65.22 o                         
  -7   8   1          0.32        114.93        65.53 o                         
  -6   8   1         31.25        109.72        59.85 o                         
  -5   8   1        149.45        256.69        64.17 o                         
  -4   8   1       2290.44       2323.46       103.61 o                         
  -3   8   1        590.76        604.12        76.48 o                         
  -2   8   1       2559.15       2419.37       111.28 o                         
  -1   8   1         39.15        130.29        58.96 o                         
   0   8   1        683.61        703.46       102.34 o                         
   1   8   1         14.08        122.63        58.97 o                         
   2   8   1         28.80         38.16        11.02 o                         
   3   8   1       1017.94       1081.06        82.16 o                         
   4   8   1        158.38        167.89        59.63 o                         
   5   8   1        133.94        184.23        65.67 o                         
   6   8   1        184.94        238.54        63.49 o                         
   7   8   1          2.05         71.27        55.03 o                         
   8   8   1        312.21        402.10        72.70 o                         
   9   8   1         17.45        111.64        57.16 o                         
  10   8   1          2.05        101.33        58.66 o                         
  11   8   1         92.65        105.23        34.13 o                         
  12   8   1          0.36        102.14        68.68 o                         
  13   8   1         20.12         16.65        78.00 o                         
  14   8   1         15.70        -34.89        78.52 o                         
  15   8   1          0.01          0.00        88.59 o                         
  16   8   1          5.90        -76.09        96.84 o                         
 -14   9   1         53.77       -114.54       114.54 o                         
 -13   9   1          3.37         89.75        91.98 o                         
 -12   9   1        140.11        255.95       101.72 o                         
 -11   9   1          5.22        -97.19        97.19 o                         
 -10   9   1          3.46       -102.37       102.37 o                         
  -9   9   1          6.60        -96.90        96.90 o                         
  -8   9   1         41.63         26.02        78.04 o                         
  -7   9   1         19.37         41.12        70.94 o                         
  -6   9   1        108.09        135.17        77.23 o                         
  -5   9   1         21.76        130.63        75.37 o                         
  -4   9   1        182.93        222.97        71.33 o                         
  -3   9   1        535.32        743.55        89.50 o                         
  -2   9   1        738.14        918.14        90.54 o                         
  -1   9   1          5.06         21.22        66.53 o                         
   0   9   1        279.49        264.40        48.95 o                         
   1   9   1         40.59        -48.31        69.15 o                         
   2   9   1        699.53        553.28        89.24 o                         
   3   9   1        846.79        845.36        81.09 o                         
   4   9   1        688.66        673.51        83.27 o                         
   5   9   1        103.38        -13.78        74.41 o                         
   6   9   1         36.08          0.00        74.82 o                         
   7   9   1        131.09        162.28        69.81 o                         
   8   9   1        356.17        310.39        90.99 o                         
   9   9   1         79.58         77.91        76.12 o                         
  10   9   1          1.08          1.70        70.33 o                         
  11   9   1         41.02         41.60        79.67 o                         
  12   9   1         13.04         26.41        72.17 o                         
  13   9   1          8.66         81.40        77.02 o                         
  14   9   1          6.84        -81.83        81.83 o                         
 -12  10   1         35.31        315.18       102.43 o                         
 -11  10   1         14.83        195.31       102.10 o                         
 -10  10   1         50.15         10.95        94.11 o                         
  -9  10   1        218.62        239.64       100.39 o                         
  -8  10   1         24.44         59.65        82.01 o                         
  -7  10   1         45.24        -28.39        94.62 o                         
  -6  10   1        548.33        598.91       103.79 o                         
  -5  10   1         89.04         79.97        92.27 o                         
  -4  10   1         43.32        189.43        91.17 o                         
  -3  10   1          2.27         25.04        78.11 o                         
  -2  10   1        134.93        320.84        78.23 o                         
  -1  10   1         10.31        -56.82        74.45 o                         
   0  10   1         42.66        109.38        58.09 o                         
   1  10   1        145.46        174.76        72.02 o                         
   2  10   1          0.64        126.52        76.10 o                         
   3  10   1          7.28        -82.96        82.96 o                         
   4  10   1         36.41        103.75        73.84 o                         
   5  10   1         33.59          0.00        76.95 o                         
   6  10   1         13.34          0.00        78.18 o                         
   7  10   1          0.03         -8.21        76.67 o                         
   8  10   1        418.73        393.23        88.79 o                         
   9  10   1         55.74        122.35        77.36 o                         
  10  10   1        135.95        -72.36        92.02 o                         
  11  10   1        124.29        139.31        98.49 o                         
  12  10   1         67.95        -94.32        94.32 o                         
 -10  11   1          0.03         75.47       107.01 o                         
  -9  11   1         19.93       -114.28       114.28 o                         
  -8  11   1         12.08       -102.78       108.24 o                         
  -7  11   1        172.78        209.09       106.70 o                         
  -6  11   1         23.15          0.00        96.72 o                         
  -5  11   1        126.78         72.35        98.56 o                         
  -4  11   1        156.27        259.75        91.06 o                         
  -3  11   1         48.72         97.07        89.91 o                         
  -2  11   1          6.44        124.14        81.75 o                         
  -1  11   1        185.06        178.54        83.78 o                         
   0  11   1          5.33        -61.57        61.57 o                         
   1  11   1        279.41        432.07        78.03 o                         
   2  11   1          4.65         91.69        73.34 o                         
   3  11   1          3.13        128.02        73.56 o                         
   4  11   1        137.36        -45.41        88.93 o                         
   5  11   1         82.47        184.64        95.60 o                         
   6  11   1        233.63        205.26        96.60 o                         
   7  11   1        330.08        530.31        86.54 o                         
   8  11   1         67.89         86.73        83.07 o                         
   9  11   1        178.78        176.55        99.59 o                         
  -5  12   1         14.52        -94.60        94.60 o                         
  -4  12   1          0.07        -98.55        98.55 o                         
  -3  12   1         44.12        179.75        85.69 o                         
  -2  12   1         10.47         54.64        91.76 o                         
  -1  12   1          6.62        172.99        88.53 o                         
   0  12   1          0.74        -60.01        60.01 o                         
   1  12   1        132.40         20.84       108.21 o                         
   2  12   1         32.51        -10.79       101.05 o                         
   3  12   1         37.69        177.51        81.48 o                         
   4  12   1          0.05         72.91        84.43 o                         
   5  12   1         60.88        273.41        89.24 o                         
 -21   0   2         99.31        349.72        98.30 o                         
 -20   0   2         12.13        -93.40        93.40 o                         
 -19   0   2          3.08        -51.80        96.07 o                         
 -18   0   2        453.73        432.54        95.92 o                         
 -17   0   2        410.74        392.45        81.68 o                         
 -16   0   2          3.40        -80.63        80.63 o                         
 -15   0   2        579.11        627.34        79.59 o                         
 -14   0   2          4.38        -16.84        59.85 o                         
 -13   0   2          8.62        -57.92        57.92 o                         
 -12   0   2        517.99        610.32        68.13 o                         
 -11   0   2       4515.89       4763.50       119.35 o                         
 -10   0   2          0.00         42.86        47.51 o                         
  -9   0   2        826.20        939.32        58.65 o                         
  -8   0   2        606.95        686.59        48.37 o                         
  -7   0   2       6197.52       5406.77        95.77 o                         
  -6   0   2       4237.50       3949.49        77.14 o                         
  -5   0   2         89.05         93.80        26.93 o                         
  -4   0   2       5297.72       5597.16        66.82 o                         
  -3   0   2       3719.04       3401.48        47.27 o                         
  -2   0   2         12.24         16.11         4.33 o                         
  -1   0   2        399.75        474.74        18.34 o                         
   0   0   2      10986.75      11295.55        39.62 o                         
   1   0   2        119.42        197.73        45.01 o                         
   2   0   2      86833.80      75820.79       818.68 o                         
   3   0   2       4895.48       5250.51        61.18 o                         
   4   0   2      15295.29      15131.17       115.15 o                         
   5   0   2       6311.49       6536.36        83.70 o                         
   6   0   2        301.47        324.95        34.45 o                         
   7   0   2       1273.74       1090.72        52.21 o                         
   8   0   2       4759.71       4812.57       104.54 o                         
   9   0   2        424.61        457.96        51.40 o                         
  10   0   2        163.49        127.28        49.60 o                         
  11   0   2         16.36         54.36        54.36 o                         
  12   0   2       2343.39       2455.46       102.31 o                         
  13   0   2          0.13        127.86        52.65 o                         
  14   0   2         44.35        -67.80        67.80 o                         
  15   0   2       1006.75       1083.08        97.17 o                         
  16   0   2        203.32         50.10        89.80 o                         
  17   0   2         44.28        -81.45        81.45 o                         
  18   0   2          5.81        109.15        81.62 o                         
  19   0   2        119.05        131.89        41.26 o                         
  20   0   2         25.73         -9.54       106.78 o                         
  21   0   2          1.10          0.00        96.53 o                         
 -21   1   2         12.75        143.85       112.00 o                         
 -20   1   2         17.00       -105.90       105.90 o                         
 -19   1   2          9.34         88.34        82.57 o                         
 -18   1   2         21.24         90.03        87.15 o                         
 -17   1   2         44.99         67.84        71.66 o                         
 -16   1   2         82.25         77.21        67.68 o                         
 -15   1   2         26.86         96.06        69.44 o                         
 -14   1   2         70.26        135.73        61.70 o                         
 -13   1   2          4.21        -61.58        61.58 o                         
 -12   1   2        100.32        166.43        48.23 o                         
 -11   1   2        604.19        606.09        64.20 o                         
 -10   1   2         16.74         83.90        44.30 o                         
  -9   1   2         85.24        130.86        41.43 o                         
  -8   1   2       4750.22       4549.71        95.93 o                         
  -7   1   2        145.57        130.61        33.83 o                         
  -6   1   2        477.92        540.96        38.51 o                         
  -5   1   2        419.41        407.60        33.81 o                         
  -4   1   2      90738.59      83268.89      1137.21 o                         
  -3   1   2       3795.87       3919.26        57.44 o                         
  -2   1   2      10078.99      11214.90        82.19 o                         
  -1   1   2       1389.48       1599.20        36.02 o                         
   0   1   2      12150.86      14420.72      1424.88 o                         
   1   1   2        938.51        954.25        28.18 o                         
   2   1   2       2636.15       2691.46        42.01 o                         
   3   1   2         23.01         48.38        20.47 o                         
   4   1   2      11845.74      12132.22       105.87 o                         
   5   1   2       1607.68       1582.72        51.02 o                         
   6   1   2       3297.54       2918.94        72.33 o                         
   7   1   2        109.70        110.32        31.52 o                         
   8   1   2       5541.80       5077.83       103.81 o                         
   9   1   2       3583.16       3400.42        94.56 o                         
  10   1   2         91.90         41.72        49.15 o                         
  11   1   2       3128.21       2976.71       103.89 o                         
  12   1   2         49.09        130.85        58.47 o                         
  13   1   2        308.49        325.94        65.00 o                         
  14   1   2         42.33        -18.59        70.62 o                         
  15   1   2         79.90        -73.47        73.47 o                         
  16   1   2        280.75        306.25        80.99 o                         
  17   1   2        314.30        215.24        88.52 o                         
  18   1   2          0.60        -90.49        90.49 o                         
  19   1   2        108.96        197.06        91.53 o                         
  20   1   2         17.62         22.76         7.39 o                         
  21   1   2          0.40        123.62       103.02 o                         
 -21   2   2          0.03         42.47       102.73 o                         
 -20   2   2         17.74        -79.69       103.31 o                         
 -19   2   2        136.32         27.44       110.77 o                         
 -18   2   2        302.31        102.55       103.53 o                         
 -17   2   2        300.82        291.99        92.47 o                         
 -16   2   2        560.62        596.57        88.27 o                         
 -15   2   2         28.42        153.74        73.48 o                         
 -14   2   2        413.13        350.85        76.14 o                         
 -13   2   2          3.60          5.77        56.69 o                         
 -12   2   2         12.75         71.87        48.87 o                         
 -11   2   2          0.27        -42.05        53.52 o                         
 -10   2   2       1659.25       1412.51        75.29 o                         
  -9   2   2          7.52         57.04        43.73 o                         
  -8   2   2        465.77        483.72        44.57 o                         
  -7   2   2       3795.11       3442.67        86.11 o                         
  -6   2   2       4888.17       4656.07        86.87 o                         
  -5   2   2       1234.26       1294.62        51.82 o                         
  -4   2   2      18160.65      19655.21       141.96 o                         
  -3   2   2       6217.59       6314.24        77.85 o                         
  -2   2   2      27362.99      28529.07       151.53 o                         
  -1   2   2       1737.03       1516.83        40.09 o                         
   0   2   2      13450.19      12457.33       852.42 o                         
   1   2   2       2521.42       2638.67        53.73 o                         
   2   2   2      20424.61      23071.54       139.57 o                         
   3   2   2       1764.86       1748.16        47.99 o                         
   4   2   2         11.27        -24.90        24.90 o                         
   5   2   2        328.41        319.67        33.16 o                         
   6   2   2        451.38        583.65        38.67 o                         
   7   2   2        709.78        670.65        47.83 o                         
   8   2   2       1725.90       1534.52        68.03 o                         
   9   2   2       1039.97        925.38        63.40 o                         
  10   2   2         62.79         25.72        45.01 o                         
  11   2   2        104.28         42.24        50.50 o                         
  12   2   2        333.46        480.07        60.59 o                         
  13   2   2          1.75         89.93        55.98 o                         
  14   2   2       1233.70       1389.23        92.68 o                         
  15   2   2         73.55         33.03        74.32 o                         
  16   2   2         19.35        -74.32        74.32 o                         
  17   2   2          4.04        -85.34        85.34 o                         
  18   2   2         54.46        -91.79        97.30 o                         
  19   2   2          0.36        -71.62        96.41 o                         
  20   2   2        160.64        278.33        90.02 o                         
 -21   3   2         42.52        123.48       111.34 o                         
 -20   3   2          3.59        -10.07       105.74 o                         
 -19   3   2          6.75        -99.22        99.22 o                         
 -18   3   2        160.23        107.71        99.73 o                         
 -17   3   2         62.26        125.09        83.39 o                         
 -16   3   2          0.08         38.54        72.14 o                         
 -15   3   2        965.57       1057.60        93.47 o                         
 -14   3   2         27.94        -46.03        74.44 o                         
 -13   3   2         36.80        150.21        60.47 o                         
 -12   3   2        196.67         99.08        62.16 o                         
 -11   3   2         17.14         90.93        45.46 o                         
 -10   3   2        639.72        669.60        58.77 o                         
  -9   3   2         89.26        154.49        44.14 o                         
  -8   3   2       4856.79       5103.55       112.78 o                         
  -7   3   2        461.06        549.19        55.21 o                         
  -6   3   2       5523.14       5595.82       106.15 o                         
  -5   3   2          2.61        -33.97        33.97 o                         
  -4   3   2       2101.98       2080.45        62.93 o                         
  -3   3   2      12692.80      12490.18       122.45 o                         
  -2   3   2       6265.24       6572.82        86.49 o                         
  -1   3   2        868.95        803.45        33.33 o                         
   0   3   2        953.50       1056.35        46.56 o                         
   1   3   2         29.27         14.71        21.14 o                         
   2   3   2        108.42        138.53        23.85 o                         
   3   3   2        414.34        499.33        34.81 o                         
   4   3   2        955.44        806.36        45.76 o                         
   5   3   2       2180.44       2079.51        65.84 o                         
   6   3   2        393.47        402.93        42.03 o                         
   7   3   2       1407.66       1332.75        65.72 o                         
   8   3   2       2294.10       2212.45        82.08 o                         
   9   3   2         85.66        194.97        42.82 o                         
  10   3   2          5.27        -47.33        47.33 o                         
  11   3   2         61.12         54.56        50.92 o                         
  12   3   2        662.08        828.52        74.49 o                         
  13   3   2        488.57        542.78        72.61 o                         
  14   3   2        173.83         19.04        76.18 o                         
  15   3   2        733.93        775.68        95.14 o                         
  16   3   2        326.93        447.32        84.21 o                         
  17   3   2          2.42        -84.15        84.15 o                         
  18   3   2         12.98        -84.10        85.92 o                         
  19   3   2         89.85        -97.62        97.62 o                         
  20   3   2        140.12        367.73       100.29 o                         
 -20   4   2         60.13        -44.40       118.75 o                         
 -19   4   2         20.18       -105.70       105.70 o                         
 -18   4   2         34.69       -104.05       104.05 o                         
 -17   4   2         77.84         26.36        87.20 o                         
 -16   4   2         17.51         33.26        81.65 o                         
 -15   4   2          5.58          5.60         1.35 o                         
 -14   4   2         13.21        -79.73        79.73 o                         
 -13   4   2        135.27        286.39        75.31 o                         
 -12   4   2        298.45        198.08        68.98 o                         
 -11   4   2        318.66        370.44        64.69 o                         
 -10   4   2        487.32        548.70        64.33 o                         
  -9   4   2       2396.67       2461.72        96.91 o                         
  -8   4   2       1697.18       1844.58        81.92 o                         
  -7   4   2       1000.30       1134.53        67.08 o                         
  -6   4   2       1544.94       1650.98        80.98 o                         
  -5   4   2        433.75        381.62        44.50 o                         
  -4   4   2       2531.99       2458.38        73.42 o                         
  -3   4   2       7891.14       6950.86       114.13 o                         
  -2   4   2       2223.77       2101.99        62.31 o                         
  -1   4   2       5812.28       5218.74        96.22 o                         
   0   4   2        745.77        727.50        28.97 o                         
   1   4   2          5.93         65.15        29.36 o                         
   2   4   2        417.36        332.08        36.59 o                         
   3   4   2       3486.12       3736.93        84.88 o                         
   4   4   2         14.64         37.36        30.06 o                         
   5   4   2        985.82       1108.92        57.31 o                         
   6   4   2          0.14         47.23        36.33 o                         
   7   4   2        641.00        738.32        57.14 o                         
   8   4   2         21.49         -4.53        44.38 o                         
   9   4   2        943.04        841.01        69.63 o                         
  10   4   2         16.50        -39.73        45.14 o                         
  11   4   2         35.73        106.38        54.09 o                         
  12   4   2        654.48        616.57        75.61 o                         
  13   4   2         14.66         36.85        60.21 o                         
  14   4   2        290.29        138.19        82.55 o                         
  15   4   2         22.38         77.95        75.26 o                         
  16   4   2        309.66        348.92        87.67 o                         
  17   4   2        387.35        576.25        98.27 o                         
  18   4   2         18.85        -99.92        99.92 o                         
  19   4   2         15.04        259.30        91.78 o                         
  20   4   2          1.97        -48.95       100.57 o                         
 -19   5   2         10.73        -88.44       116.88 o                         
 -18   5   2         21.81         26.72         8.06 o                         
 -17   5   2         33.45        -76.77        94.40 o                         
 -16   5   2        322.81        151.40        97.85 o                         
 -15   5   2          4.74          0.00        86.92 o                         
 -14   5   2          5.40          8.13        83.26 o                         
 -13   5   2          3.27         64.52        67.55 o                         
 -12   5   2        416.53        359.16        80.10 o                         
 -11   5   2        472.52        528.94        80.53 o                         
 -10   5   2        228.76        170.81        61.21 o                         
  -9   5   2        592.13        434.34        69.62 o                         
  -8   5   2        598.31        536.43        66.20 o                         
  -7   5   2        936.69       1098.15        68.64 o                         
  -6   5   2       2223.72       2407.22        93.11 o                         
  -5   5   2       5174.56       5010.91       113.41 o                         
  -4   5   2       3311.99       3711.47       100.31 o                         
  -3   5   2      10770.55      12221.05       153.20 o                         
  -2   5   2         44.14        112.05        33.62 o                         
  -1   5   2       4893.36       4629.07       100.25 o                         
   0   5   2         82.54         28.48        27.74 o                         
   1   5   2       2925.52       3287.41        85.47 o                         
   2   5   2       1888.06       2091.78        73.24 o                         
   3   5   2       3622.24       4235.27       104.92 o                         
   4   5   2       1238.19       1380.08        68.23 o                         
   5   5   2        177.95        156.98        40.83 o                         
   6   5   2          0.12         41.64        45.26 o                         
   7   5   2        331.28        265.53        54.19 o                         
   8   5   2        472.84        570.41        57.67 o                         
   9   5   2         13.23         17.01         5.32 o                         
  10   5   2        377.35        284.38        63.70 o                         
  11   5   2         10.59         45.65        56.39 o                         
  12   5   2        170.56        153.61        68.77 o                         
  13   5   2        146.68        111.38        69.51 o                         
  14   5   2        264.03        454.32        76.46 o                         
  15   5   2        128.20        267.91        83.39 o                         
  16   5   2        107.86         55.77        99.14 o                         
  17   5   2         16.00        101.58        85.68 o                         
  18   5   2         32.67         81.10        81.10 o                         
  19   5   2         47.44        143.38        88.85 o                         
 -19   6   2         29.67        -72.54       112.60 o                         
 -18   6   2         57.21        -45.07       123.39 o                         
 -17   6   2          8.16         62.75        94.66 o                         
 -16   6   2          3.76        224.59        94.90 o                         
 -15   6   2         54.68         54.35       101.40 o                         
 -14   6   2         10.70         59.07        86.03 o                         
 -13   6   2          4.49         15.42        85.31 o                         
 -12   6   2        484.47        347.52        86.63 o                         
 -11   6   2        173.06        303.19        73.78 o                         
 -10   6   2       1360.14       1373.08        94.21 o                         
  -9   6   2        406.77        392.61        67.59 o                         
  -8   6   2         61.53          0.00        57.17 o                         
  -7   6   2       1436.41       1511.44        90.92 o                         
  -6   6   2          0.02         55.27        50.42 o                         
  -5   6   2       1129.56        967.65        82.72 o                         
  -4   6   2        641.91        765.37        60.12 o                         
  -3   6   2        699.62        613.73        53.98 o                         
  -2   6   2         66.81        123.19        45.13 o                         
  -1   6   2       1211.54        939.62        60.71 o                         
   0   6   2       1160.16       1317.59        47.92 o                         
   1   6   2          8.43         33.23        36.00 o                         
   2   6   2        486.27        454.68        52.35 o                         
   3   6   2       1569.95       1711.88        77.73 o                         
   4   6   2        164.06        142.08        42.80 o                         
   5   6   2       1409.32       1496.35        79.85 o                         
   6   6   2         58.22         57.87        41.60 o                         
   7   6   2        951.52        872.50        72.11 o                         
   8   6   2       2241.10       2034.19        97.04 o                         
   9   6   2        159.62        230.19        57.32 o                         
  10   6   2         92.12         65.19        53.58 o                         
  11   6   2        249.69        382.81        64.10 o                         
  12   6   2          0.10         32.84        66.57 o                         
  13   6   2        251.06        154.86        71.68 o                         
  14   6   2         37.99         52.05        76.76 o                         
  15   6   2         11.50         -7.91        84.45 o                         
  16   6   2        153.55        150.87        87.71 o                         
  17   6   2          5.20         44.61        83.09 o                         
  18   6   2         23.47         19.19        91.57 o                         
 -18   7   2          0.40        110.43       110.43 o                         
 -17   7   2        164.18        218.59       111.49 o                         
 -16   7   2         41.66         75.73        98.45 o                         
 -15   7   2         26.25        -80.33       102.81 o                         
 -14   7   2        118.66         65.74        94.37 o                         
 -13   7   2         91.59        -89.25        89.25 o                         
 -12   7   2        294.57        223.54        88.38 o                         
 -11   7   2        682.61        716.63        85.47 o                         
 -10   7   2        670.24        453.79        93.82 o                         
  -9   7   2        272.06        282.82        81.81 o                         
  -8   7   2       1002.32       1277.73        97.06 o                         
  -7   7   2         20.38        -69.39        69.39 o                         
  -6   7   2        250.74        287.78        58.93 o                         
  -5   7   2         28.53         78.84        56.46 o                         
  -4   7   2         59.45        130.27        44.39 o                         
  -3   7   2         72.94         31.57        50.72 o                         
  -2   7   2        853.59        826.81        59.81 o                         
  -1   7   2          4.79        125.31        46.17 o                         
   0   7   2        301.07        345.82        42.09 o                         
   1   7   2         70.01        169.15        49.26 o                         
   2   7   2        198.47        125.64        58.20 o                         
   3   7   2          1.49         91.86        43.17 o                         
   4   7   2        456.48        384.78        57.58 o                         
   5   7   2        624.72        604.86        61.85 o                         
   6   7   2        815.30        808.56        77.87 o                         
   7   7   2        411.81        442.65        64.91 o                         
   8   7   2        209.24        179.55        64.64 o                         
   9   7   2        222.51        251.25        65.27 o                         
  10   7   2        179.70        203.94        64.12 o                         
  11   7   2        196.85        110.01        70.08 o                         
  12   7   2        165.93        210.32        76.88 o                         
  13   7   2         56.14        -68.67        80.11 o                         
  14   7   2         25.91         96.47        75.42 o                         
  15   7   2          3.12        -85.63        85.63 o                         
  16   7   2         74.38        -17.41        90.54 o                         
  17   7   2          1.03        122.30        86.73 o                         
 -16   8   2          9.03       -111.29       111.29 o                         
 -15   8   2         17.37          0.00       103.41 o                         
 -14   8   2         10.87       -103.32       103.32 o                         
 -13   8   2         40.63         89.25        83.88 o                         
 -12   8   2         39.99         56.36        85.07 o                         
 -11   8   2        113.99        124.09        86.23 o                         
 -10   8   2        253.59        308.94        83.22 o                         
  -9   8   2         17.36         71.00        76.15 o                         
  -8   8   2         15.29        -79.42        79.42 o                         
  -7   8   2        134.11        314.38        67.51 o                         
  -6   8   2        168.70        150.61        63.83 o                         
  -5   8   2        614.52        565.88        81.97 o                         
  -4   8   2        116.66        150.72        48.58 o                         
  -3   8   2          1.19         67.84        57.17 o                         
  -2   8   2         70.68         48.02        55.71 o                         
  -1   8   2        961.73        849.54        74.29 o                         
   0   8   2         32.55        -22.58        42.07 o                         
   1   8   2        381.23        363.83        64.70 o                         
   2   8   2       1175.18       1167.56        87.52 o                         
   3   8   2       1171.87       1328.14        80.47 o                         
   4   8   2       1103.35       1083.61        88.23 o                         
   5   8   2         55.40         86.80        57.56 o                         
   6   8   2        366.86        266.19        68.14 o                         
   7   8   2        119.23         72.29        65.06 o                         
   8   8   2         12.43         14.49         4.30 o                         
   9   8   2          2.99        -42.03        61.71 o                         
  10   8   2         31.06        -69.42        69.42 o                         
  11   8   2        316.49        289.60        71.73 o                         
  12   8   2        297.89        421.32        78.45 o                         
  13   8   2        573.17        507.10        93.00 o                         
  14   8   2         23.26        -17.47        82.97 o                         
  15   8   2         21.88        -18.25        87.80 o                         
  16   8   2        113.41        238.86        82.22 o                         
 -15   9   2         17.80          0.00       107.66 o                         
 -14   9   2         50.72        213.64       107.38 o                         
 -13   9   2          4.70       -108.21       108.21 o                         
 -12   9   2         53.92        -31.62        97.05 o                         
 -11   9   2        183.13         70.00       103.39 o                         
 -10   9   2         30.87          0.00        90.43 o                         
  -9   9   2        191.22        153.47        78.84 o                         
  -8   9   2         75.16        233.75        71.68 o                         
  -7   9   2         92.29        -70.85        70.85 o                         
  -6   9   2         28.29        -63.97        75.14 o                         
  -5   9   2          2.78        130.57        66.29 o                         
  -4   9   2       1428.66       1388.28       108.32 o                         
  -3   9   2         59.53         69.69        22.34 o                         
  -2   9   2        463.17        643.78        83.76 o                         
  -1   9   2        682.66        892.44        84.90 o                         
   0   9   2        772.67        824.93        72.66 o                         
   1   9   2         43.52         61.62        65.41 o                         
   2   9   2         95.65        226.60        66.76 o                         
   3   9   2        253.27        346.13        70.90 o                         
   4   9   2        177.58        265.79        70.38 o                         
   5   9   2        109.10          0.00        65.29 o                         
   6   9   2         52.41         43.84        71.25 o                         
   7   9   2        196.63        408.35        72.60 o                         
   8   9   2          1.62        -76.65        76.65 o                         
   9   9   2          1.80         47.50        75.29 o                         
  10   9   2        432.27        383.11        81.97 o                         
  11   9   2          1.48        126.67        69.98 o                         
  12   9   2        125.55        -26.43        96.01 o                         
  13   9   2         54.24         45.54        86.71 o                         
  14   9   2          7.93         66.20        86.24 o                         
 -13  10   2         63.77        -25.02       116.02 o                         
 -12  10   2         17.29         48.22       106.54 o                         
 -11  10   2         74.26        102.85       111.71 o                         
 -10  10   2         68.21        206.22        89.47 o                         
  -9  10   2          1.08        165.80        93.67 o                         
  -8  10   2        216.79        308.19        96.70 o                         
  -7  10   2         14.12        104.92        95.48 o                         
  -6  10   2        203.32         82.91        92.23 o                         
  -5  10   2         18.43         97.28        87.04 o                         
  -4  10   2          0.47        112.33        76.91 o                         
  -3  10   2        355.34        328.20        82.05 o                         
  -2  10   2         79.24        -49.49        80.17 o                         
  -1  10   2        253.29        210.58        80.31 o                         
   0  10   2       1645.20       1443.03        80.45 o                         
   1  10   2          1.44        127.71        74.90 o                         
   2  10   2        138.52         71.35        71.35 o                         
   3  10   2       1495.71       1365.41       121.64 o                         
   4  10   2         47.09        -56.10        82.27 o                         
   5  10   2        929.38       1123.00       102.00 o                         
   6  10   2        122.61        -66.24        80.96 o                         
   7  10   2         42.03        159.78        71.22 o                         
   8  10   2         39.03         17.22        82.48 o                         
   9  10   2          3.36        -87.29        87.29 o                         
  10  10   2         67.73        145.66        80.43 o                         
  11  10   2         99.07        196.16        88.75 o                         
  12  10   2         57.87        -95.22        95.22 o                         
 -10  11   2         10.60         99.88       111.11 o                         
  -9  11   2          1.99        -12.16       103.95 o                         
  -8  11   2         89.59         91.57       102.47 o                         
  -7  11   2        165.89        263.36        92.44 o                         
  -6  11   2         11.05       -102.86       102.86 o                         
  -5  11   2          2.90        113.01        85.81 o                         
  -4  11   2         13.43        -85.75        85.75 o                         
  -3  11   2        157.25        301.99        80.60 o                         
  -2  11   2         99.15         57.45        90.72 o                         
  -1  11   2         14.84        178.35        75.72 o                         
   0  11   2          1.44         47.12        73.89 o                         
   1  11   2         97.86        101.36        90.64 o                         
   2  11   2         23.11         36.65        91.63 o                         
   3  11   2        364.63        476.50        99.31 o                         
   4  11   2          3.59        -64.31        83.22 o                         
   5  11   2         42.85        185.51        76.83 o                         
   6  11   2         10.89        130.92        85.43 o                         
   7  11   2         93.37        -85.60       101.25 o                         
   8  11   2         29.61          0.00        84.88 o                         
   9  11   2          6.04        -19.92        94.14 o                         
  -5  12   2          0.10         47.18        92.20 o                         
  -4  12   2          8.58       -106.76       106.76 o                         
  -3  12   2         51.10        112.60        81.33 o                         
  -2  12   2          2.13        231.51        93.63 o                         
  -1  12   2          2.17          0.00        90.40 o                         
   0  12   2         21.23        107.02        62.75 o                         
   1  12   2         38.19        242.85        86.24 o                         
   2  12   2        204.24        199.88        98.96 o                         
   3  12   2         11.95        -62.98        98.83 o                         
   4  12   2         40.39         73.80        88.18 o                         
   5  12   2          0.40        -53.11        95.79 o                         
 -21   1   3        146.53         50.98       105.81 o                         
 -20   1   3         16.88         19.19        95.94 o                         
 -19   1   3          2.33        -79.44        89.96 o                         
 -18   1   3          7.79        -76.38        76.38 o                         
 -17   1   3         19.08        -30.49        78.12 o                         
 -16   1   3          5.18        -73.20        73.20 o                         
 -15   1   3         51.54        -13.28        71.15 o                         
 -14   1   3        227.76        198.86        62.50 o                         
 -13   1   3         66.42         96.43        59.56 o                         
 -12   1   3       1052.25        942.90        74.56 o                         
 -11   1   3       1974.07       1939.73        89.55 o                         
 -10   1   3       1042.13       1218.17        68.73 o                         
  -9   1   3       4239.59       4708.04       106.27 o                         
  -8   1   3        132.92        190.78        40.41 o                         
  -7   1   3       2164.77       2106.30        64.82 o                         
  -6   1   3        648.82        681.19        42.28 o                         
  -5   1   3        951.73        855.68        44.19 o                         
  -4   1   3         26.18         47.99        14.69 o                         
  -3   1   3      17243.51      17371.16       113.39 o                         
  -2   1   3        606.93        534.32        27.52 o                         
  -1   1   3      32872.87      28904.30       521.82 o                         
   0   1   3        117.34        249.06        57.00 o                         
   1   1   3       6488.55       7213.00        64.14 o                         
   2   1   3      12667.73      13272.88        95.57 o                         
   3   1   3       2232.30       2305.11        48.50 o                         
   4   1   3        844.24        815.07        39.08 o                         
   5   1   3       2904.38       2676.59        65.97 o                         
   6   1   3        718.68        708.26        44.56 o                         
   7   1   3          6.67         36.19        30.62 o                         
   8   1   3        311.05        271.82        48.24 o                         
   9   1   3        449.59        499.17        52.88 o                         
  10   1   3        411.67        322.04        51.04 o                         
  11   1   3        278.77        267.39        61.28 o                         
  12   1   3         44.26         56.67        64.09 o                         
  13   1   3          0.01         67.86        53.92 o                         
  14   1   3         31.88         54.88        55.82 o                         
  15   1   3         38.76         53.07        66.12 o                         
  16   1   3         42.11        -65.25        81.09 o                         
  17   1   3        215.52        156.77        78.38 o                         
  18   1   3          0.16        202.74        95.30 o                         
  19   1   3          8.30         17.77        93.55 o                         
  20   1   3          0.11         68.40        99.31 o                         
  21   1   3         19.38         30.96       104.16 o                         
 -21   2   3        134.43        136.77       112.17 o                         
 -20   2   3        186.52         58.82       103.92 o                         
 -19   2   3        165.21        246.18        94.76 o                         
 -18   2   3         85.89        211.27        89.57 o                         
 -17   2   3         13.65         31.06        76.66 o                         
 -16   2   3         22.91        -29.03        78.36 o                         
 -15   2   3        167.23         86.81        76.19 o                         
 -14   2   3        457.21        421.26        68.29 o                         
 -13   2   3         12.36        -45.08        58.51 o                         
 -12   2   3        246.91        286.08        54.53 o                         
 -11   2   3        943.01        868.60        73.50 o                         
 -10   2   3        597.06        710.51        57.14 o                         
  -9   2   3        136.04        147.34        47.52 o                         
  -8   2   3        361.30        341.59        46.50 o                         
  -7   2   3       1326.45       1415.50        57.80 o                         
  -6   2   3        833.82        992.68        52.05 o                         
  -5   2   3      20739.11      22616.67       164.52 o                         
  -4   2   3       2397.45       2717.59        57.64 o                         
  -3   2   3      31805.12      32397.94       173.79 o                         
  -2   2   3       8737.27       9590.89        90.60 o                         
  -1   2   3       1480.50       1330.38        40.51 o                         
   0   2   3       2724.52       2851.68       315.13 o                         
   1   2   3      18246.76      19851.07       128.17 o                         
   2   2   3         62.11         76.41        22.36 o                         
   3   2   3       3104.04       2979.50        63.16 o                         
   4   2   3        453.20        576.22        34.28 o                         
   5   2   3       1569.92       1626.30        55.47 o                         
   6   2   3       4489.62       3849.54        84.93 o                         
   7   2   3        677.21        775.97        57.16 o                         
   8   2   3         25.13         11.05        40.53 o                         
   9   2   3         66.32         63.51        42.34 o                         
  10   2   3         43.34         91.98        46.91 o                         
  11   2   3          4.38        -54.24        54.24 o                         
  12   2   3          4.29        -15.63        56.07 o                         
  13   2   3        210.90        269.23        56.97 o                         
  14   2   3         82.69        217.75        67.07 o                         
  15   2   3         85.77         91.61        28.57 o                         
  16   2   3          3.00        167.23        71.67 o                         
  17   2   3        237.44        133.26        89.15 o                         
  18   2   3        237.73        247.66        80.91 o                         
  19   2   3         36.62         36.78        87.37 o                         
  20   2   3         32.90        -97.53        97.53 o                         
 -21   3   3          6.59       -119.97       119.97 o                         
 -20   3   3          1.84       -110.35       110.35 o                         
 -19   3   3         33.91        105.85        95.86 o                         
 -18   3   3         57.71        249.51        88.47 o                         
 -17   3   3          2.31         -7.92        86.10 o                         
 -16   3   3         39.02        -30.55        76.87 o                         
 -15   3   3         87.42         49.07        79.49 o                         
 -14   3   3        667.27        792.73        82.11 o                         
 -13   3   3        293.63        406.03        75.95 o                         
 -12   3   3         52.75        136.77        55.29 o                         
 -11   3   3         48.87         70.56        49.29 o                         
 -10   3   3        369.77        467.11        59.71 o                         
  -9   3   3       3601.01       3307.47       106.54 o                         
  -8   3   3       1196.62       1133.90        67.92 o                         
  -7   3   3         11.94        -38.14        42.90 o                         
  -6   3   3         91.11        -56.07        56.07 o                         
  -5   3   3         17.07         21.14         6.56 o                         
  -4   3   3        831.12        978.14        46.27 o                         
  -3   3   3      12912.06      12044.00       145.84 o                         
  -2   3   3       6009.35       5283.37        78.74 o                         
  -1   3   3       4761.74       4780.73        73.78 o                         
   0   3   3        233.11        170.81        34.21 o                         
   1   3   3       1123.16       1186.99        44.51 o                         
   2   3   3        943.53       1006.88        41.60 o                         
   3   3   3       1420.91       1683.11        56.26 o                         
   4   3   3       1314.77       1387.75        54.29 o                         
   5   3   3         20.11         38.58        29.40 o                         
   6   3   3         15.66         38.52        32.09 o                         
   7   3   3       1982.06       2068.22        75.08 o                         
   8   3   3        751.50        856.64        59.43 o                         
   9   3   3       1682.64       1737.48        77.61 o                         
  10   3   3         79.48        134.96        44.69 o                         
  11   3   3         74.76        131.16        47.36 o                         
  12   3   3         65.16          0.00        62.78 o                         
  13   3   3         89.31        130.89        60.90 o                         
  14   3   3          0.12         96.26        68.11 o                         
  15   3   3          0.15         76.22        71.68 o                         
  16   3   3         39.93         97.03        73.44 o                         
  17   3   3        101.89        -24.47        86.99 o                         
  18   3   3          5.39       -104.15       104.15 o                         
  19   3   3        130.71        155.71       103.20 o                         
  20   3   3          4.70        137.55        96.83 o                         
 -20   4   3         34.48          0.00       102.84 o                         
 -19   4   3         27.53       -104.28       104.28 o                         
 -18   4   3          5.22        -99.61        99.61 o                         
 -17   4   3        144.50        140.48        93.99 o                         
 -16   4   3         24.23        171.87        83.43 o                         
 -15   4   3        484.15        666.78        91.97 o                         
 -14   4   3         70.80          6.96        82.54 o                         
 -13   4   3        268.84        259.17        80.12 o                         
 -12   4   3        553.86        501.90        67.90 o                         
 -11   4   3          4.22        -57.77        57.77 o                         
 -10   4   3        643.17        664.45        64.31 o                         
  -9   4   3        135.93         28.11        47.51 o                         
  -8   4   3        633.22        738.91        63.67 o                         
  -7   4   3       4523.12       5241.64       115.18 o                         
  -6   4   3       3550.23       3741.75       102.19 o                         
  -5   4   3         34.32        -35.16        35.16 o                         
  -4   4   3         24.82         40.65        34.98 o                         
  -3   4   3       1621.54       1559.27        63.95 o                         
  -2   4   3       2888.72       2743.58        75.79 o                         
  -1   4   3        141.73        162.97        30.73 o                         
   0   4   3        167.49        146.73        25.54 o                         
   1   4   3         15.52         11.08        24.94 o                         
   2   4   3       6680.05       7094.22       113.24 o                         
   3   4   3       7150.81       7394.31       117.50 o                         
   4   4   3         29.64         38.46        32.96 o                         
   5   4   3         38.48         82.23        37.46 o                         
   6   4   3       2841.49       3297.52        92.08 o                         
   7   4   3         46.60         71.88        41.85 o                         
   8   4   3        832.48        903.55        65.38 o                         
   9   4   3        765.50        863.78        65.26 o                         
  10   4   3          1.15        -35.29        55.19 o                         
  11   4   3          0.14         43.35        55.09 o                         
  12   4   3          0.91         11.72        61.31 o                         
  13   4   3        116.60        125.10        69.30 o                         
  14   4   3        580.71        664.06        92.55 o                         
  15   4   3        230.89        265.57        79.85 o                         
  16   4   3         72.71        184.55        80.63 o                         
  17   4   3        426.78        518.87        93.04 o                         
  18   4   3          9.72        -98.27        98.27 o                         
  19   4   3         19.93        -47.29        98.15 o                         
 -20   5   3          2.62        -59.16       103.51 o                         
 -19   5   3          2.04        109.06       109.06 o                         
 -18   5   3        177.82        326.92        94.74 o                         
 -17   5   3        207.81        199.53        97.18 o                         
 -16   5   3          0.01         61.60        85.22 o                         
 -15   5   3        273.39        214.15        94.83 o                         
 -14   5   3         13.25         84.08        73.95 o                         
 -13   5   3        228.64        334.08        82.51 o                         
 -12   5   3        126.86        270.91        68.97 o                         
 -11   5   3         64.21        -69.53        69.53 o                         
 -10   5   3        243.44        290.12        64.14 o                         
  -9   5   3       1324.91       1243.22        80.40 o                         
  -8   5   3          4.94          9.74        47.74 o                         
  -7   5   3       1915.05       2019.98        87.11 o                         
  -6   5   3        127.11        146.17        50.00 o                         
  -5   5   3       1992.03       1932.01        79.31 o                         
  -4   5   3       1776.06       1646.32        69.31 o                         
  -3   5   3       6074.30       5880.23       119.83 o                         
  -2   5   3        124.81        117.24        34.71 o                         
  -1   5   3       6027.21       5406.95       108.20 o                         
   0   5   3        395.08        389.94        49.65 o                         
   1   5   3          3.25         -7.39        29.56 o                         
   2   5   3        653.43        528.93        46.92 o                         
   3   5   3        124.03         47.65        43.99 o                         
   4   5   3       1617.10       1457.95        68.51 o                         
   5   5   3        753.72        649.52        55.56 o                         
   6   5   3       1348.83       1326.85        69.93 o                         
   7   5   3        589.21        595.98        59.78 o                         
   8   5   3        581.17        581.78        62.33 o                         
   9   5   3         41.14         51.36        51.36 o                         
  10   5   3        499.67        437.74        62.02 o                         
  11   5   3          3.23        -56.49        56.49 o                         
  12   5   3        176.54         87.66        73.35 o                         
  13   5   3        466.12        578.25        75.85 o                         
  14   5   3         10.09        -81.91        81.91 o                         
  15   5   3        128.70        325.10        77.28 o                         
  16   5   3        158.17        136.49        93.06 o                         
  17   5   3          8.02        -16.80        84.90 o                         
  18   5   3         25.05         25.52         7.68 o                         
  19   5   3         35.57        -87.20       100.41 o                         
 -19   6   3         18.29       -113.17       113.17 o                         
 -18   6   3          0.05        211.58        97.24 o                         
 -17   6   3         56.52        103.83        93.24 o                         
 -16   6   3         11.98         29.42        99.83 o                         
 -15   6   3         98.45        -27.09        99.01 o                         
 -14   6   3        114.43         34.11        84.76 o                         
 -13   6   3        115.51        -70.75        88.18 o                         
 -12   6   3        238.45        184.13        86.47 o                         
 -11   6   3        265.37        398.65        71.66 o                         
 -10   6   3          3.31        -68.09        68.09 o                         
  -9   6   3        485.90        410.33        78.49 o                         
  -8   6   3        145.70        136.05        55.21 o                         
  -7   6   3       2028.50       2164.93        97.82 o                         
  -6   6   3       2879.50       3081.42       108.73 o                         
  -5   6   3         44.82         96.35        51.07 o                         
  -4   6   3        559.69        554.75        58.35 o                         
  -3   6   3        138.61        229.82        53.18 o                         
  -2   6   3       1162.26       1114.89        63.19 o                         
  -1   6   3        684.07        651.34        59.98 o                         
   0   6   3        344.12        414.64        65.21 o                         
   1   6   3        215.22        261.27        38.92 o                         
   2   6   3         19.97        -56.24        56.24 o                         
   3   6   3         97.35        188.11        40.38 o                         
   4   6   3        840.04       1096.46        69.44 o                         
   5   6   3          7.41        -32.76        46.42 o                         
   6   6   3        216.97        249.35        55.31 o                         
   7   6   3         45.84        103.00        46.08 o                         
   8   6   3          5.72        -21.61        54.02 o                         
   9   6   3        176.88        125.64        62.82 o                         
  10   6   3         71.23         -6.26        59.04 o                         
  11   6   3        151.72         50.82        65.98 o                         
  12   6   3        577.84        370.64        69.33 o                         
  13   6   3        103.47        200.25        75.32 o                         
  14   6   3        163.36        318.00        74.20 o                         
  15   6   3          0.36          0.15        73.98 o                         
  16   6   3        283.96        311.51        86.93 o                         
  17   6   3         11.84        -88.43        88.43 o                         
  18   6   3         13.36        -75.96        90.80 o                         
 -18   7   3         16.70         12.09       116.52 o                         
 -17   7   3         84.95         91.42       113.19 o                         
 -16   7   3         68.16        213.39       115.32 o                         
 -15   7   3        264.39        430.12       101.40 o                         
 -14   7   3        297.35        338.27        94.08 o                         
 -13   7   3         35.78         26.18        86.92 o                         
 -12   7   3        444.17        313.28        96.47 o                         
 -11   7   3        374.44        194.25        91.47 o                         
 -10   7   3        110.00        234.22        71.29 o                         
  -9   7   3        774.02        730.60        86.78 o                         
  -8   7   3        151.03        287.03        73.01 o                         
  -7   7   3        984.31       1020.00        90.20 o                         
  -6   7   3        757.00        736.98        77.63 o                         
  -5   7   3        128.73         67.22        55.53 o                         
  -4   7   3        541.38        521.75        65.70 o                         
  -3   7   3        259.54        162.93        54.63 o                         
  -2   7   3        470.77        375.69        58.97 o                         
  -1   7   3        816.59        841.28        64.21 o                         
   0   7   3       1696.04       1817.86       237.24 o                         
   1   7   3         11.96          0.00        54.04 o                         
   2   7   3       1110.29       1182.64        74.09 o                         
   3   7   3        144.52        206.29        45.13 o                         
   4   7   3        110.44        116.34        51.30 o                         
   5   7   3        217.34        163.17        59.25 o                         
   6   7   3        313.08        314.82        57.16 o                         
   7   7   3         58.04        -62.32        62.32 o                         
   8   7   3        165.60         97.12        62.05 o                         
   9   7   3        270.21        406.55        65.37 o                         
  10   7   3         27.10         26.76        63.32 o                         
  11   7   3         35.19         90.60        65.73 o                         
  12   7   3         75.72         91.48        28.96 o                         
  13   7   3          1.36         38.78        77.55 o                         
  14   7   3         55.73         73.74        79.88 o                         
  15   7   3          5.19        -68.22        87.45 o                         
  16   7   3          4.53        153.35        87.13 o                         
  17   7   3         25.42        -28.65        90.29 o                         
 -16   8   3         37.72        -47.65       101.95 o                         
 -15   8   3         76.51         77.80       103.00 o                         
 -14   8   3         13.05         42.27        94.28 o                         
 -13   8   3        104.42         30.01       101.83 o                         
 -12   8   3         29.50        157.99        85.89 o                         
 -11   8   3        916.39       1142.51       109.11 o                         
 -10   8   3        164.39        -96.55        96.55 o                         
  -9   8   3        589.36        409.96        92.48 o                         
  -8   8   3         78.56         75.26        70.17 o                         
  -7   8   3       1659.88       1674.52       103.71 o                         
  -6   8   3        394.83        426.30        70.80 o                         
  -5   8   3        201.34        303.20        58.26 o                         
  -4   8   3          2.10        114.48        57.72 o                         
  -3   8   3         68.58        142.55        59.16 o                         
  -2   8   3        908.30        777.78        79.80 o                         
  -1   8   3          4.91        119.19        53.40 o                         
   0   8   3        482.41        706.84        82.78 o                         
   1   8   3        263.01        338.06        58.22 o                         
   2   8   3         17.33        131.48        58.75 o                         
   3   8   3         78.06        117.04        37.47 o                         
   4   8   3       1784.28       1811.49       101.25 o                         
   5   8   3         51.23        -68.62        68.62 o                         
   6   8   3       1291.52       1047.09        90.06 o                         
   7   8   3         24.70         31.78         9.39 o                         
   8   8   3        202.43        164.68        60.29 o                         
   9   8   3         81.68        -21.49        71.62 o                         
  10   8   3          1.24         89.07        66.81 o                         
  11   8   3        213.36        239.33        79.78 o                         
  12   8   3          0.56        -72.34        81.16 o                         
  13   8   3         10.60         50.04        84.28 o                         
  14   8   3          0.96        -97.87        97.87 o                         
  15   8   3         44.47        202.68        86.12 o                         
 -15   9   3          1.09       -128.60       128.60 o                         
 -14   9   3        135.06        259.54       108.05 o                         
 -13   9   3         84.91        289.34        95.71 o                         
 -12   9   3        130.79          0.00        86.94 o                         
 -11   9   3         24.33        250.18        85.90 o                         
 -10   9   3        118.10        113.55        96.56 o                         
  -9   9   3        168.66        172.01        92.30 o                         
  -8   9   3        121.99        198.06        79.85 o                         
  -7   9   3        257.20        470.68        76.91 o                         
  -6   9   3          0.03          8.12        71.00 o                         
  -5   9   3        138.47        191.69        73.27 o                         
  -4   9   3        162.10         29.80        79.47 o                         
  -3   9   3        158.46        185.44        60.51 o                         
  -2   9   3       1283.25       1336.36        97.40 o                         
  -1   9   3         36.95         77.21        65.63 o                         
   0   9   3        979.45       1064.96       114.31 o                         
   1   9   3          8.10         27.51        61.65 o                         
   2   9   3          1.22         48.92        59.28 o                         
   3   9   3         45.46        118.57        68.16 o                         
   4   9   3       2088.00       2102.84       117.70 o                         
   5   9   3          0.00         79.14        66.26 o                         
   6   9   3        200.05        263.23        81.35 o                         
   7   9   3         18.10        135.30        72.65 o                         
   8   9   3          2.05         84.82        72.19 o                         
   9   9   3         12.87        -16.15        77.12 o                         
  10   9   3          8.11          8.02        75.77 o                         
  11   9   3         58.52        221.55        77.98 o                         
  12   9   3          1.28        -84.59        84.59 o                         
  13   9   3         61.56         67.69        21.73 o                         
  14   9   3          2.41        -76.68        92.37 o                         
 -13  10   3         21.57        -37.37       105.31 o                         
 -12  10   3         23.28        -71.48       117.28 o                         
 -11  10   3        209.16        170.82       105.79 o                         
 -10  10   3          1.79         87.01        95.70 o                         
  -9  10   3          8.47         31.13        99.84 o                         
  -8  10   3        124.72        218.36        98.58 o                         
  -7  10   3        197.98        285.84        87.95 o                         
  -6  10   3        621.29        504.80       106.54 o                         
  -5  10   3        234.54        399.74        94.06 o                         
  -4  10   3         29.54        -43.46        83.90 o                         
  -3  10   3        957.46       1171.57       109.96 o                         
  -2  10   3        252.44        231.43        85.05 o                         
  -1  10   3        321.88        439.52        85.16 o                         
   0  10   3        268.23        277.91        64.25 o                         
   1  10   3         44.98        160.33        77.76 o                         
   2  10   3       1617.57       1288.95       107.49 o                         
   3  10   3        136.61        241.39        90.52 o                         
   4  10   3        927.81        963.95       110.33 o                         
   5  10   3          0.10        -76.04        76.04 o                         
   6  10   3        190.30         57.97        81.89 o                         
   7  10   3          1.17        -76.70        86.75 o                         
   8  10   3        289.17        286.43        91.55 o                         
   9  10   3         43.95         62.09        79.19 o                         
  10  10   3          1.79        -27.70        80.43 o                         
  11  10   3          2.34        103.85        75.45 o                         
  12  10   3        129.66        253.05        95.22 o                         
 -10  11   3         11.83         73.78        92.79 o                         
  -9  11   3          0.34        -70.52       103.58 o                         
  -8  11   3          0.31        -95.61        95.61 o                         
  -7  11   3         30.02         98.61       100.75 o                         
  -6  11   3         44.21        158.65        87.79 o                         
  -5  11   3        208.69        327.82        89.78 o                         
  -4  11   3        121.96        309.28        88.66 o                         
  -3  11   3         44.26         48.74        15.73 o                         
  -2  11   3          0.08        162.04        83.54 o                         
  -1  11   3        260.49        310.44        87.56 o                         
   0  11   3         31.04        179.25       135.31 o                         
   1  11   3        528.41        683.50        91.52 o                         
   2  11   3         17.43        -27.95        86.74 o                         
   3  11   3        102.09         83.01        83.96 o                         
   4  11   3         69.45         92.61        85.06 o                         
   5  11   3         84.71         65.55        81.46 o                         
   6  11   3         31.70        -18.56        80.74 o                         
   7  11   3         14.55        -98.44        98.44 o                         
   8  11   3         27.60        155.99        83.01 o                         
   9  11   3        147.93        -97.71        97.71 o                         
  -5  12   3        194.67        -11.75        98.34 o                         
  -4  12   3          0.22       -111.74       111.74 o                         
  -3  12   3         48.53         44.72        95.69 o                         
  -2  12   3          3.22        109.85        95.46 o                         
  -1  12   3          0.00         76.03        79.07 o                         
   0  12   3          0.26        107.86        61.49 o                         
   1  12   3        120.93        233.53        92.02 o                         
   2  12   3          2.30        116.42        86.08 o                         
   3  12   3        150.98         31.92        96.74 o                         
   4  12   3         49.42        -92.85        92.85 o                         
 -21   0   4          4.85         48.79        85.39 o                         
 -20   0   4          0.72         63.71        86.20 o                         
 -19   0   4        221.39        118.81        92.62 o                         
 -18   0   4          6.12        -81.28        81.28 o                         
 -17   0   4        895.04       1064.68       100.77 o                         
 -16   0   4        109.43        167.76        72.70 o                         
 -15   0   4       1295.25       1207.54        87.52 o                         
 -14   0   4        236.70        398.09        60.46 o                         
 -13   0   4        427.51        347.56        67.84 o                         
 -12   0   4        862.46        921.10        71.50 o                         
 -11   0   4       1100.19       1102.27        72.38 o                         
 -10   0   4       5548.15       5664.25       121.47 o                         
  -9   0   4       3620.89       4031.61       100.07 o                         
  -8   0   4        348.47        278.72        37.97 o                         
  -7   0   4         64.35         15.73        31.46 o                         
  -6   0   4       9005.37       9180.54       106.32 o                         
  -5   0   4        147.07        175.45        26.78 o                         
  -4   0   4      10933.48      12241.77       102.31 o                         
  -3   0   4          9.54        -15.62        18.38 o                         
  -2   0   4      11255.73      12205.49        85.07 o                         
  -1   0   4        413.78        342.36        25.49 o                         
   0   0   4       2327.38       2223.70        32.80 o                         
   1   0   4       5127.35       5289.54        64.87 o                         
   2   0   4     212156.44     214196.14      1435.03 o                         
   3   0   4      32575.25      32681.11       165.93 o                         
   4   0   4        138.49         56.41        36.07 o                         
   5   0   4        239.40        195.60        32.44 o                         
   6   0   4         87.41         72.47        34.38 o                         
   7   0   4       5644.77       5805.40        99.60 o                         
   8   0   4       8526.24       8800.09       128.69 o                         
   9   0   4          9.20         12.15        48.57 o                         
  10   0   4        247.62        268.61        56.15 o                         
  11   0   4       3129.30       3185.17       105.01 o                         
  12   0   4        172.95          5.64        74.21 o                         
  13   0   4        114.90        288.99        64.95 o                         
  14   0   4        300.67        333.92        74.52 o                         
  15   0   4          3.88        151.25        71.84 o                         
  16   0   4        308.74        200.85        80.53 o                         
  17   0   4        182.99         32.29        91.16 o                         
  18   0   4        312.60        398.87        92.34 o                         
  19   0   4         55.09        121.20       101.16 o                         
  20   0   4         92.52         40.19        98.56 o                         
 -21   1   4          0.05         50.79        95.82 o                         
 -20   1   4          4.95          7.02         2.03 o                         
 -19   1   4         75.58        104.90        95.36 o                         
 -18   1   4        140.01        226.46        83.73 o                         
 -17   1   4         87.18         96.86        82.61 o                         
 -16   1   4         20.68         41.70        71.08 o                         
 -15   1   4        117.20        184.47        65.27 o                         
 -14   1   4        250.99        314.49        58.55 o                         
 -13   1   4          6.67         96.19        44.32 o                         
 -12   1   4          3.85         43.32        48.03 o                         
 -11   1   4         40.67        -17.87        52.68 o                         
 -10   1   4         89.80        112.04        35.80 o                         
  -9   1   4          0.00         88.27        40.38 o                         
  -8   1   4      10298.54      11081.71       137.98 o                         
  -7   1   4       1918.72       1732.71        64.76 o                         
  -6   1   4      14974.81      15596.35       138.99 o                         
  -5   1   4       3070.13       2968.20        72.39 o                         
  -4   1   4      86851.56      76323.76      1150.37 o                         
  -3   1   4       3119.31       3213.19        51.98 o                         
  -2   1   4        471.35        391.66        27.50 o                         
  -1   1   4        187.25        155.80        25.65 o                         
   0   1   4         60.83         46.65        14.31 o                         
   1   1   4        226.16        285.49        24.50 o                         
   2   1   4       4924.11       5378.41        71.21 o                         
   3   1   4      10269.23      10499.91        98.92 o                         
   4   1   4       8991.92       8963.02        99.60 o                         
   5   1   4        105.39         77.14        34.39 o                         
   6   1   4        535.00        394.63        42.71 o                         
   7   1   4        684.26        647.84        44.55 o                         
   8   1   4       1635.03       1549.80        66.82 o                         
   9   1   4        172.28        165.21        47.34 o                         
  10   1   4         21.47          4.64        43.63 o                         
  11   1   4        217.09        298.18        55.73 o                         
  12   1   4        349.18        168.24        66.00 o                         
  13   1   4          0.01        -23.26        54.88 o                         
  14   1   4        102.95        206.70        62.38 o                         
  15   1   4          7.05         20.51        62.44 o                         
  16   1   4         27.67        117.57        74.65 o                         
  17   1   4         53.71        -63.53        85.01 o                         
  18   1   4          2.78          4.19         1.18 o                         
  19   1   4        226.56         92.75       104.92 o                         
  20   1   4          0.43        -19.70       103.21 o                         
 -21   2   4          0.56        -42.13       104.85 o                         
 -20   2   4        164.98        360.34       107.42 o                         
 -19   2   4          1.59        -93.43        93.43 o                         
 -18   2   4         14.86        227.03        78.58 o                         
 -17   2   4        277.69        310.50        84.15 o                         
 -16   2   4         28.65          6.75        80.06 o                         
 -15   2   4        174.88         79.84        79.84 o                         
 -14   2   4         21.41        -68.12        68.12 o                         
 -13   2   4        404.95        329.23        65.08 o                         
 -12   2   4        122.65        111.72        59.20 o                         
 -11   2   4        546.87        570.86        65.75 o                         
 -10   2   4        549.28        390.99        64.69 o                         
  -9   2   4        953.19       1024.92        63.64 o                         
  -8   2   4        201.54        269.44        48.39 o                         
  -7   2   4        516.28        471.40        44.55 o                         
  -6   2   4       3915.51       3912.28        88.11 o                         
  -5   2   4        138.93        203.11        40.74 o                         
  -4   2   4      43435.35      43233.06       216.14 o                         
  -3   2   4      12230.33      12389.82       110.98 o                         
  -2   2   4      47152.59      47863.61       206.84 o                         
  -1   2   4        143.66        108.05        22.75 o                         
   0   2   4        114.00        152.03        48.19 o                         
   1   2   4       1260.68       1433.62        46.10 o                         
   2   2   4        286.79        334.57        32.76 o                         
   3   2   4       1521.45       1770.46        53.14 o                         
   4   2   4        354.59        275.03        28.80 o                         
   5   2   4       1917.49       1776.51        62.09 o                         
   6   2   4       1257.48       1211.53        58.27 o                         
   7   2   4       1144.54       1048.05        58.18 o                         
   8   2   4        885.69        960.08        59.95 o                         
   9   2   4        288.35        237.72        48.83 o                         
  10   2   4         23.35          4.60        49.72 o                         
  11   2   4        233.02        231.90        58.89 o                         
  12   2   4        352.42        425.93        63.47 o                         
  13   2   4        515.77        392.72        79.09 o                         
  14   2   4        125.72         31.27        71.74 o                         
  15   2   4        260.45        199.57        79.09 o                         
  16   2   4         33.22         -7.36        78.19 o                         
  17   2   4        168.24        247.50        91.09 o                         
  18   2   4         16.98        111.37        83.76 o                         
  19   2   4         11.63         73.67        94.85 o                         
  20   2   4         55.94        -19.35       101.35 o                         
 -21   3   4          2.52        120.44       109.41 o                         
 -20   3   4         72.56        255.78       105.91 o                         
 -19   3   4         11.56        -66.64       101.46 o                         
 -18   3   4          0.32        -96.08        96.08 o                         
 -17   3   4         11.07        -49.32        89.76 o                         
 -16   3   4          8.17         -7.86        77.61 o                         
 -15   3   4         74.53         28.38        70.46 o                         
 -14   3   4        725.38        769.34        86.78 o                         
 -13   3   4        370.09        202.11        78.70 o                         
 -12   3   4        521.11        656.55        69.72 o                         
 -11   3   4         79.19        155.41        54.06 o                         
 -10   3   4        364.57        485.97        63.52 o                         
  -9   3   4        288.83        225.50        50.86 o                         
  -8   3   4       6309.93       6904.71       131.11 o                         
  -7   3   4         51.59        -77.32        77.32 o                         
  -6   3   4        361.46        446.63        44.75 o                         
  -5   3   4        236.85        274.59        38.96 o                         
  -4   3   4       4151.09       4014.64        86.26 o                         
  -3   3   4       9735.89       9215.62       109.70 o                         
  -2   3   4       7025.91       6991.32        86.77 o                         
  -1   3   4      16181.22      14565.64       130.68 o                         
   0   3   4          2.07         35.40        21.83 o                         
   1   3   4       2043.50       2286.69        59.73 o                         
   2   3   4       1283.68       1455.34        50.22 o                         
   3   3   4       3035.53       2929.60        73.22 o                         
   4   3   4        280.95        263.35        35.11 o                         
   5   3   4         18.25         46.08        30.41 o                         
   6   3   4        349.33        338.35        41.37 o                         
   7   3   4        532.17        585.75        53.22 o                         
   8   3   4        171.23        136.47        48.54 o                         
   9   3   4         81.11        166.42        47.55 o                         
  10   3   4         48.02          0.00        49.31 o                         
  11   3   4        151.00        165.97        58.36 o                         
  12   3   4         35.58         67.40        58.29 o                         
  13   3   4        273.66        345.77        67.33 o                         
  14   3   4         28.76        -65.45        69.09 o                         
  15   3   4        104.09         35.43        78.12 o                         
  16   3   4         22.32        242.36        78.06 o                         
  17   3   4         49.76         48.99        81.65 o                         
  18   3   4        386.50        565.80       102.46 o                         
  19   3   4          0.13         -9.07        92.45 o                         
  20   3   4          0.00        139.54        90.61 o                         
 -20   4   4         18.77        -21.50       109.57 o                         
 -19   4   4        242.35        141.52       105.89 o                         
 -18   4   4        321.99        282.51       103.29 o                         
 -17   4   4         55.26        -97.70        97.70 o                         
 -16   4   4         65.31        -83.16        83.16 o                         
 -15   4   4         26.71         60.81        77.76 o                         
 -14   4   4        247.14         76.37        82.33 o                         
 -13   4   4        270.05        251.71        75.02 o                         
 -12   4   4          0.47        -42.24        66.81 o                         
 -11   4   4         67.31        104.65        60.63 o                         
 -10   4   4        180.64        183.03        59.39 o                         
  -9   4   4       2198.53       1952.15        89.18 o                         
  -8   4   4          2.78          8.68        48.25 o                         
  -7   4   4          0.03         31.71        44.21 o                         
  -6   4   4       2839.39       2803.65        88.03 o                         
  -5   4   4        501.94        466.88        49.54 o                         
  -4   4   4       1011.09       1099.55        74.00 o                         
  -3   4   4       1664.70       1720.09        62.35 o                         
  -2   4   4       1344.56       1333.57        57.37 o                         
  -1   4   4       1329.56       1537.57        62.74 o                         
   0   4   4       5605.77       5535.11       317.51 o                         
   1   4   4         17.46         87.30        25.08 o                         
   2   4   4        450.51        395.12        40.72 o                         
   3   4   4        420.20        332.92        43.34 o                         
   4   4   4         31.04        -44.13        44.13 o                         
   5   4   4        964.35       1049.28        60.51 o                         
   6   4   4         48.38        114.29        43.89 o                         
   7   4   4         43.30        -41.96        41.96 o                         
   8   4   4        515.75        591.48        56.42 o                         
   9   4   4        203.09        176.15        54.48 o                         
  10   4   4       1028.86       1024.81        72.49 o                         
  11   4   4         39.57        -59.69        59.69 o                         
  12   4   4        396.08        367.38        75.82 o                         
  13   4   4         13.72         89.21        66.68 o                         
  14   4   4         86.93         89.06        76.46 o                         
  15   4   4        253.91        139.21        80.83 o                         
  16   4   4         41.57        218.82        72.64 o                         
  17   4   4         29.42         33.14        89.55 o                         
  18   4   4         14.85       -108.22       108.22 o                         
  19   4   4          0.02        104.51        84.87 o                         
 -20   5   4         32.12       -105.13       124.06 o                         
 -19   5   4         44.09         54.28       103.36 o                         
 -18   5   4          0.02          0.00       101.61 o                         
 -17   5   4         36.05        236.89        87.55 o                         
 -16   5   4         71.28         26.60        96.18 o                         
 -15   5   4         63.18        171.81        89.46 o                         
 -14   5   4        100.06        144.47        78.80 o                         
 -13   5   4       1747.24       1545.11       116.46 o                         
 -12   5   4          3.65         52.89        65.86 o                         
 -11   5   4        277.30        239.03        73.39 o                         
 -10   5   4        207.20        244.51        65.08 o                         
  -9   5   4        140.78        191.12        54.89 o                         
  -8   5   4         17.84          0.00        54.57 o                         
  -7   5   4        718.77        868.92        69.75 o                         
  -6   5   4        813.52        736.76        61.63 o                         
  -5   5   4        230.13        221.19        46.92 o                         
  -4   5   4       3792.86       3994.79       103.78 o                         
  -3   5   4          0.22        -45.44        45.44 o                         
  -2   5   4       1901.02       2095.80        75.32 o                         
  -1   5   4          5.50          5.60         1.56 o                         
   0   5   4         70.68         28.75        61.97 o                         
   1   5   4       2420.31       2506.88        89.05 o                         
   2   5   4        369.95        383.31        44.33 o                         
   3   5   4        985.54       1138.03        59.80 o                         
   4   5   4       4415.72       4935.19       113.67 o                         
   5   5   4       4947.57       5221.70       121.50 o                         
   6   5   4       2030.99       2131.71        83.78 o                         
   7   5   4       1242.11       1382.62        75.35 o                         
   8   5   4         65.71         73.32        55.22 o                         
   9   5   4       1066.08        994.71        74.02 o                         
  10   5   4        565.50        591.42        69.31 o                         
  11   5   4          8.38        -24.24        60.15 o                         
  12   5   4         36.00        -63.59        63.59 o                         
  13   5   4        421.42        622.65        81.29 o                         
  14   5   4          3.52         79.31        68.62 o                         
  15   5   4        134.19         46.23        87.13 o                         
  16   5   4         75.00        106.45        87.83 o                         
  17   5   4         21.79         34.52        86.75 o                         
  18   5   4         15.14        147.52        93.64 o                         
  19   5   4         23.31        -98.73        98.73 o                         
 -19   6   4         99.96        106.20       108.34 o                         
 -18   6   4        133.75         77.66       108.52 o                         
 -17   6   4          0.00         62.25        98.13 o                         
 -16   6   4         16.24        202.04        99.45 o                         
 -15   6   4          1.48        -17.66        92.44 o                         
 -14   6   4         27.98         50.50        80.39 o                         
 -13   6   4        180.03        191.28        61.68 o                         
 -12   6   4         24.34         95.42        75.11 o                         
 -11   6   4         10.29        -55.41        69.52 o                         
 -10   6   4        587.71        675.08        75.01 o                         
  -9   6   4        287.97        289.91        67.51 o                         
  -8   6   4        477.58        341.03        68.01 o                         
  -7   6   4        630.24        755.45        70.46 o                         
  -6   6   4       1508.99       1396.23        87.45 o                         
  -5   6   4        383.21        406.19        61.74 o                         
  -4   6   4         71.60        161.94        49.82 o                         
  -3   6   4       1220.00       1215.48        70.43 o                         
  -2   6   4        458.37        616.59        52.96 o                         
  -1   6   4          0.70         43.24        41.36 o                         
   0   6   4        925.18        766.91        42.29 o                         
   1   6   4        321.66        343.85        47.40 o                         
   2   6   4          0.67         25.89        42.53 o                         
   3   6   4       2228.10       2457.03        92.02 o                         
   4   6   4        110.44        120.02        46.73 o                         
   5   6   4         12.07         42.87        54.74 o                         
   6   6   4         28.83         69.97        52.71 o                         
   7   6   4        234.26        135.79        57.93 o                         
   8   6   4         39.73        -44.20        61.33 o                         
   9   6   4        145.65        122.24        62.91 o                         
  10   6   4         50.18         85.98        60.91 o                         
  11   6   4       1186.04        964.97        92.84 o                         
  12   6   4        275.32        185.07        76.51 o                         
  13   6   4         56.13        239.46        68.29 o                         
  14   6   4        467.62        322.70        93.72 o                         
  15   6   4         10.27        -94.31        94.31 o                         
  16   6   4        132.37          0.00        89.64 o                         
  17   6   4        114.49        -96.38        96.38 o                         
  18   6   4          1.82         76.88        92.62 o                         
 -18   7   4         86.26         36.10       118.15 o                         
 -17   7   4         12.59         13.82         3.96 o                         
 -16   7   4        106.56        340.22        99.81 o                         
 -15   7   4          9.39        -86.12        86.12 o                         
 -14   7   4         60.52        -91.66        91.66 o                         
 -13   7   4          0.30        -83.52        83.52 o                         
 -12   7   4        818.18        691.18       105.54 o                         
 -11   7   4        725.62        580.48       103.58 o                         
 -10   7   4        306.82        262.29        84.39 o                         
  -9   7   4          9.25         12.30         3.88 o                         
  -8   7   4        886.56        874.39        87.93 o                         
  -7   7   4        101.28        -43.60        69.36 o                         
  -6   7   4        502.25        408.81        71.74 o                         
  -5   7   4         46.98         34.11        58.49 o                         
  -4   7   4        406.87        416.81        77.37 o                         
  -3   7   4        726.83        654.50        68.14 o                         
  -2   7   4        322.95        156.23        56.20 o                         
  -1   7   4         94.83         15.13        52.97 o                         
   0   7   4        180.42        247.70        39.99 o                         
   1   7   4         42.47         52.17        15.52 o                         
   2   7   4        745.73        809.21        66.81 o                         
   3   7   4         76.00        172.55        53.52 o                         
   4   7   4         13.86         80.76        54.15 o                         
   5   7   4        203.06        347.91        52.96 o                         
   6   7   4        758.65        730.61        78.15 o                         
   7   7   4        135.88        136.58        60.60 o                         
   8   7   4        175.37        154.88        61.23 o                         
   9   7   4        205.52         70.82        67.24 o                         
  10   7   4         34.15        115.15        65.17 o                         
  11   7   4          7.66         99.56        64.01 o                         
  12   7   4        211.14        305.46        76.14 o                         
  13   7   4          0.02        -87.31        87.31 o                         
  14   7   4          4.42        -16.69        83.46 o                         
  15   7   4         21.24        -84.89        84.89 o                         
  16   7   4        120.56        109.85        99.39 o                         
  17   7   4         39.38        105.97        99.02 o                         
 -16   8   4         17.90        -12.13       112.51 o                         
 -15   8   4          0.15          0.00        99.29 o                         
 -14   8   4         22.85        136.02        84.21 o                         
 -13   8   4         92.63        -29.90        92.93 o                         
 -12   8   4        115.52        278.03        82.46 o                         
 -11   8   4        679.87        674.90        99.41 o                         
 -10   8   4        212.99        349.08        92.19 o                         
  -9   8   4          5.76         15.39        81.02 o                         
  -8   8   4         92.36        232.58        77.18 o                         
  -7   8   4        704.41        645.78        91.53 o                         
  -6   8   4        103.07        192.32        63.77 o                         
  -5   8   4         60.71         33.57        63.19 o                         
  -4   8   4         46.07         45.01        58.71 o                         
  -3   8   4         72.42        206.63        53.35 o                         
  -2   8   4        262.98        294.37        63.50 o                         
  -1   8   4       1707.50       1794.09        99.25 o                         
   0   8   4          0.91         48.59        41.17 o                         
   1   8   4        858.97       1019.06        83.67 o                         
   2   8   4         32.15         24.27        58.81 o                         
   3   8   4       1408.19       1274.19        90.88 o                         
   4   8   4        121.35        124.40        65.43 o                         
   5   8   4         43.50        202.42        58.62 o                         
   6   8   4        190.86        123.85        68.30 o                         
   7   8   4        172.29        221.85        62.48 o                         
   8   8   4         29.10        -27.92        63.05 o                         
   9   8   4        208.78        144.24        68.98 o                         
  10   8   4          0.01        -67.74        71.31 o                         
  11   8   4        390.18        312.18        80.70 o                         
  12   8   4          4.47        -85.61        85.61 o                         
  13   8   4        137.46        -16.69        89.59 o                         
  14   8   4        201.39         44.59        99.66 o                         
  15   8   4        146.35        130.53       104.42 o                         
 -15   9   4         18.67       -111.14       111.14 o                         
 -14   9   4         71.80        176.33       102.03 o                         
 -13   9   4          0.05        166.55        92.04 o                         
 -12   9   4         13.89         42.23        96.37 o                         
 -11   9   4         17.50        139.14        95.26 o                         
 -10   9   4         35.48        -93.11        93.11 o                         
  -9   9   4         16.06        -72.19        91.03 o                         
  -8   9   4          6.12         60.02        75.54 o                         
  -7   9   4        500.19        545.63        89.06 o                         
  -6   9   4        199.15        230.94        83.06 o                         
  -5   9   4         52.55        184.47        70.18 o                         
  -4   9   4        376.93        179.65        81.39 o                         
  -3   9   4       1552.29       1487.23       100.27 o                         
  -2   9   4         56.65         93.48        75.96 o                         
  -1   9   4        319.76        536.55        75.28 o                         
   0   9   4         22.47         48.93        54.07 o                         
   1   9   4          2.44        -72.10        72.10 o                         
   2   9   4        682.96        636.23        81.88 o                         
   3   9   4        132.56        211.08        61.65 o                         
   4   9   4        152.85        192.85        73.24 o                         
   5   9   4       1036.79        920.60        92.98 o                         
   6   9   4         22.10        -73.15        73.15 o                         
   7   9   4        213.85        158.96        80.84 o                         
   8   9   4        170.18        226.55        74.01 o                         
   9   9   4          9.36         64.58        76.25 o                         
  10   9   4         16.33         24.96        82.91 o                         
  11   9   4        138.06         16.84        84.21 o                         
  12   9   4          1.21        -62.57        86.36 o                         
  13   9   4          7.27         74.49        85.00 o                         
  14   9   4         29.32        144.66        85.40 o                         
 -13  10   4         32.21         37.19       118.35 o                         
 -12  10   4          0.66        250.26        92.32 o                         
 -11  10   4          0.10        102.09       108.68 o                         
 -10  10   4         13.54         54.18        97.54 o                         
  -9  10   4        208.14        175.51       105.95 o                         
  -8  10   4         34.44        -49.68        93.02 o                         
  -7  10   4          7.28        -48.05        89.82 o                         
  -6  10   4         63.68        -82.58        93.93 o                         
  -5  10   4        257.89        337.79        90.82 o                         
  -4  10   4          7.19        -77.71        89.82 o                         
  -3  10   4        114.61        118.81        82.87 o                         
  -2  10   4          1.03        -33.59        82.99 o                         
  -1  10   4        730.98        703.20        94.87 o                         
   0  10   4       1311.25       1281.97       101.69 o                         
   1  10   4         18.85        144.88        68.13 o                         
   2  10   4        303.09         80.82        88.42 o                         
   3  10   4          7.52        121.59        75.41 o                         
   4  10   4        425.56        555.20        92.53 o                         
   5  10   4        203.46        215.10        81.58 o                         
   6  10   4        180.33        201.45        80.03 o                         
   7  10   4         26.73        -60.26        86.73 o                         
   8  10   4          9.62          0.00        82.46 o                         
   9  10   4         24.16          0.00        88.17 o                         
  10  10   4          2.94        231.40        82.20 o                         
  11  10   4         23.95        -91.40        91.40 o                         
  12  10   4          1.82       -102.25       102.25 o                         
 -10  11   4          0.21        -99.07       111.31 o                         
  -9  11   4         12.65         24.15       102.08 o                         
  -8  11   4         24.12        204.65        93.12 o                         
  -7  11   4          6.03        -33.12       105.78 o                         
  -6  11   4        461.84        233.07       109.68 o                         
  -5  11   4         87.55        277.00        92.68 o                         
  -4  11   4        438.29        470.06        87.43 o                         
  -3  11   4         10.18        -84.36        84.36 o                         
  -2  11   4        135.60        230.06        73.34 o                         
  -1  11   4         90.21        123.19        81.46 o                         
   0  11   4          2.12         87.95       102.69 o                         
   1  11   4        185.15        362.70        84.60 o                         
   2  11   4          0.25        204.06        81.82 o                         
   3  11   4        157.77         74.35        82.93 o                         
   4  11   4          6.66        -46.27        85.92 o                         
   5  11   4          3.61         56.13        96.35 o                         
   6  11   4          4.56          0.00        81.59 o                         
   7  11   4          8.57         29.42        88.24 o                         
   8  11   4         27.05        246.11        81.12 o                         
   9  11   4         31.47          9.94        95.83 o                         
  -5  12   4          1.73        -46.88       103.34 o                         
  -4  12   4          9.28        218.59        90.38 o                         
  -3  12   4          0.37       -101.63       101.63 o                         
  -2  12   4        384.22        386.01        98.29 o                         
  -1  12   4          0.12          0.00        82.92 o                         
   0  12   4         33.01         67.29       128.40 o                         
   1  12   4         11.23        -93.82        93.82 o                         
   2  12   4         27.94         74.21        85.92 o                         
   3  12   4         54.47        200.89        97.55 o                         
   4  12   4          5.79       -100.33       100.33 o                         
 -21   1   5         16.14         50.57        93.51 o                         
 -20   1   5        121.88        158.03        91.39 o                         
 -19   1   5         23.25         60.79        94.99 o                         
 -18   1   5         11.96        -64.47        84.37 o                         
 -17   1   5          1.26        -44.47        80.43 o                         
 -16   1   5        163.57        157.74        74.62 o                         
 -15   1   5        524.72        480.92        82.04 o                         
 -14   1   5        405.29        387.14        75.33 o                         
 -13   1   5          0.27        -59.24        59.24 o                         
 -12   1   5       1077.45       1324.30        70.44 o                         
 -11   1   5        672.18        616.46        57.24 o                         
 -10   1   5       2974.96       2642.12        88.13 o                         
  -9   1   5        518.96        410.45        54.35 o                         
  -8   1   5        117.60        143.34        42.16 o                         
  -7   1   5        721.58        621.29        53.41 o                         
  -6   1   5        583.83        672.32        45.01 o                         
  -5   1   5      20351.41      19954.15       149.28 o                         
  -4   1   5        866.60        738.38        44.20 o                         
  -3   1   5      17954.95      17646.45       123.52 o                         
  -2   1   5       1609.43       1458.87        42.52 o                         
  -1   1   5       3721.29       3856.60        54.83 o                         
   0   1   5       1262.67       1174.43        27.00 o                         
   1   1   5      24700.66      25040.18       141.81 o                         
   2   1   5      11486.88      12589.01       108.49 o                         
   3   1   5      35900.13      35673.79       191.10 o                         
   4   1   5      22671.60      22235.67       162.78 o                         
   5   1   5        219.80        199.72        33.44 o                         
   6   1   5          7.47        -32.48        32.48 o                         
   7   1   5         99.38         72.38        35.26 o                         
   8   1   5        109.23         14.84        38.97 o                         
   9   1   5         99.27        114.15        43.61 o                         
  10   1   5          1.65        -48.28        48.28 o                         
  11   1   5        152.85        123.56        57.60 o                         
  12   1   5        281.32        151.54        60.43 o                         
  13   1   5         85.72        111.66        60.49 o                         
  14   1   5        138.60        140.65        59.61 o                         
  15   1   5         23.30         41.96        76.47 o                         
  16   1   5         40.78        -80.30        80.30 o                         
  17   1   5         60.13        145.86        81.35 o                         
  18   1   5        153.69        244.40        97.39 o                         
  19   1   5         20.19        196.96        87.22 o                         
  20   1   5          0.22        221.72        92.07 o                         
 -21   2   5          0.58          0.00       105.36 o                         
 -20   2   5          9.66        -94.33        94.33 o                         
 -19   2   5        210.94        216.18        97.91 o                         
 -18   2   5          7.34        -97.62        97.62 o                         
 -17   2   5         76.09        232.28        74.21 o                         
 -16   2   5         65.87        -78.82        78.82 o                         
 -15   2   5         84.03        164.93        69.04 o                         
 -14   2   5        156.27         30.62        70.79 o                         
 -13   2   5        100.75        -63.96        63.96 o                         
 -12   2   5        115.38        199.12        57.16 o                         
 -11   2   5         91.50         74.19        57.07 o                         
 -10   2   5         33.64         46.54        43.69 o                         
  -9   2   5       5346.58       5104.87       117.64 o                         
  -8   2   5       3596.31       3590.83        98.59 o                         
  -7   2   5        252.30        248.27        37.90 o                         
  -6   2   5         12.93        -38.86        38.86 o                         
  -5   2   5      21966.98      21786.77       168.79 o                         
  -4   2   5       5662.70       6384.49        87.33 o                         
  -3   2   5        644.37        741.17        39.91 o                         
  -2   2   5       6463.70       6252.27        85.56 o                         
  -1   2   5       3288.98       2847.87        59.83 o                         
   0   2   5       4495.86       4283.87       454.45 o                         
   1   2   5         64.26         38.65        26.39 o                         
   2   2   5       1363.25       1308.55        45.97 o                         
   3   2   5       1068.62       1087.05        44.83 o                         
   4   2   5        490.48        420.57        43.73 o                         
   5   2   5       3624.05       3393.76        82.57 o                         
   6   2   5        283.10        254.56        40.73 o                         
   7   2   5        348.48        490.67        48.05 o                         
   8   2   5        170.68        192.27        40.61 o                         
   9   2   5         15.87         29.50        38.72 o                         
  10   2   5        689.69        733.26        62.64 o                         
  11   2   5          0.03        -10.12        52.48 o                         
  12   2   5        257.29        314.77        63.50 o                         
  13   2   5         16.58        -59.81        60.74 o                         
  14   2   5         36.91        168.39        70.85 o                         
  15   2   5        281.87        161.05        80.98 o                         
  16   2   5          0.21         37.74        77.32 o                         
  17   2   5        115.92        292.83        84.72 o                         
  18   2   5        106.24         -8.29       100.42 o                         
  19   2   5         16.53        -83.88        95.87 o                         
  20   2   5        110.78        180.81        98.71 o                         
 -21   3   5         26.86        163.85       109.89 o                         
 -20   3   5         19.88         81.57       102.46 o                         
 -19   3   5        112.88        208.03        93.12 o                         
 -18   3   5        129.86        184.49        90.77 o                         
 -17   3   5        515.06        514.00        92.38 o                         
 -16   3   5         85.14        121.42        75.39 o                         
 -15   3   5          2.91        -70.25        74.15 o                         
 -14   3   5         53.53        109.88        69.04 o                         
 -13   3   5        538.69        500.14        75.61 o                         
 -12   3   5        217.08        191.34        65.71 o                         
 -11   3   5       2148.26       2050.58        90.58 o                         
 -10   3   5        302.29        147.05        63.44 o                         
  -9   3   5       2355.56       2228.35        88.22 o                         
  -8   3   5        103.87        -42.10        54.53 o                         
  -7   3   5       1218.21       1116.37        62.07 o                         
  -6   3   5        319.86        192.58        45.76 o                         
  -5   3   5       6263.07       6636.62       110.42 o                         
  -4   3   5        977.29       1024.58        54.17 o                         
  -3   3   5        288.75        243.85        34.16 o                         
  -2   3   5        451.41        379.66        34.08 o                         
  -1   3   5      24959.38      23199.18       166.17 o                         
   0   3   5         35.42         79.08        27.29 o                         
   1   3   5         24.16          0.00        26.24 o                         
   2   3   5       2795.12       3069.06        73.74 o                         
   3   3   5       2121.87       2164.54        68.80 o                         
   4   3   5         10.54         17.60        31.50 o                         
   5   3   5       3373.28       3531.74        93.28 o                         
   6   3   5       4009.17       3789.32        93.95 o                         
   7   3   5        270.83        239.84        46.87 o                         
   8   3   5       1422.93       1607.50        71.53 o                         
   9   3   5          0.15         58.58        48.51 o                         
  10   3   5         24.59        137.09        47.52 o                         
  11   3   5        383.84        418.89        66.62 o                         
  12   3   5         13.76        -22.79        59.25 o                         
  13   3   5        144.37        241.30        62.82 o                         
  14   3   5         37.60         86.43        70.05 o                         
  15   3   5          1.33        -79.08        79.08 o                         
  16   3   5        302.08        455.10        94.47 o                         
  17   3   5          0.49          0.43        82.62 o                         
  18   3   5          1.57         61.71        89.84 o                         
  19   3   5         72.59         85.28        94.35 o                         
  20   3   5         22.72       -107.03       107.03 o                         
 -20   4   5          0.72        162.05       101.91 o                         
 -19   4   5         23.76         90.22        98.33 o                         
 -18   4   5         11.64        -98.82        98.82 o                         
 -17   4   5         33.66        148.50        96.32 o                         
 -16   4   5        536.27        502.19        98.84 o                         
 -15   4   5        234.42        314.98        82.48 o                         
 -14   4   5          2.87        -55.39        82.10 o                         
 -13   4   5        672.69        786.75        90.59 o                         
 -12   4   5         13.60        -67.65        67.65 o                         
 -11   4   5         22.23        -60.53        60.53 o                         
 -10   4   5          0.10        142.95        55.43 o                         
  -9   4   5       1952.84       2026.49        89.12 o                         
  -8   4   5         18.99        -50.18        50.18 o                         
  -7   4   5         77.31        133.65        41.34 o                         
  -6   4   5       1375.06       1286.69        66.10 o                         
  -5   4   5       1158.54       1011.93        67.79 o                         
  -4   4   5        204.93        138.87        40.90 o                         
  -3   4   5        621.17        502.26        43.59 o                         
  -2   4   5       1433.09       1419.80        54.75 o                         
  -1   4   5        263.89        353.54        40.43 o                         
   0   4   5       3622.12       3913.37       274.84 o                         
   1   4   5        327.57        223.82        34.51 o                         
   2   4   5        219.50        252.65        38.08 o                         
   3   4   5      10076.07      10307.29       146.20 o                         
   4   4   5        432.64        397.41        46.10 o                         
   5   4   5       3786.88       3984.95        97.42 o                         
   6   4   5       3472.07       3564.20        97.12 o                         
   7   4   5       1028.37       1195.99        71.27 o                         
   8   4   5       1012.87        976.91        65.61 o                         
   9   4   5       2107.53       2120.01        94.55 o                         
  10   4   5        295.81        246.72        68.03 o                         
  11   4   5          2.99         50.69        54.31 o                         
  12   4   5          0.75         30.72        65.95 o                         
  13   4   5         43.04        -75.74        75.74 o                         
  14   4   5        273.05        201.64        84.62 o                         
  15   4   5         98.02        106.95        37.65 o                         
  16   4   5          2.55        -97.82        97.82 o                         
  17   4   5         49.24        102.17        85.14 o                         
  18   4   5        131.41        181.70       101.14 o                         
  19   4   5          0.15         19.67        93.87 o                         
 -20   5   5          0.77        -57.53       114.03 o                         
 -19   5   5         15.79        280.57       100.80 o                         
 -18   5   5         19.80         50.59       109.43 o                         
 -17   5   5          6.42       -105.65       105.65 o                         
 -16   5   5         51.12          0.00        99.90 o                         
 -15   5   5        466.85        645.42        91.19 o                         
 -14   5   5        152.70        160.15        86.62 o                         
 -13   5   5        607.29        750.01       101.14 o                         
 -12   5   5          0.05         12.95        66.71 o                         
 -11   5   5       1280.83       1263.37        94.06 o                         
 -10   5   5          0.31        -16.74        62.04 o                         
  -9   5   5          8.42        -52.89        52.89 o                         
  -8   5   5         16.79        129.57        45.78 o                         
  -7   5   5        389.03        503.90        60.08 o                         
  -6   5   5        489.05        426.07        58.81 o                         
  -5   5   5        893.80        876.49        64.25 o                         
  -4   5   5       6748.27       5983.57       122.12 o                         
  -3   5   5       6903.39       7348.99       133.82 o                         
  -2   5   5          3.51          7.56        40.60 o                         
  -1   5   5        356.53        364.56        49.80 o                         
   0   5   5       3443.27       2913.39       342.70 o                         
   1   5   5        408.16        429.98        43.74 o                         
   2   5   5       1091.56       1191.59        61.16 o                         
   3   5   5         81.82         47.06        37.83 o                         
   4   5   5         11.77        -46.87        46.87 o                         
   5   5   5          8.91         51.28        43.03 o                         
   6   5   5        727.05        676.10        62.05 o                         
   7   5   5        358.79        431.96        54.56 o                         
   8   5   5        150.27        141.41        61.64 o                         
   9   5   5        757.68        969.71        73.20 o                         
  10   5   5        347.10        205.45        72.09 o                         
  11   5   5        124.62        129.69        41.46 o                         
  12   5   5         10.88         32.26        60.95 o                         
  13   5   5        121.90         20.56        76.88 o                         
  14   5   5        164.96        161.41        81.15 o                         
  15   5   5         99.60        101.42        90.75 o                         
  16   5   5        436.25        257.42        99.41 o                         
  17   5   5         26.68        229.40        82.37 o                         
  18   5   5          1.03        187.39        88.39 o                         
 -19   6   5         32.07        176.10       105.66 o                         
 -18   6   5         97.64       -110.12       110.12 o                         
 -17   6   5         39.32        163.89        98.76 o                         
 -16   6   5          2.28        -86.54        93.84 o                         
 -15   6   5        468.82        582.61       104.52 o                         
 -14   6   5        244.71        -42.12       105.80 o                         
 -13   6   5         36.10         15.30        87.70 o                         
 -12   6   5        527.84        549.82        93.16 o                         
 -11   6   5         91.60        226.24        66.37 o                         
 -10   6   5         68.46         77.89        66.90 o                         
  -9   6   5         16.90        163.63        57.52 o                         
  -8   6   5        169.73        308.31        60.09 o                         
  -7   6   5          2.16        -58.71        58.71 o                         
  -6   6   5        568.40        656.09        68.04 o                         
  -5   6   5        316.25        323.49        62.77 o                         
  -4   6   5       2756.16       2587.66        93.07 o                         
  -3   6   5         31.65         22.88        46.72 o                         
  -2   6   5        968.39        863.27        59.70 o                         
  -1   6   5        142.33        145.07        42.39 o                         
   0   6   5        343.35        413.24        36.75 o                         
   1   6   5          1.89         56.83        36.33 o                         
   2   6   5         18.85          9.27        38.93 o                         
   3   6   5        579.24        481.58        74.70 o                         
   4   6   5         65.43          9.18        50.49 o                         
   5   6   5       1382.17       1653.45        93.23 o                         
   6   6   5         48.57        -46.42        57.34 o                         
   7   6   5        407.24        411.56        64.37 o                         
   8   6   5        117.97        151.71        57.79 o                         
   9   6   5          7.90         64.78        57.58 o                         
  10   6   5        357.93        424.92        73.51 o                         
  11   6   5         42.46         59.85        72.36 o                         
  12   6   5         70.43        -56.09        69.45 o                         
  13   6   5          0.22        -51.47        73.66 o                         
  14   6   5        133.93         30.96        87.57 o                         
  15   6   5         36.91        181.65        83.78 o                         
  16   6   5         24.19        270.79        91.44 o                         
  17   6   5         46.69        -73.63        93.80 o                         
 -18   7   5          0.28        252.50        93.59 o                         
 -17   7   5          1.70       -107.82       107.82 o                         
 -16   7   5          2.72        -84.41       110.06 o                         
 -15   7   5         18.71        -29.65        98.48 o                         
 -14   7   5        181.32        195.24        83.98 o                         
 -13   7   5        373.85        585.86        93.66 o                         
 -12   7   5        238.86        312.61        91.82 o                         
 -11   7   5         16.04        -77.75        81.85 o                         
 -10   7   5         31.31        -86.24        86.24 o                         
  -9   7   5        193.03        317.98        85.54 o                         
  -8   7   5       1278.35       1232.71        93.83 o                         
  -7   7   5        446.59        361.42        74.27 o                         
  -6   7   5        461.13        429.33        72.70 o                         
  -5   7   5         39.32        -22.42        58.49 o                         
  -4   7   5        176.75        227.37        60.96 o                         
  -3   7   5        551.55        495.60        62.43 o                         
  -2   7   5          0.11        -31.47        45.77 o                         
  -1   7   5         56.77        109.87        47.35 o                         
   0   7   5        314.36        247.98        42.33 o                         
   1   7   5         23.21         10.28        49.56 o                         
   2   7   5       2747.96       2997.34       100.37 o                         
   3   7   5        350.31        442.65        65.62 o                         
   4   7   5       1363.90       1327.16        84.56 o                         
   5   7   5        691.38        775.34        75.89 o                         
   6   7   5         22.77        -46.40        58.22 o                         
   7   7   5         60.87         78.77        59.76 o                         
   8   7   5        344.81        465.02        72.10 o                         
   9   7   5          1.02        -19.74        61.01 o                         
  10   7   5         25.24         13.40        67.88 o                         
  11   7   5        236.09        266.83        78.27 o                         
  12   7   5        320.45        454.40        84.15 o                         
  13   7   5        113.41        254.95        84.69 o                         
  14   7   5          0.06        100.18        79.09 o                         
  15   7   5          3.42        114.67        86.66 o                         
  16   7   5         36.53         39.41        11.92 o                         
 -16   8   5         10.97       -106.47       106.47 o                         
 -15   8   5          0.06        -33.67       104.27 o                         
 -14   8   5         51.13         10.75        99.97 o                         
 -13   8   5          0.52        -95.78        95.78 o                         
 -12   8   5         40.06         42.92        12.19 o                         
 -11   8   5        102.21        280.64        81.38 o                         
 -10   8   5        992.49       1087.97       109.52 o                         
  -9   8   5         83.62         39.91        86.99 o                         
  -8   8   5          1.17         67.92        71.99 o                         
  -7   8   5       1328.25       1216.48       101.46 o                         
  -6   8   5         65.67        269.77        69.68 o                         
  -5   8   5        414.75        299.96        73.01 o                         
  -4   8   5        158.72        143.36        45.33 o                         
  -3   8   5          9.36         32.01        57.23 o                         
  -2   8   5       2296.38       1943.67       101.03 o                         
  -1   8   5        118.87        177.58        61.10 o                         
   0   8   5        418.58        434.38       117.97 o                         
   1   8   5        991.55       1076.18        82.78 o                         
   2   8   5        765.17        684.78        77.54 o                         
   3   8   5         15.72        141.98        55.68 o                         
   4   8   5         22.84        -24.90        68.24 o                         
   5   8   5         32.08         76.99        59.57 o                         
   6   8   5        413.32        455.57        72.89 o                         
   7   8   5       1404.84       1321.82       105.10 o                         
   8   8   5        378.71        584.75        80.19 o                         
   9   8   5          1.61         87.83        71.70 o                         
  10   8   5        160.85        137.30        72.21 o                         
  11   8   5         49.94        237.73        69.19 o                         
  12   8   5         15.00         58.26        81.21 o                         
  13   8   5        196.35         69.39        81.69 o                         
  14   8   5        103.81         45.46        91.79 o                         
  15   8   5         39.15        -85.28        89.63 o                         
 -15   9   5          2.26          4.30         1.27 o                         
 -14   9   5         47.48         35.33       115.89 o                         
 -13   9   5         43.29        110.19        96.00 o                         
 -12   9   5        124.44        304.16        94.91 o                         
 -11   9   5        210.49        317.82       101.32 o                         
 -10   9   5        199.26        274.24        95.98 o                         
  -9   9   5         46.89        -91.81        91.81 o                         
  -8   9   5         51.24         25.81        81.55 o                         
  -7   9   5          7.46        191.03        70.49 o                         
  -6   9   5         34.02        -24.27        84.94 o                         
  -5   9   5        246.76        286.33        76.08 o                         
  -4   9   5         89.84        127.90        69.40 o                         
  -3   9   5       1833.12       1710.91       113.93 o                         
  -2   9   5        891.21       1089.01        89.54 o                         
  -1   9   5        232.97        263.35        80.07 o                         
   0   9   5        563.23        517.82        81.77 o                         
   1   9   5        194.79        289.32        68.30 o                         
   2   9   5        498.95        367.98        80.93 o                         
   3   9   5          7.03        135.43        68.18 o                         
   4   9   5        165.38         36.16        74.17 o                         
   5   9   5          0.15        -22.09        71.81 o                         
   6   9   5         16.01          0.00        74.98 o                         
   7   9   5         21.20        -46.33        73.57 o                         
   8   9   5         82.17        142.59        80.32 o                         
   9   9   5         73.36         57.40        78.03 o                         
  10   9   5        100.87          0.00        82.02 o                         
  11   9   5          0.64        -86.84        86.84 o                         
  12   9   5          0.88        -90.75        90.75 o                         
  13   9   5         39.75        -65.71        88.48 o                         
 -13  10   5         19.08        162.64        98.70 o                         
 -12  10   5         44.62        296.73       106.29 o                         
 -11  10   5         59.69        260.18        95.11 o                         
 -10  10   5         20.25        -43.18       101.49 o                         
  -9  10   5        202.00        -72.53       116.25 o                         
  -8  10   5          0.69         69.56        85.36 o                         
  -7  10   5        147.16       -106.25       106.25 o                         
  -6  10   5         27.09        -85.47        85.47 o                         
  -5  10   5         11.69        178.20        81.47 o                         
  -4  10   5         47.47         26.19        73.54 o                         
  -3  10   5        693.71        756.54        90.70 o                         
  -2  10   5          2.75        -24.67        74.98 o                         
  -1  10   5       2026.97       1886.35       122.11 o                         
   0  10   5        239.11        235.96       130.62 o                         
   1  10   5        149.02        179.26        74.78 o                         
   2  10   5        218.12        244.17        87.41 o                         
   3  10   5         44.12          0.00        79.12 o                         
   4  10   5        177.68        346.55        85.00 o                         
   5  10   5         12.87        158.44        78.76 o                         
   6  10   5         71.71        194.90        75.39 o                         
   7  10   5          1.10        138.68        79.38 o                         
   8  10   5          2.76         97.81        81.51 o                         
   9  10   5         47.31         72.83        81.82 o                         
  10  10   5         60.06        224.13        86.62 o                         
  11  10   5         53.86        115.29        86.03 o                         
 -10  11   5          3.07       -116.35       116.35 o                         
  -9  11   5         67.29        118.06       100.57 o                         
  -8  11   5        175.18        193.09        99.24 o                         
  -7  11   5          4.22        130.96        91.56 o                         
  -6  11   5         57.10        -31.54        96.72 o                         
  -5  11   5        120.23         61.26       101.76 o                         
  -4  11   5         11.40         80.03        86.18 o                         
  -3  11   5        127.40        -98.36       106.46 o                         
  -2  11   5         31.97        -77.19        87.22 o                         
  -1  11   5         10.36        122.95        83.28 o                         
   0  11   5          2.79         18.36        61.31 o                         
   1  11   5         39.63         18.44        78.63 o                         
   2  11   5        143.65        102.85        93.23 o                         
   3  11   5          6.39          7.41         2.02 o                         
   4  11   5        695.25        751.52       100.90 o                         
   5  11   5         73.90        -28.04        89.70 o                         
   6  11   5          0.87         76.87        88.91 o                         
   7  11   5         87.29         58.76        81.72 o                         
   8  11   5         66.91        129.29       101.07 o                         
  -5  12   5        294.04        389.56       113.58 o                         
  -4  12   5          3.26        230.43        95.31 o                         
  -3  12   5         58.90       -103.39       103.39 o                         
  -2  12   5         55.67         43.90        93.93 o                         
  -1  12   5          1.54        -99.85        99.85 o                         
   0  12   5          0.51         34.03       108.14 o                         
   1  12   5         33.99         10.83        91.63 o                         
   2  12   5         59.85         75.02        98.41 o                         
   3  12   5         37.93        -31.80        90.60 o                         
 -22   0   6         73.65        114.63       105.31 o                         
 -21   0   6          3.87       -103.30       103.30 o                         
 -20   0   6         11.15        -86.43        86.43 o                         
 -19   0   6        447.59        252.50       101.19 o                         
 -18   0   6         59.58         64.08        19.86 o                         
 -17   0   6        132.35        303.83        70.39 o                         
 -16   0   6         12.96        113.83        62.93 o                         
 -15   0   6        122.72        150.54        47.46 o                         
 -14   0   6          0.15        -11.09        55.43 o                         
 -13   0   6        268.76        202.18        61.85 o                         
 -12   0   6       1586.16       1246.36        79.34 o                         
 -11   0   6        178.21        133.68        49.79 o                         
 -10   0   6          0.62         19.35        43.30 o                         
  -9   0   6       3699.78       3923.14       103.11 o                         
  -8   0   6        200.19        290.72        37.72 o                         
  -7   0   6        587.62        587.32        42.28 o                         
  -6   0   6       1995.59       1855.20        67.93 o                         
  -5   0   6       1005.11        806.43        50.40 o                         
  -4   0   6      59347.61      58770.39       236.79 o                         
  -3   0   6       8615.67       7814.30       105.75 o                         
  -2   0   6        785.56        701.65        34.54 o                         
  -1   0   6       4586.73       4871.88        60.78 o                         
   0   0   6      14510.31      14108.55       221.50 o                         
   1   0   6       9442.49      10716.78        95.58 o                         
   2   0   6      31308.61      31839.18       169.98 o                         
   3   0   6      26454.04      27187.90       215.58 o                         
   4   0   6      38919.12      37843.34       211.73 o                         
   5   0   6      40911.09      42084.21       237.31 o                         
   6   0   6        636.39        588.90        45.37 o                         
   7   0   6       2608.74       2456.22        81.68 o                         
   8   0   6       3610.38       3655.92       102.35 o                         
   9   0   6        822.76        768.51        66.22 o                         
  10   0   6       1948.65       1882.68        86.93 o                         
  11   0   6        755.76        563.10        75.89 o                         
  12   0   6          2.32        -73.26        73.26 o                         
  13   0   6         41.75        139.33        57.43 o                         
  14   0   6         34.02        -77.38        77.38 o                         
  15   0   6        741.46        822.12        93.66 o                         
  16   0   6        332.11        355.69        90.11 o                         
  17   0   6        297.83        125.54       103.67 o                         
  18   0   6        470.79        450.15       111.58 o                         
  19   0   6         68.59        -77.47       106.17 o                         
  20   0   6        151.69         21.11       102.65 o                         
 -21   1   6        105.63        139.64       102.59 o                         
 -20   1   6         72.73          0.00        91.00 o                         
 -19   1   6         80.15        301.79        80.42 o                         
 -18   1   6          5.17        -83.09        83.09 o                         
 -17   1   6         96.37        251.67        69.75 o                         
 -16   1   6          0.70        -41.41        70.58 o                         
 -15   1   6         78.44         44.16        70.48 o                         
 -14   1   6          0.10          5.64        57.25 o                         
 -13   1   6        108.13         37.49        52.49 o                         
 -12   1   6        127.00        150.75        58.05 o                         
 -11   1   6         27.36        -35.55        48.65 o                         
 -10   1   6       1321.32       1040.69        71.06 o                         
  -9   1   6          2.49         79.45        41.13 o                         
  -8   1   6       3853.28       3584.23        88.79 o                         
  -7   1   6       2096.15       1945.41        68.25 o                         
  -6   1   6       1630.49       1467.71        54.26 o                         
  -5   1   6       4397.13       4306.70        78.66 o                         
  -4   1   6      14018.45      14344.52       123.79 o                         
  -3   1   6       1687.21       1926.39        48.84 o                         
  -2   1   6       5210.56       5264.27        68.64 o                         
  -1   1   6       9681.91      10159.74        94.93 o                         
   0   1   6      21131.05      20904.01       300.66 o                         
   1   1   6      54953.16      55634.80       224.47 o                         
   2   1   6      43161.73      45460.41       213.55 o                         
   3   1   6        279.62        192.81        49.31 o                         
   4   1   6      11067.75      11265.64       129.09 o                         
   5   1   6       3343.26       3425.37        83.50 o                         
   6   1   6        622.76        715.86        49.15 o                         
   7   1   6        517.75        463.56        49.14 o                         
   8   1   6        207.94        202.14        42.65 o                         
   9   1   6         30.88        -47.31        47.31 o                         
  10   1   6        709.06        645.04        64.04 o                         
  11   1   6         44.77        -45.51        63.16 o                         
  12   1   6        102.25        205.44        50.20 o                         
  13   1   6        144.50          5.59        67.93 o                         
  14   1   6         11.58        -69.87        69.87 o                         
  15   1   6        119.66        -78.36        78.36 o                         
  16   1   6          3.85         53.24        85.00 o                         
  17   1   6          3.51        -92.62        92.62 o                         
  18   1   6         76.72        -53.41        95.58 o                         
  19   1   6          0.53         -9.39       100.44 o                         
  20   1   6          0.12        102.51       101.56 o                         
 -21   2   6          8.95        -82.54       105.85 o                         
 -20   2   6         14.59         95.84        90.03 o                         
 -19   2   6          0.54          0.54        85.91 o                         
 -18   2   6         10.42        141.50        80.86 o                         
 -17   2   6        165.75         46.08        79.69 o                         
 -16   2   6        329.27        435.77        79.50 o                         
 -15   2   6        118.85        204.49        75.49 o                         
 -14   2   6        752.54        650.33        80.10 o                         
 -13   2   6          2.62        -63.77        63.77 o                         
 -12   2   6       1243.67       1327.61        91.21 o                         
 -11   2   6         66.59          0.00        53.14 o                         
 -10   2   6          0.37        -53.07        53.07 o                         
  -9   2   6       2128.65       2330.41        82.38 o                         
  -8   2   6       1172.36       1128.24        61.52 o                         
  -7   2   6        134.35        196.87        41.65 o                         
  -6   2   6       7151.23       7347.77       117.42 o                         
  -5   2   6       2113.55       2017.30        66.34 o                         
  -4   2   6       6894.51       7384.01        99.61 o                         
  -3   2   6         90.16         19.94        30.39 o                         
  -2   2   6       1257.60       1230.11        52.24 o                         
  -1   2   6        588.73        536.04        39.85 o                         
   0   2   6      11882.53      12572.94      1381.63 o                         
   1   2   6        689.82        759.33        43.34 o                         
   2   2   6        129.30         59.09        26.26 o                         
   3   2   6       1353.40       1420.47        54.17 o                         
   4   2   6        290.99        222.73        34.43 o                         
   5   2   6       1108.44       1032.69        55.67 o                         
   6   2   6        242.10        250.87        42.58 o                         
   7   2   6       3313.85       3441.26        90.56 o                         
   8   2   6         41.07        -39.68        44.29 o                         
   9   2   6        315.23        337.41        48.86 o                         
  10   2   6        395.07        411.78        60.80 o                         
  11   2   6          8.18        -54.32        54.32 o                         
  12   2   6          9.85          0.00        64.43 o                         
  13   2   6         97.29        208.93        65.35 o                         
  14   2   6        382.44        425.23        77.31 o                         
  15   2   6         89.34        164.79        69.96 o                         
  16   2   6        255.49        308.50        87.49 o                         
  17   2   6        421.67        613.59       103.18 o                         
  18   2   6         64.07         71.76        22.54 o                         
  19   2   6         16.37         28.60       100.55 o                         
  20   2   6         10.92       -107.10       107.10 o                         
 -21   3   6         19.62         54.68        96.44 o                         
 -20   3   6          8.32       -103.96       103.96 o                         
 -19   3   6         16.63       -103.55       103.55 o                         
 -18   3   6          0.16        -69.76        95.30 o                         
 -17   3   6         31.91        211.44        72.44 o                         
 -16   3   6          0.03        -79.01        79.01 o                         
 -15   3   6        269.22        251.82        83.62 o                         
 -14   3   6        636.30        800.65        81.42 o                         
 -13   3   6        967.05        834.10        90.85 o                         
 -12   3   6        975.83       1032.35        79.04 o                         
 -11   3   6          1.80          4.81        56.73 o                         
 -10   3   6          8.68         18.23        49.89 o                         
  -9   3   6         86.27         50.75        56.49 o                         
  -8   3   6       3576.59       3124.98        94.64 o                         
  -7   3   6       1154.70       1017.60        60.14 o                         
  -6   3   6       2555.43       2701.20        90.58 o                         
  -5   3   6         76.32        -39.05        39.05 o                         
  -4   3   6       2014.17       2075.25        67.56 o                         
  -3   3   6       1237.89       1440.63        67.48 o                         
  -2   3   6          0.42         -2.85        29.40 o                         
  -1   3   6       3768.98       3422.90        78.53 o                         
   0   3   6       1328.28       1211.57        75.43 o                         
   1   3   6       4437.31       4031.62        81.70 o                         
   2   3   6       3932.39       3950.77        87.91 o                         
   3   3   6       2142.75       2188.59        69.85 o                         
   4   3   6       1564.44       1451.97        56.60 o                         
   5   3   6       1170.81       1374.93        66.57 o                         
   6   3   6        135.33         91.27        44.25 o                         
   7   3   6         17.22        -43.21        43.21 o                         
   8   3   6         49.76         68.81        45.87 o                         
   9   3   6          8.66          4.58        48.53 o                         
  10   3   6       2638.63       2518.68       102.39 o                         
  11   3   6        457.41        550.49        66.65 o                         
  12   3   6        128.17        282.65        65.65 o                         
  13   3   6        470.54        393.48        76.51 o                         
  14   3   6        168.70        156.52        77.35 o                         
  15   3   6         24.93        -84.56        84.56 o                         
  16   3   6          3.37          0.00        92.70 o                         
  17   3   6        181.56        -50.87       109.91 o                         
  18   3   6         75.36        306.90        92.62 o                         
  19   3   6          2.36         29.05        94.41 o                         
 -20   4   6          2.48       -104.46       104.46 o                         
 -19   4   6         92.79         69.62       104.94 o                         
 -18   4   6        137.98         28.11       104.42 o                         
 -17   4   6       1168.13       1432.85       121.90 o                         
 -16   4   6        200.48        452.54        94.49 o                         
 -15   4   6        628.79        600.04       100.01 o                         
 -14   4   6         85.28        139.01        77.89 o                         
 -13   4   6         28.06        135.50        69.72 o                         
 -12   4   6         49.81        143.77        63.57 o                         
 -11   4   6        635.59        648.92        76.97 o                         
 -10   4   6       2892.74       3292.25       110.68 o                         
  -9   4   6         16.42        -63.86        63.86 o                         
  -8   4   6        368.44        260.40        54.01 o                         
  -7   4   6        146.69        119.22        46.15 o                         
  -6   4   6        353.87        345.05        46.97 o                         
  -5   4   6       5931.40       5711.64       115.63 o                         
  -4   4   6       1370.95       1450.89        60.02 o                         
  -3   4   6        482.45        429.20        42.73 o                         
  -2   4   6        885.78        818.53        50.15 o                         
  -1   4   6      11804.36      11823.49       139.53 o                         
   0   4   6       1676.30       1999.44       159.15 o                         
   1   4   6       2853.84       3143.64        80.41 o                         
   2   4   6         29.34          9.31        40.04 o                         
   3   4   6        127.07         85.32        37.09 o                         
   4   4   6        310.96        320.56        43.41 o                         
   5   4   6          8.90         26.69        40.50 o                         
   6   4   6       3448.20       3476.15       103.67 o                         
   7   4   6         96.95        105.18        47.56 o                         
   8   4   6         53.64         28.27        49.26 o                         
   9   4   6        218.71        231.07        57.31 o                         
  10   4   6          9.86         32.67        55.36 o                         
  11   4   6        309.12        358.60        67.92 o                         
  12   4   6        108.65        216.89        66.87 o                         
  13   4   6       1565.48       1334.11       110.95 o                         
  14   4   6        332.37        354.79        84.65 o                         
  15   4   6        148.11        -30.57        82.71 o                         
  16   4   6        126.41        219.05        87.08 o                         
  17   4   6        311.86        311.99       110.27 o                         
  18   4   6         14.97        248.94        90.44 o                         
  19   4   6          0.41       -107.33       107.33 o                         
 -20   5   6         27.19         27.40         8.08 o                         
 -19   5   6          0.35       -107.54       113.73 o                         
 -18   5   6          0.06        -60.62        94.54 o                         
 -17   5   6          0.00        -46.98        94.98 o                         
 -16   5   6          8.70        -60.92        89.34 o                         
 -15   5   6         12.88         89.84        74.70 o                         
 -14   5   6        153.04        144.55        90.35 o                         
 -13   5   6        779.16        885.57        96.85 o                         
 -12   5   6        119.27        -26.82        72.50 o                         
 -11   5   6         26.40        -36.56        65.21 o                         
 -10   5   6        121.89        155.31        55.05 o                         
  -9   5   6          2.45        -32.28        51.84 o                         
  -8   5   6        179.65        225.73        49.65 o                         
  -7   5   6        855.28        817.66        65.88 o                         
  -6   5   6         21.40        -50.14        50.14 o                         
  -5   5   6        970.29        884.60        59.50 o                         
  -4   5   6        118.80        173.85        47.76 o                         
  -3   5   6       2255.02       1899.51        78.91 o                         
  -2   5   6        915.98        781.56        56.77 o                         
  -1   5   6       3232.00       3136.80        87.57 o                         
   0   5   6          0.73        -40.09        40.09 o                         
   1   5   6         20.76         23.33        37.31 o                         
   2   5   6       1439.55       1543.40        69.65 o                         
   3   5   6        519.62        586.19        54.55 o                         
   4   5   6        257.40        292.79        54.32 o                         
   5   5   6        375.13        280.62        49.53 o                         
   6   5   6        123.98        128.81        64.87 o                         
   7   5   6        197.45        102.87        55.53 o                         
   8   5   6        478.50        320.27        67.14 o                         
   9   5   6       1907.76       1981.50        90.43 o                         
  10   5   6        118.12        139.76        63.12 o                         
  11   5   6          5.17         87.21        61.14 o                         
  12   5   6          8.89          6.28        70.83 o                         
  13   5   6        239.20        225.34        87.63 o                         
  14   5   6        195.68        276.52        83.85 o                         
  15   5   6          0.24        159.30        76.53 o                         
  16   5   6         82.64       -102.11       102.11 o                         
  17   5   6         14.59        -95.69        95.69 o                         
  18   5   6          5.63        -93.73        93.73 o                         
 -19   6   6          5.94        -46.71       110.41 o                         
 -18   6   6          1.82        142.23        99.03 o                         
 -17   6   6          0.36        102.48        92.02 o                         
 -16   6   6        122.78        295.87        88.24 o                         
 -15   6   6         26.84        -44.32       104.10 o                         
 -14   6   6         66.62        -94.17        94.17 o                         
 -13   6   6          0.60        -39.65        94.53 o                         
 -12   6   6       1399.36       1168.24       109.05 o                         
 -11   6   6         93.70        -21.06        75.23 o                         
 -10   6   6        648.89        679.65        86.70 o                         
  -9   6   6        230.64        310.92        70.31 o                         
  -8   6   6        204.41        212.53        68.88 o                         
  -7   6   6       1420.99       1472.62        88.98 o                         
  -6   6   6          1.38         20.41        59.28 o                         
  -5   6   6       6667.33       6360.54       141.99 o                         
  -4   6   6        915.44        904.43        72.01 o                         
  -3   6   6       1096.38       1105.22        68.72 o                         
  -2   6   6         39.48        -47.44        47.44 o                         
  -1   6   6        268.01        121.70        55.66 o                         
   0   6   6         58.80         94.75        45.09 o                         
   1   6   6          3.46         17.73        42.93 o                         
   2   6   6        116.97        115.12        45.49 o                         
   3   6   6         33.10         60.97        46.18 o                         
   4   6   6       1527.47       1548.15        77.22 o                         
   5   6   6        136.26        190.35        54.91 o                         
   6   6   6       1694.77       1814.09        85.65 o                         
   7   6   6        333.75        339.35        60.79 o                         
   8   6   6         67.29         34.34        61.45 o                         
   9   6   6         27.28        -78.32        78.32 o                         
  10   6   6        169.51        184.75        64.57 o                         
  11   6   6       1152.15        995.51        93.83 o                         
  12   6   6        241.26         14.25        80.15 o                         
  13   6   6        329.46        360.35        77.22 o                         
  14   6   6          2.84         23.89        82.27 o                         
  15   6   6         12.10        -87.31        87.31 o                         
  16   6   6        215.77        426.46        91.45 o                         
  17   6   6        116.68        376.12        89.43 o                         
 -18   7   6          2.23        167.78        98.50 o                         
 -17   7   6          9.14          0.00        99.77 o                         
 -16   7   6        179.07        274.38       105.29 o                         
 -15   7   6          1.14         49.55        92.78 o                         
 -14   7   6        105.01        222.70        86.78 o                         
 -13   7   6        239.72        384.68        95.39 o                         
 -12   7   6        284.29        394.92        91.53 o                         
 -11   7   6        519.80        559.06        91.82 o                         
 -10   7   6        503.02        608.30        90.08 o                         
  -9   7   6       2586.74       2492.63       123.53 o                         
  -8   7   6          2.87         26.91        65.78 o                         
  -7   7   6          6.54         75.16        64.29 o                         
  -6   7   6        197.34        138.42        73.63 o                         
  -5   7   6       2000.88       1942.24        97.45 o                         
  -4   7   6         13.10        -63.86        63.86 o                         
  -3   7   6        457.81        415.79        64.37 o                         
  -2   7   6         51.58         85.88        49.61 o                         
  -1   7   6        378.67        307.09        63.50 o                         
   0   7   6        225.43        244.40        40.28 o                         
   1   7   6         13.26        -51.47        51.47 o                         
   2   7   6        301.17        209.32        62.33 o                         
   3   7   6        231.93        147.07        62.90 o                         
   4   7   6        223.12        295.28        60.72 o                         
   5   7   6       1142.78       1141.92        86.01 o                         
   6   7   6        229.68        396.91        64.64 o                         
   7   7   6         12.09        -12.68        59.79 o                         
   8   7   6        109.02        121.71        65.82 o                         
   9   7   6         77.25         60.13        66.41 o                         
  10   7   6        187.35        202.81        73.26 o                         
  11   7   6        248.88        410.98        69.39 o                         
  12   7   6        242.52        192.22        89.47 o                         
  13   7   6        183.20        129.68        91.75 o                         
  14   7   6        153.98         25.48        87.86 o                         
  15   7   6        113.01        143.55        95.41 o                         
  16   7   6         41.64        169.16        94.17 o                         
 -16   8   6          9.56        198.72       105.92 o                         
 -15   8   6          6.35        -21.62       108.09 o                         
 -14   8   6          4.50       -103.82       103.82 o                         
 -13   8   6         68.75        -95.39        95.39 o                         
 -12   8   6         58.74         66.41        20.24 o                         
 -11   8   6         12.01         53.03        85.27 o                         
 -10   8   6        167.38        241.07        83.44 o                         
  -9   8   6         97.56        166.39        88.81 o                         
  -8   8   6       1782.58       2056.75       123.42 o                         
  -7   8   6        128.39        145.40        73.21 o                         
  -6   8   6        335.30        452.31        84.50 o                         
  -5   8   6         53.24         -6.90        69.00 o                         
  -4   8   6        159.55        182.79        63.54 o                         
  -3   8   6        450.41        319.00        75.63 o                         
  -2   8   6       1270.25       1203.45        92.35 o                         
  -1   8   6        243.80        445.83        66.83 o                         
   0   8   6        261.29        329.72        76.75 o                         
   1   8   6        165.00         67.74        62.10 o                         
   2   8   6         68.93         49.53        63.54 o                         
   3   8   6        735.36        704.56        74.26 o                         
   4   8   6       1612.84       1669.49        98.70 o                         
   5   8   6        137.18        189.76        68.75 o                         
   6   8   6         32.82         -6.38        71.08 o                         
   7   8   6         75.41        207.49        68.86 o                         
   8   8   6        320.08        136.05        78.39 o                         
   9   8   6        129.59        327.09        74.39 o                         
  10   8   6          6.84         15.16        74.88 o                         
  11   8   6        265.54        104.65        89.58 o                         
  12   8   6         17.83        100.61        81.19 o                         
  13   8   6        252.64        245.01        83.43 o                         
  14   8   6         79.75        155.57        83.04 o                         
  15   8   6        234.12        364.51        94.83 o                         
 -15   9   6          1.36       -114.43       114.43 o                         
 -14   9   6         17.00         46.13       108.73 o                         
 -13   9   6        205.11        165.07       107.51 o                         
 -12   9   6         14.34        -31.15        92.36 o                         
 -11   9   6         19.29        -20.18        97.74 o                         
 -10   9   6         42.95          0.00        90.39 o                         
  -9   9   6         29.09        108.18        96.73 o                         
  -8   9   6         77.38        121.48        81.33 o                         
  -7   9   6        245.93        316.95        76.44 o                         
  -6   9   6          4.66        -56.51        73.67 o                         
  -5   9   6         82.72        116.93        69.96 o                         
  -4   9   6         96.52         76.23        75.24 o                         
  -3   9   6         41.25         37.27        72.59 o                         
  -2   9   6         98.74        298.48        75.84 o                         
  -1   9   6        926.16        834.70        90.60 o                         
   0   9   6         61.72        192.00        82.20 o                         
   1   9   6       1121.39       1092.20        95.76 o                         
   2   9   6         79.82        222.00        67.73 o                         
   3   9   6         86.56        -65.35        76.56 o                         
   4   9   6        138.99        175.17        75.07 o                         
   5   9   6         68.15        103.99        77.30 o                         
   6   9   6         76.57        212.96        68.55 o                         
   7   9   6        331.24        124.39        81.72 o                         
   8   9   6        129.01        -24.36        93.82 o                         
   9   9   6         75.92         41.24        77.09 o                         
  10   9   6          2.79         16.93        80.19 o                         
  11   9   6         12.02        -84.15        84.15 o                         
  12   9   6        130.22         91.58        94.23 o                         
  13   9   6         17.15        -88.43        88.43 o                         
 -12  10   6          0.07         47.38       106.88 o                         
 -11  10   6         57.52         10.88       106.65 o                         
 -10  10   6         32.99        -32.26        94.61 o                         
  -9  10   6        267.57        206.13       104.12 o                         
  -8  10   6         34.06        169.09        80.87 o                         
  -7  10   6         29.34        191.07        84.10 o                         
  -6  10   6        122.24        -73.94        87.29 o                         
  -5  10   6        277.45        448.98        87.36 o                         
  -4  10   6         27.19        -94.48        94.48 o                         
  -3  10   6          6.30          0.00        84.56 o                         
  -2  10   6         81.65         33.49        83.72 o                         
  -1  10   6         20.33        -16.58        71.21 o                         
   0  10   6         16.64        143.97        58.76 o                         
   1  10   6         24.13        205.85        73.72 o                         
   2  10   6         75.63        -80.67        80.67 o                         
   3  10   6         44.70         98.79        84.69 o                         
   4  10   6        197.23        158.63        88.65 o                         
   5  10   6        154.27        261.96        71.28 o                         
   6  10   6        108.27        266.36        70.72 o                         
   7  10   6          4.68          9.12        81.13 o                         
   8  10   6          9.88        -90.48        90.48 o                         
   9  10   6        128.89        138.35        88.04 o                         
  10  10   6          1.62          0.94        76.72 o                         
  11  10   6          1.62        -93.03        93.03 o                         
 -10  11   6         13.31        -12.13        98.15 o                         
  -9  11   6         34.55        -46.80       105.57 o                         
  -8  11   6          7.19         56.94       108.50 o                         
  -7  11   6          0.70        -98.64        98.64 o                         
  -6  11   6         34.25        -86.96        86.96 o                         
  -5  11   6          0.68       -100.40       100.40 o                         
  -4  11   6        220.10        322.22        87.97 o                         
  -3  11   6          0.58        -93.04        93.04 o                         
  -2  11   6          3.35        -48.00        91.00 o                         
  -1  11   6         28.79          9.89        91.01 o                         
   0  11   6         77.35        132.12       184.53 o                         
   1  11   6         35.80          0.00        85.26 o                         
   2  11   6         48.86        141.03        87.30 o                         
   3  11   6        134.87        207.15        89.32 o                         
   4  11   6        155.72        256.07        92.26 o                         
   5  11   6          0.73          1.42         0.39 o                         
   6  11   6         19.32        -38.84        96.18 o                         
   7  11   6         54.44        108.19        87.11 o                         
   8  11   6         42.80        180.03        87.29 o                         
  -4  12   6        181.86        161.76       105.40 o                         
  -3  12   6          4.94         45.34        89.65 o                         
  -2  12   6          1.87         88.55        91.60 o                         
  -1  12   6         27.25        163.91        82.46 o                         
   0  12   6        127.71        137.74       205.74 o                         
   1  12   6          1.18        128.74        84.51 o                         
   2  12   6         25.73        160.37        91.36 o                         
   3  12   6        168.12        128.85        97.12 o                         
 -21   1   7         27.36        168.29        89.82 o                         
 -20   1   7         20.59       -106.63       106.63 o                         
 -19   1   7         61.22         63.44        19.95 o                         
 -18   1   7        363.18        327.19        95.91 o                         
 -17   1   7        138.81        118.28        86.36 o                         
 -16   1   7          8.36        171.53        66.55 o                         
 -15   1   7        713.60        727.32        82.37 o                         
 -14   1   7        424.10        443.17        72.93 o                         
 -13   1   7          2.72         74.72        54.17 o                         
 -12   1   7         32.12        127.84        48.52 o                         
 -11   1   7         47.37         76.47        47.56 o                         
 -10   1   7          0.03         15.85        43.80 o                         
  -9   1   7       1609.94       1755.51        72.68 o                         
  -8   1   7        192.54        232.94        46.59 o                         
  -7   1   7         34.86         39.15        34.49 o                         
  -6   1   7        449.90        524.06        45.70 o                         
  -5   1   7       8955.53       8608.12       106.39 o                         
  -4   1   7        562.57        538.98        41.10 o                         
  -3   1   7      30725.17      31049.60       176.71 o                         
  -2   1   7       2668.03       2382.96        58.92 o                         
  -1   1   7        429.56        292.84        47.67 o                         
   0   1   7       5839.77       5808.10       329.42 o                         
   1   1   7      12244.12      10755.28       137.83 o                         
   2   1   7      14866.03      14425.67       143.12 o                         
   3   1   7         31.90          7.43        34.33 o                         
   4   1   7       1537.76       1386.47        64.88 o                         
   5   1   7       4969.30       4694.74        99.10 o                         
   6   1   7        142.84        133.33        37.03 o                         
   7   1   7       1594.57       1662.13        67.60 o                         
   8   1   7         48.29         36.13        44.46 o                         
   9   1   7        161.79        157.55        44.48 o                         
  10   1   7         57.40         81.61        48.22 o                         
  11   1   7        670.03        682.27        67.77 o                         
  12   1   7         76.21         74.34        66.90 o                         
  13   1   7          3.70        -72.57        72.57 o                         
  14   1   7         14.18         27.01        64.27 o                         
  15   1   7        131.73         72.76        83.02 o                         
  16   1   7         73.29         -7.48        79.41 o                         
  17   1   7         53.84        -33.69        97.32 o                         
  18   1   7          0.50        -98.43        98.43 o                         
  19   1   7         19.70        214.13        91.10 o                         
  20   1   7         36.29          0.00       104.46 o                         
 -21   2   7          3.26        113.05       102.43 o                         
 -20   2   7         35.31          0.00        89.60 o                         
 -19   2   7        103.11        124.91        95.13 o                         
 -18   2   7          0.29        149.51        79.55 o                         
 -17   2   7         51.01          0.00        82.22 o                         
 -16   2   7         32.63        114.47        75.36 o                         
 -15   2   7         12.11        -72.34        72.34 o                         
 -14   2   7         42.74         97.86        69.36 o                         
 -13   2   7        424.08        442.98        69.25 o                         
 -12   2   7        276.00        340.04        59.67 o                         
 -11   2   7         11.44        -55.81        55.81 o                         
 -10   2   7          0.29        -51.04        51.04 o                         
  -9   2   7       4464.93       4634.32       118.08 o                         
  -8   2   7       2358.79       2206.12        81.22 o                         
  -7   2   7       1026.97       1059.78        60.45 o                         
  -6   2   7         99.48         77.50        34.02 o                         
  -5   2   7        969.78        922.23        52.97 o                         
  -4   2   7        249.91        153.38        33.13 o                         
  -3   2   7       2626.12       2592.28        65.37 o                         
  -2   2   7       1372.97       1278.30        56.84 o                         
  -1   2   7       1674.27       1703.95        52.03 o                         
   0   2   7       3622.52       3951.60       481.21 o                         
   1   2   7      17851.11      19114.64       148.53 o                         
   2   2   7       3247.62       3329.51        74.91 o                         
   3   2   7        109.49        135.25        34.52 o                         
   4   2   7       1195.31       1233.65        54.84 o                         
   5   2   7       2741.33       2837.88        81.58 o                         
   6   2   7         22.86        -41.63        41.63 o                         
   7   2   7       2307.03       2315.26        83.12 o                         
   8   2   7        118.05         87.63        48.88 o                         
   9   2   7          1.66        -47.00        47.00 o                         
  10   2   7       1020.59       1093.03        74.58 o                         
  11   2   7        341.90        187.77        64.43 o                         
  12   2   7        336.43        267.79        68.10 o                         
  13   2   7         50.61         18.41        64.42 o                         
  14   2   7        295.56        319.36        70.87 o                         
  15   2   7         61.60        124.28        78.25 o                         
  16   2   7          8.77         10.79         2.87 o                         
  17   2   7        270.10        525.26        95.84 o                         
  18   2   7         12.86        118.04        85.76 o                         
  19   2   7        120.51        321.16        99.67 o                         
 -21   3   7          5.98        -54.40        97.92 o                         
 -20   3   7         52.96        221.67        88.67 o                         
 -19   3   7         14.86        140.36        84.41 o                         
 -18   3   7         20.38         52.82        89.00 o                         
 -17   3   7          0.10        -73.10        81.87 o                         
 -16   3   7        332.40        294.39        78.69 o                         
 -15   3   7        150.94         21.31        80.40 o                         
 -14   3   7         88.84          6.76        78.23 o                         
 -13   3   7          2.54        137.77        63.59 o                         
 -12   3   7        324.63        293.13        71.12 o                         
 -11   3   7       1358.42       1503.75        90.15 o                         
 -10   3   7       1484.90       1596.63        84.23 o                         
  -9   3   7       3060.75       3226.38       106.08 o                         
  -8   3   7         30.23        170.84        54.40 o                         
  -7   3   7       1601.36       1504.50        87.72 o                         
  -6   3   7        102.69         78.12        41.92 o                         
  -5   3   7       1412.20       1429.81        64.73 o                         
  -4   3   7        279.45        180.73        37.10 o                         
  -3   3   7         40.41          8.55        33.25 o                         
  -2   3   7       2995.90       2785.82        73.99 o                         
  -1   3   7        661.73        588.51        39.74 o                         
   0   3   7       1975.62       2447.15       200.39 o                         
   1   3   7       4173.49       4767.14        93.93 o                         
   2   3   7       4413.06       4200.96        90.74 o                         
   3   3   7        476.66        465.78        43.78 o                         
   4   3   7         51.20         68.67        38.05 o                         
   5   3   7        168.80        192.90        37.92 o                         
   6   3   7        141.79        163.18        38.73 o                         
   7   3   7        262.09        251.03        52.41 o                         
   8   3   7        501.93        440.37        64.22 o                         
   9   3   7        580.97        576.85        65.02 o                         
  10   3   7         73.73        139.85        53.02 o                         
  11   3   7          0.72        -58.41        58.41 o                         
  12   3   7        379.73        434.87        68.38 o                         
  13   3   7          4.41        -73.77        73.77 o                         
  14   3   7        760.03        726.15        90.99 o                         
  15   3   7          9.62        -44.56        80.93 o                         
  16   3   7          9.53         39.99        85.43 o                         
  17   3   7         18.02        -86.31        92.67 o                         
  18   3   7        263.71        284.27       103.54 o                         
  19   3   7          1.11        -19.98       104.42 o                         
 -20   4   7          0.80        -11.09        98.87 o                         
 -19   4   7          9.91        -69.27        95.38 o                         
 -18   4   7         28.18        250.82        97.93 o                         
 -17   4   7         13.31        -25.86        96.50 o                         
 -16   4   7          0.79        169.37        92.11 o                         
 -15   4   7       2070.18       2100.91       124.28 o                         
 -14   4   7        511.93        391.01        89.40 o                         
 -13   4   7       2171.07       1891.86       114.51 o                         
 -12   4   7        156.26        216.50        74.11 o                         
 -11   4   7         92.50         78.72        67.06 o                         
 -10   4   7        234.08        275.14        58.13 o                         
  -9   4   7       2469.20       2303.68        95.63 o                         
  -8   4   7       1819.97       1512.18        96.31 o                         
  -7   4   7       1793.07       1908.69        90.30 o                         
  -6   4   7        206.52        129.34        43.11 o                         
  -5   4   7       2921.30       2676.65        86.01 o                         
  -4   4   7       9472.59       8958.51       138.19 o                         
  -3   4   7       1704.91       1387.39        62.72 o                         
  -2   4   7         44.73        -41.68        41.68 o                         
  -1   4   7        339.17        266.16        46.25 o                         
   0   4   7          5.25         -0.51        39.49 o                         
   1   4   7       2665.61       3111.96        87.06 o                         
   2   4   7        347.34        393.41        48.47 o                         
   3   4   7        213.17        153.17        42.70 o                         
   4   4   7       3046.08       3271.24        90.61 o                         
   5   4   7         47.66         56.19        42.37 o                         
   6   4   7          1.45        -21.11        46.81 o                         
   7   4   7         13.33        -47.57        47.57 o                         
   8   4   7        121.14        111.29        49.27 o                         
   9   4   7        379.84        248.38        66.42 o                         
  10   4   7        904.74       1035.56        75.33 o                         
  11   4   7        174.40        113.19        67.92 o                         
  12   4   7        279.83        253.94        70.49 o                         
  13   4   7          1.58        -54.12        75.77 o                         
  14   4   7        811.80        529.47       109.85 o                         
  15   4   7         43.58        124.07        71.93 o                         
  16   4   7          0.00        -91.58        91.58 o                         
  17   4   7          1.42        -61.86        93.25 o                         
  18   4   7         30.89       -100.30       100.30 o                         
 -20   5   7          0.33       -116.94       116.94 o                         
 -19   5   7          0.87       -106.97       106.97 o                         
 -18   5   7          1.28         70.55        97.14 o                         
 -17   5   7          0.01        -75.22        91.49 o                         
 -16   5   7          9.31        -97.04        97.04 o                         
 -15   5   7        798.56        724.90       100.54 o                         
 -14   5   7        755.42        799.10       108.01 o                         
 -13   5   7        305.75        362.20        88.56 o                         
 -12   5   7         15.85          6.93        81.19 o                         
 -11   5   7        827.67        737.08        85.73 o                         
 -10   5   7         47.58        109.85        55.90 o                         
  -9   5   7        138.33         86.90        53.70 o                         
  -8   5   7        171.80        138.04        52.50 o                         
  -7   5   7        243.24        369.75        52.27 o                         
  -6   5   7        166.09         86.75        49.16 o                         
  -5   5   7        338.28        251.44        50.86 o                         
  -4   5   7       1516.14       1288.13        72.62 o                         
  -3   5   7       4086.79       3961.65       103.71 o                         
  -2   5   7        304.79        271.83        47.35 o                         
  -1   5   7         19.33        120.68        41.49 o                         
   0   5   7         45.25        142.36        31.44 o                         
   1   5   7        134.03        129.84        42.03 o                         
   2   5   7        969.98        830.30        54.85 o                         
   3   5   7        542.34        598.87        57.39 o                         
   4   5   7       2375.05       2775.86        94.92 o                         
   5   5   7         89.24        -55.07        55.07 o                         
   6   5   7          1.10        -19.19        46.62 o                         
   7   5   7          0.00        -51.01        51.01 o                         
   8   5   7        428.04        387.53        71.70 o                         
   9   5   7        661.12        720.93        67.84 o                         
  10   5   7        110.42        197.48        62.22 o                         
  11   5   7          0.65        -66.53        66.53 o                         
  12   5   7        235.75         87.86        85.18 o                         
  13   5   7          2.83        135.92        76.01 o                         
  14   5   7         20.92        -45.49        87.41 o                         
  15   5   7          7.85        -91.65        91.65 o                         
  16   5   7          3.81         69.26        90.56 o                         
  17   5   7        176.85        301.23       101.88 o                         
  18   5   7        120.18        213.09        94.61 o                         
 -19   6   7          5.43         34.83       111.90 o                         
 -18   6   7          1.33       -100.60       100.60 o                         
 -17   6   7          5.57       -107.17       107.17 o                         
 -16   6   7          6.13         38.24        91.96 o                         
 -15   6   7          3.47         17.45        86.21 o                         
 -14   6   7         21.40        -25.49        83.60 o                         
 -13   6   7       1891.71       1876.87       132.69 o                         
 -12   6   7         25.82        -85.55        85.55 o                         
 -11   6   7       1270.27       1260.30       102.03 o                         
 -10   6   7         93.49        130.24        70.59 o                         
  -9   6   7          0.04         36.57        58.30 o                         
  -8   6   7        340.80        302.58        64.84 o                         
  -7   6   7        306.64        187.52        64.47 o                         
  -6   6   7        164.90         84.49        62.15 o                         
  -5   6   7         52.62         45.38        51.18 o                         
  -4   6   7        426.11        400.37        55.69 o                         
  -3   6   7         74.53         23.87        51.56 o                         
  -2   6   7       1884.18       1830.43        88.29 o                         
  -1   6   7        568.14        598.60        62.32 o                         
   0   6   7       5203.33       5695.29       225.83 o                         
   1   6   7       1391.20       1411.30        78.46 o                         
   2   6   7        962.03       1055.53        71.55 o                         
   3   6   7         18.55         19.41        45.30 o                         
   4   6   7         38.69        -49.68        49.68 o                         
   5   6   7          0.02        -55.86        55.86 o                         
   6   6   7         39.40         80.21        50.13 o                         
   7   6   7         74.56        -39.03        64.45 o                         
   8   6   7        467.43        459.17        67.79 o                         
   9   6   7         27.37         68.42        63.92 o                         
  10   6   7          0.12        149.78        64.57 o                         
  11   6   7        188.85        240.37        75.96 o                         
  12   6   7         71.64         50.75        71.24 o                         
  13   6   7         30.78        -84.31        84.31 o                         
  14   6   7        130.57        153.91        82.26 o                         
  15   6   7          9.96        111.11        85.54 o                         
  16   6   7         82.13        -44.84        99.34 o                         
  17   6   7          2.22         19.29        99.93 o                         
 -18   7   7         16.91       -124.85       124.85 o                         
 -17   7   7         29.88         10.67       106.70 o                         
 -16   7   7         13.67         10.58        97.35 o                         
 -15   7   7         76.13        -58.77       110.19 o                         
 -14   7   7         40.66         64.54        96.81 o                         
 -13   7   7        108.93        262.33        96.04 o                         
 -12   7   7        499.48        437.58        99.41 o                         
 -11   7   7        204.57        202.37        89.49 o                         
 -10   7   7        870.93        861.96        93.86 o                         
  -9   7   7        157.98         84.16        83.16 o                         
  -8   7   7         35.81         73.60        66.64 o                         
  -7   7   7         92.68        133.31        65.18 o                         
  -6   7   7        628.75        481.42        79.42 o                         
  -5   7   7          0.14         88.60        53.55 o                         
  -4   7   7       3024.22       2649.55       115.08 o                         
  -3   7   7         22.83        -57.63        57.63 o                         
  -2   7   7       1997.02       1791.85        89.69 o                         
  -1   7   7         75.32         91.95        49.29 o                         
   0   7   7         54.59        162.19        41.63 o                         
   1   7   7        175.21        260.27        51.49 o                         
   2   7   7        242.34        125.64        58.63 o                         
   3   7   7         18.46         83.28        51.82 o                         
   4   7   7         48.42          5.53        60.73 o                         
   5   7   7          0.30          0.00        62.24 o                         
   6   7   7        203.24        193.93        67.37 o                         
   7   7   7        183.52        288.98        67.94 o                         
   8   7   7        134.03        261.44        62.20 o                         
   9   7   7         59.37        157.02        61.91 o                         
  10   7   7          3.92         57.16        66.10 o                         
  11   7   7          0.21         96.94        77.37 o                         
  12   7   7          4.88        117.78        66.42 o                         
  13   7   7        144.08        156.09        89.07 o                         
  14   7   7         40.08         94.86        85.20 o                         
  15   7   7          7.23         91.00        80.50 o                         
  16   7   7          4.89         -9.58        96.76 o                         
 -16   8   7          3.62        150.94       104.25 o                         
 -15   8   7        225.86        208.62       111.84 o                         
 -14   8   7          3.13        134.21        90.54 o                         
 -13   8   7          1.74        -88.64        90.74 o                         
 -12   8   7         35.25         74.24        85.73 o                         
 -11   8   7         56.03         64.65        20.25 o                         
 -10   8   7         81.02        117.07        85.23 o                         
  -9   8   7       1674.81       1575.67       118.08 o                         
  -8   8   7        707.22        760.43        92.84 o                         
  -7   8   7        653.70        452.27        95.06 o                         
  -6   8   7        802.72        688.65        82.36 o                         
  -5   8   7        285.95        353.33        74.79 o                         
  -4   8   7        281.33        310.47        65.41 o                         
  -3   8   7        263.42        251.86        65.87 o                         
  -2   8   7          7.74        -68.26        68.26 o                         
  -1   8   7          8.88         82.05        69.66 o                         
   0   8   7       3870.52       4305.50       420.11 o                         
   1   8   7        161.52        244.56        63.96 o                         
   2   8   7        727.29        746.43        81.28 o                         
   3   8   7        507.82        492.80        76.10 o                         
   4   8   7        186.80         91.29        71.01 o                         
   5   8   7        665.64        652.52        82.49 o                         
   6   8   7        138.98         81.99        68.33 o                         
   7   8   7        181.37        126.80        74.27 o                         
   8   8   7         17.35        -72.95        72.95 o                         
   9   8   7         79.76         52.84        72.55 o                         
  10   8   7        184.78        314.52        79.30 o                         
  11   8   7         99.95        114.35        80.66 o                         
  12   8   7         11.89        -88.19        88.19 o                         
  13   8   7          5.02        -17.56        84.26 o                         
  14   8   7          0.60        -55.90        89.10 o                         
 -15   9   7          5.59        -24.30       115.98 o                         
 -14   9   7         45.66         92.86       105.97 o                         
 -13   9   7         95.73        143.73        96.18 o                         
 -12   9   7         91.18        177.48        98.36 o                         
 -11   9   7        316.89        377.70        97.34 o                         
 -10   9   7         85.94         28.27        94.24 o                         
  -9   9   7         34.90        -89.14        89.14 o                         
  -8   9   7        159.87         17.45        94.42 o                         
  -7   9   7          0.77        108.75        73.17 o                         
  -6   9   7          7.40        178.17        68.45 o                         
  -5   9   7         31.73         62.83        68.81 o                         
  -4   9   7          1.46        -70.16        70.16 o                         
  -3   9   7        583.47        493.60        84.22 o                         
  -2   9   7       2609.30       2223.27       120.39 o                         
  -1   9   7         30.63        204.09        72.20 o                         
   0   9   7       3069.74       3018.60       230.10 o                         
   1   9   7        305.21        333.41        78.62 o                         
   2   9   7       1570.37       1250.02       106.20 o                         
   3   9   7          7.00         95.15        75.56 o                         
   4   9   7        374.71        334.31        76.87 o                         
   5   9   7        124.58        -52.41        84.60 o                         
   6   9   7       1314.18       1288.63       107.77 o                         
   7   9   7        317.73        450.89        77.12 o                         
   8   9   7          0.80        -73.01        73.01 o                         
   9   9   7        518.65        444.28        99.43 o                         
  10   9   7        267.76        155.79        89.02 o                         
  11   9   7         89.80         71.68        90.27 o                         
  12   9   7          3.91        204.99        83.59 o                         
  13   9   7          2.79        -97.97        97.97 o                         
 -12  10   7         33.17        308.01       107.42 o                         
 -11  10   7          1.38         79.07       111.55 o                         
 -10  10   7          9.92         21.41        90.99 o                         
  -9  10   7         74.12         21.17        97.36 o                         
  -8  10   7        186.77        169.51        93.12 o                         
  -7  10   7          1.47        -38.29        85.90 o                         
  -6  10   7         19.73        -92.14        92.14 o                         
  -5  10   7        321.53        406.18        89.13 o                         
  -4  10   7         23.93         70.18        86.22 o                         
  -3  10   7         99.85        146.90        76.42 o                         
  -2  10   7         25.76         84.52        73.71 o                         
  -1  10   7          8.24        -86.64        86.64 o                         
   0  10   7          9.31         25.57        57.27 o                         
   1  10   7        333.40        481.77        80.29 o                         
   2  10   7         17.21         18.29         5.00 o                         
   3  10   7        707.47        853.13       104.29 o                         
   4  10   7        413.01        422.14        95.98 o                         
   5  10   7        180.84        153.46        90.59 o                         
   6  10   7          0.17         87.15        77.05 o                         
   7  10   7        191.82        372.35        79.20 o                         
   8  10   7         12.74        -54.22        84.95 o                         
   9  10   7         91.87        139.97        87.04 o                         
  10  10   7        190.83        239.68        99.79 o                         
  11  10   7         10.29       -107.96       107.96 o                         
  -9  11   7         21.28        -47.66       106.14 o                         
  -8  11   7         18.61         11.76        87.70 o                         
  -7  11   7          0.79          0.00        98.24 o                         
  -6  11   7         51.97         55.27        17.13 o                         
  -5  11   7          0.83        103.13        84.58 o                         
  -4  11   7          0.93        -60.15        89.72 o                         
  -3  11   7          1.36        148.21        80.66 o                         
  -2  11   7         58.44         28.92        82.78 o                         
  -1  11   7         32.82         -9.87        85.84 o                         
   0  11   7          5.15        -34.39        62.42 o                         
   1  11   7         19.04        -86.04        86.04 o                         
   2  11   7         38.94         85.20        89.99 o                         
   3  11   7         50.30        -85.35        88.19 o                         
   4  11   7        150.69         66.71        87.38 o                         
   5  11   7        211.73        251.42        83.81 o                         
   6  11   7        258.12        166.15        93.23 o                         
   7  11   7         43.70        109.83        86.95 o                         
   8  11   7        175.12        273.21        88.05 o                         
  -4  12   7         44.85        254.66        88.36 o                         
  -3  12   7         16.14        -22.59       105.74 o                         
  -2  12   7         23.27        256.60        89.25 o                         
  -1  12   7         52.08        -11.02        92.21 o                         
   0  12   7         12.65         69.78        87.19 o                         
   1  12   7         31.00         32.33        97.01 o                         
   2  12   7          0.01          0.00        95.96 o                         
 -21   0   8         20.96        -28.58        98.66 o                         
 -20   0   8         79.94         18.42        93.02 o                         
 -19   0   8        209.51        318.35        82.81 o                         
 -18   0   8         41.21        -46.88        83.65 o                         
 -17   0   8        169.06        108.38        73.48 o                         
 -16   0   8        128.01        166.49        54.41 o                         
 -15   0   8        653.11        458.56        81.62 o                         
 -14   0   8         44.36         17.41        60.49 o                         
 -13   0   8          0.28         31.14        59.54 o                         
 -12   0   8       1461.11       1421.64        83.30 o                         
 -11   0   8        123.13        101.55        52.14 o                         
 -10   0   8        882.26        931.64        60.35 o                         
  -9   0   8        194.32        243.93        48.42 o                         
  -8   0   8       5783.71       6416.09       117.75 o                         
  -7   0   8       2109.43       1752.51        62.91 o                         
  -6   0   8       2015.81       1895.80        64.65 o                         
  -5   0   8         13.62        -31.81        33.64 o                         
  -4   0   8       3817.00       3851.27        86.19 o                         
  -3   0   8         24.13         22.64        25.35 o                         
  -2   0   8      11892.57      12684.62       113.92 o                         
  -1   0   8        736.69        732.97        34.34 o                         
   0   0   8        104.07        231.94        64.25 o                         
   1   0   8      22997.46      24272.12       159.64 o                         
   2   0   8      60697.86      61532.96       265.72 o                         
   3   0   8       3403.76       3202.57        76.71 o                         
   4   0   8        303.45        522.13        77.89 o                         
   5   0   8       1504.69       1363.48        65.28 o                         
   6   0   8       1988.60       1897.11        75.63 o                         
   7   0   8       2633.92       2760.19        96.20 o                         
   8   0   8        444.48        410.94        55.66 o                         
   9   0   8        559.74        682.75        61.40 o                         
  10   0   8        386.78        262.09        63.43 o                         
  11   0   8       4474.50       5036.34       138.42 o                         
  12   0   8         37.56        -75.03        75.03 o                         
  13   0   8       2300.25       2278.61       118.49 o                         
  14   0   8        191.73        200.88        85.82 o                         
  15   0   8        423.43        450.19        87.01 o                         
  16   0   8          0.04        -85.38        85.38 o                         
  17   0   8        395.34        592.75       113.23 o                         
  18   0   8         12.12         28.64        88.76 o                         
  19   0   8         26.70         50.75       104.37 o                         
 -21   1   8        154.05        405.46       105.36 o                         
 -20   1   8         43.37        -99.54        99.54 o                         
 -19   1   8        269.46        287.94        84.37 o                         
 -18   1   8         24.39        -15.91        74.88 o                         
 -17   1   8        319.91        488.78        79.44 o                         
 -16   1   8         16.07         41.07        70.93 o                         
 -15   1   8          0.07         44.74        68.98 o                         
 -14   1   8          1.54        -64.25        64.25 o                         
 -13   1   8         32.38        -63.27        63.27 o                         
 -12   1   8        728.43        702.80        69.72 o                         
 -11   1   8        172.86        222.05        47.38 o                         
 -10   1   8         77.70         41.79        48.29 o                         
  -9   1   8        985.76       1010.18        58.50 o                         
  -8   1   8       2885.83       2455.75        80.78 o                         
  -7   1   8       1472.47       1581.43        65.00 o                         
  -6   1   8       7610.39       7442.84       105.90 o                         
  -5   1   8       2191.48       1893.26        61.35 o                         
  -4   1   8          0.80        -28.83        28.83 o                         
  -3   1   8       1863.60       1641.95        57.67 o                         
  -2   1   8        713.01        557.20        37.21 o                         
  -1   1   8       6330.66       6476.73        87.39 o                         
   0   1   8       2778.73       2728.68       136.50 o                         
   1   1   8        843.93        947.64        58.42 o                         
   2   1   8       5358.47       5179.13        93.53 o                         
   3   1   8        257.05        216.46        43.47 o                         
   4   1   8       5349.35       5908.07        98.92 o                         
   5   1   8       6204.86       6025.55       114.60 o                         
   6   1   8        334.96        434.37        47.14 o                         
   7   1   8        198.25        184.81        47.15 o                         
   8   1   8         15.26        -55.50        55.50 o                         
   9   1   8        692.02        469.28        63.86 o                         
  10   1   8        534.52        482.68        64.85 o                         
  11   1   8         71.22         76.05        56.58 o                         
  12   1   8         63.90         12.07        67.78 o                         
  13   1   8        193.02        166.43        71.59 o                         
  14   1   8         50.34         34.45        80.07 o                         
  15   1   8         92.23        141.75        83.00 o                         
  16   1   8        541.68        521.22        99.95 o                         
  17   1   8        184.34        173.12        98.25 o                         
  18   1   8         15.09        -45.94        91.88 o                         
  19   1   8         14.29        238.62        93.01 o                         
 -21   2   8         18.53       -101.89       101.89 o                         
 -20   2   8          0.06        -19.18        97.79 o                         
 -19   2   8          0.67         35.38        79.37 o                         
 -18   2   8         10.08        -91.58        91.58 o                         
 -17   2   8          1.93         15.23        75.19 o                         
 -16   2   8          6.39        -84.53        84.53 o                         
 -15   2   8       2116.87       1978.55       115.66 o                         
 -14   2   8         49.08        -24.60        70.98 o                         
 -13   2   8        510.59        508.42        70.88 o                         
 -12   2   8       1043.04       1076.89        80.23 o                         
 -11   2   8        919.57       1062.60        70.72 o                         
 -10   2   8         63.28         87.62        49.93 o                         
  -9   2   8         38.23         97.00        48.97 o                         
  -8   2   8       4486.35       4115.05       108.29 o                         
  -7   2   8        477.78        479.42        51.80 o                         
  -6   2   8         73.03        -31.10        39.58 o                         
  -5   2   8        172.36        268.78        43.38 o                         
  -4   2   8       6988.37       7399.90       103.81 o                         
  -3   2   8       2078.90       1900.47        66.09 o                         
  -2   2   8      12845.97      12619.74       136.85 o                         
  -1   2   8       2528.02       2302.28        65.02 o                         
   0   2   8        494.24        486.65        51.70 o                         
   1   2   8       4309.54       4939.27        88.08 o                         
   2   2   8         54.15        -48.55        48.55 o                         
   3   2   8       4642.25       5426.05        92.14 o                         
   4   2   8         29.32        -37.12        37.12 o                         
   5   2   8        920.76        898.85        59.24 o                         
   6   2   8        180.49         54.50        47.12 o                         
   7   2   8        267.71        230.61        50.73 o                         
   8   2   8         83.30         25.79        45.15 o                         
   9   2   8          8.51         23.93        48.79 o                         
  10   2   8        106.25         71.77        57.97 o                         
  11   2   8         49.51         33.11        59.78 o                         
  12   2   8         52.23         42.31        65.30 o                         
  13   2   8         29.60        -76.34        76.34 o                         
  14   2   8         53.85        -76.36        77.27 o                         
  15   2   8        402.62        404.94        94.79 o                         
  16   2   8          0.84         48.80        90.24 o                         
  17   2   8          2.81         94.91        93.99 o                         
  18   2   8        177.03        194.57       102.36 o                         
  19   2   8         34.34        188.30       100.61 o                         
 -21   3   8          3.24         64.92       101.31 o                         
 -20   3   8          2.83        -19.60       102.90 o                         
 -19   3   8        145.41        122.07       100.59 o                         
 -18   3   8        120.41         43.80        88.57 o                         
 -17   3   8        266.21        462.80        87.33 o                         
 -16   3   8          8.23         53.20        76.42 o                         
 -15   3   8         18.88        133.12        72.35 o                         
 -14   3   8        146.24         45.22        76.97 o                         
 -13   3   8          1.48         90.23        66.23 o                         
 -12   3   8          0.20        122.60        59.38 o                         
 -11   3   8         14.23         17.11         4.97 o                         
 -10   3   8         75.05          0.00        52.50 o                         
  -9   3   8         78.29        211.62        56.23 o                         
  -8   3   8       8987.54       9076.45       154.26 o                         
  -7   3   8          0.62        -43.77        43.77 o                         
  -6   3   8        471.55        439.29        54.19 o                         
  -5   3   8       7543.07       7625.21       115.93 o                         
  -4   3   8         28.05        -36.08        36.08 o                         
  -3   3   8          0.01        -37.94        37.94 o                         
  -2   3   8       2203.50       1932.93        70.08 o                         
  -1   3   8        890.36        901.29        46.30 o                         
   0   3   8          0.56          3.89        46.15 o                         
   1   3   8        866.98        904.44        51.60 o                         
   2   3   8       5317.60       5146.96       101.86 o                         
   3   3   8       1375.62       1234.15        58.64 o                         
   4   3   8        146.30        114.05        38.95 o                         
   5   3   8          0.05        -22.18        41.58 o                         
   6   3   8       1969.84       2036.12        79.23 o                         
   7   3   8        122.31        120.38        51.46 o                         
   8   3   8        992.57       1025.03        73.35 o                         
   9   3   8         48.12        -24.71        51.25 o                         
  10   3   8        600.27        551.79        74.91 o                         
  11   3   8         73.63        104.00        62.94 o                         
  12   3   8         27.57        -67.43        67.43 o                         
  13   3   8          7.53        -78.29        78.29 o                         
  14   3   8        142.62        -35.48        85.50 o                         
  15   3   8        481.20        567.24       101.81 o                         
  16   3   8          0.01         65.42        80.87 o                         
  17   3   8        222.24         35.43       102.64 o                         
  18   3   8          4.27        -96.26        96.26 o                         
  19   3   8          9.22         79.91        88.09 o                         
 -20   4   8          3.28        106.35        97.32 o                         
 -19   4   8          2.68        148.80        90.88 o                         
 -18   4   8         27.10         36.79        93.46 o                         
 -17   4   8        185.35         95.04        86.13 o                         
 -16   4   8        130.18        282.99        97.62 o                         
 -15   4   8        415.09        443.95        95.28 o                         
 -14   4   8         21.75         97.85        78.29 o                         
 -13   4   8        603.25        748.93        98.49 o                         
 -12   4   8        325.66        424.76        74.84 o                         
 -11   4   8        572.68        586.24        75.59 o                         
 -10   4   8        500.53        425.14        76.33 o                         
  -9   4   8        105.51        -19.28        65.53 o                         
  -8   4   8         59.19        150.92        54.79 o                         
  -7   4   8        296.05        265.65        52.74 o                         
  -6   4   8        770.95        842.97        57.41 o                         
  -5   4   8        811.14        786.63        58.24 o                         
  -4   4   8         36.39         -7.62        53.33 o                         
  -3   4   8        639.73        668.65        53.19 o                         
  -2   4   8         85.10        196.01        36.93 o                         
  -1   4   8          1.51         54.73        33.97 o                         
   0   4   8       1546.66       1759.56       130.19 o                         
   1   4   8       3321.30       3366.46        90.81 o                         
   2   4   8        805.45        994.66        56.87 o                         
   3   4   8       2455.89       2515.63        83.55 o                         
   4   4   8         12.99         27.74        45.30 o                         
   5   4   8        625.70        717.42        65.39 o                         
   6   4   8        571.04        532.25        58.73 o                         
   7   4   8         31.15         46.65        43.90 o                         
   8   4   8        372.70        404.03        63.84 o                         
   9   4   8        162.82        111.86        63.66 o                         
  10   4   8        884.51        792.89        79.83 o                         
  11   4   8        130.10        144.09        45.44 o                         
  12   4   8         46.82        -74.07        74.07 o                         
  13   4   8        242.02        403.02        76.64 o                         
  14   4   8          6.55        -85.51        85.51 o                         
  15   4   8        133.90        -93.47        93.47 o                         
  16   4   8         35.63        202.83        85.27 o                         
  17   4   8          2.35        -17.93        90.54 o                         
  18   4   8         31.67        -47.46        91.34 o                         
 -20   5   8          0.23        -11.31       109.05 o                         
 -19   5   8          1.38        255.70        93.08 o                         
 -18   5   8         48.18       -102.72       102.72 o                         
 -17   5   8          0.80         65.75        94.06 o                         
 -16   5   8         21.72        -99.61        99.61 o                         
 -15   5   8         96.04        269.27        77.08 o                         
 -14   5   8        512.09        770.96       100.60 o                         
 -13   5   8        290.54        120.94        93.18 o                         
 -12   5   8        583.56        654.23        90.79 o                         
 -11   5   8        434.26        550.15        76.63 o                         
 -10   5   8        446.60        521.39        78.26 o                         
  -9   5   8         80.64         76.96        59.43 o                         
  -8   5   8        465.89        538.50        64.04 o                         
  -7   5   8         12.64        -44.46        44.46 o                         
  -6   5   8        894.78        943.43        66.42 o                         
  -5   5   8        273.03        231.10        51.79 o                         
  -4   5   8         82.11        153.77        39.16 o                         
  -3   5   8         15.70        -47.56        47.56 o                         
  -2   5   8        480.33        504.83        58.72 o                         
  -1   5   8       1312.07       1196.62        72.61 o                         
   0   5   8       1543.51       1784.50       248.28 o                         
   1   5   8        859.18        871.75        57.93 o                         
   2   5   8         22.73        -45.58        45.58 o                         
   3   5   8         14.80         73.14        37.03 o                         
   4   5   8        106.05        201.85        47.93 o                         
   5   5   8        212.93        201.00        53.23 o                         
   6   5   8        890.64        992.71        74.04 o                         
   7   5   8       1507.29       1605.40        87.42 o                         
   8   5   8         34.73        153.34        58.06 o                         
   9   5   8        654.38        793.03        73.24 o                         
  10   5   8        423.32        214.53        72.11 o                         
  11   5   8          1.66        -45.83        74.59 o                         
  12   5   8        425.73        379.97        87.82 o                         
  13   5   8          0.91        -81.33        81.33 o                         
  14   5   8         62.33        -39.23        86.48 o                         
  15   5   8          5.44         -8.00        87.16 o                         
  16   5   8         46.25        254.71        86.09 o                         
  17   5   8         63.21        214.34        90.34 o                         
 -19   6   8        136.82        242.41       111.23 o                         
 -18   6   8          6.31         21.88       102.12 o                         
 -17   6   8         95.74         81.76       105.57 o                         
 -16   6   8        119.65         47.30        93.56 o                         
 -15   6   8        156.66          9.19        98.06 o                         
 -14   6   8        364.55        393.69        98.47 o                         
 -13   6   8        118.44        362.18        88.78 o                         
 -12   6   8        116.54        -22.06        90.26 o                         
 -11   6   8          4.34        -86.74        86.74 o                         
 -10   6   8       1701.06       1913.19       109.04 o                         
  -9   6   8        916.31        951.24        85.76 o                         
  -8   6   8        462.10        542.11        73.53 o                         
  -7   6   8        120.11         16.58        56.55 o                         
  -6   6   8        435.85        514.94        61.10 o                         
  -5   6   8        866.33        984.83        69.45 o                         
  -4   6   8        126.67        169.81        52.77 o                         
  -3   6   8       2118.54       2047.92        89.70 o                         
  -2   6   8         12.25         67.40        53.16 o                         
  -1   6   8       1892.89       1808.91        86.86 o                         
   0   6   8         65.07        128.32        35.96 o                         
   1   6   8        826.48        745.43        67.26 o                         
   2   6   8          6.59        -43.67        46.46 o                         
   3   6   8        429.91        377.22        58.25 o                         
   4   6   8        332.06        245.64        58.88 o                         
   5   6   8        228.09        264.61        73.25 o                         
   6   6   8        940.89       1113.75        79.29 o                         
   7   6   8          9.74          5.45        57.17 o                         
   8   6   8        573.15        494.26        75.90 o                         
   9   6   8        388.33        379.77        80.09 o                         
  10   6   8        711.28        700.13        80.68 o                         
  11   6   8        544.20        309.02        90.21 o                         
  12   6   8         47.93        229.61        71.20 o                         
  13   6   8         58.26        -31.04        80.71 o                         
  14   6   8         19.99        -93.71        93.71 o                         
  15   6   8        375.96        392.18        89.90 o                         
  16   6   8          8.02        156.40        96.65 o                         
  17   6   8          6.34         28.91        93.75 o                         
 -18   7   8          3.77       -108.04       108.04 o                         
 -17   7   8          9.50          0.00        97.61 o                         
 -16   7   8         40.99       -111.56       111.56 o                         
 -15   7   8          4.53        -99.20        99.20 o                         
 -14   7   8         37.37         18.66        86.00 o                         
 -13   7   8         59.11         52.45        82.27 o                         
 -12   7   8         92.43         16.33        89.82 o                         
 -11   7   8        229.01        125.66        92.21 o                         
 -10   7   8        988.05        846.12       100.60 o                         
  -9   7   8         30.27        197.81        67.94 o                         
  -8   7   8       2108.02       2459.50       126.99 o                         
  -7   7   8        432.51        437.51        77.84 o                         
  -6   7   8        138.61        240.78        61.66 o                         
  -5   7   8        154.42        203.20        52.51 o                         
  -4   7   8          1.95        -67.61        67.61 o                         
  -3   7   8        587.47        561.37        72.93 o                         
  -2   7   8        117.54          5.73        61.02 o                         
  -1   7   8        167.31        337.30        54.00 o                         
   0   7   8          2.32        -59.56        59.56 o                         
   1   7   8          0.16          0.74        52.41 o                         
   2   7   8        235.68        157.24        56.76 o                         
   3   7   8        364.61        336.71        65.68 o                         
   4   7   8         65.86         29.44        68.07 o                         
   5   7   8         74.58        107.96        59.47 o                         
   6   7   8        174.20        198.39        59.16 o                         
   7   7   8        764.01        784.13        82.40 o                         
   8   7   8        272.76        200.93        69.38 o                         
   9   7   8          0.02        -62.77        69.05 o                         
  10   7   8        132.89        108.90        76.77 o                         
  11   7   8         23.11         38.21        76.43 o                         
  12   7   8         88.26         31.86        74.33 o                         
  13   7   8        560.81        586.92        99.58 o                         
  14   7   8         28.31        -87.77        88.65 o                         
  15   7   8         37.44         18.36        85.68 o                         
 -16   8   8          0.33          0.30        95.00 o                         
 -15   8   8          2.26       -102.67       102.67 o                         
 -14   8   8         52.42        186.51        97.50 o                         
 -13   8   8          2.58        -78.77        90.31 o                         
 -12   8   8          2.44          2.75         0.78 o                         
 -11   8   8        226.07        176.46        83.58 o                         
 -10   8   8         24.89        -16.37        84.92 o                         
  -9   8   8       1318.57       1177.86       109.57 o                         
  -8   8   8          1.54        -89.55        89.55 o                         
  -7   8   8          1.98        191.61        69.86 o                         
  -6   8   8        224.10         92.07        83.16 o                         
  -5   8   8       1077.57        964.56        94.29 o                         
  -4   8   8         13.72         93.57        67.25 o                         
  -3   8   8        831.43        597.78        86.09 o                         
  -2   8   8        830.06        775.75        82.57 o                         
  -1   8   8        684.41        633.83        70.53 o                         
   0   8   8       1508.13       1583.02        90.37 o                         
   1   8   8          3.28         77.07        62.03 o                         
   2   8   8         68.35        154.96        65.34 o                         
   3   8   8        157.82         51.94        73.26 o                         
   4   8   8        265.16        305.93        70.03 o                         
   5   8   8        186.97        129.12        76.01 o                         
   6   8   8        261.75         91.03        81.93 o                         
   7   8   8        343.60        171.95        80.55 o                         
   8   8   8         11.38          7.20        76.49 o                         
   9   8   8         16.16        -78.75        78.75 o                         
  10   8   8         67.03        104.15        76.56 o                         
  11   8   8          8.54         83.25        81.48 o                         
  12   8   8          0.09         95.16        83.71 o                         
  13   8   8         11.07        -63.13        85.93 o                         
  14   8   8         93.65        -95.12        95.12 o                         
 -15   9   8         11.01        -49.41       109.80 o                         
 -14   9   8          0.79        -34.77       102.11 o                         
 -13   9   8        131.72         88.15       107.49 o                         
 -12   9   8          9.68          8.65         2.56 o                         
 -11   9   8         46.94        -29.48        94.79 o                         
 -10   9   8        180.87        218.98        87.59 o                         
  -9   9   8          1.38        -82.61        82.61 o                         
  -8   9   8         93.89        184.08        93.06 o                         
  -7   9   8         46.71         58.76        89.15 o                         
  -6   9   8        198.80        310.16        67.25 o                         
  -5   9   8         81.21        103.45        73.60 o                         
  -4   9   8         21.79        154.78        74.92 o                         
  -3   9   8         70.28         52.78        72.32 o                         
  -2   9   8          0.00        104.66        77.53 o                         
  -1   9   8         34.67        214.31        81.69 o                         
   0   9   8        203.21        318.60        65.66 o                         
   1   9   8          4.33        -84.18        84.18 o                         
   2   9   8         65.19        162.38        74.15 o                         
   3   9   8         80.99        -14.90        83.85 o                         
   4   9   8        355.89        431.84        85.09 o                         
   5   9   8          5.64         30.31        76.23 o                         
   6   9   8          1.62        -62.94        81.18 o                         
   7   9   8        169.84        190.35        61.97 o                         
   8   9   8         97.04        314.20        78.33 o                         
   9   9   8         10.02        -80.52        80.52 o                         
  10   9   8          1.12        105.82        80.91 o                         
  11   9   8        118.84        291.68        83.08 o                         
  12   9   8          0.32         65.91        80.85 o                         
 -12  10   8          0.57       -105.74       105.74 o                         
 -11  10   8        296.29        496.74       101.29 o                         
 -10  10   8         53.64        -86.29        93.74 o                         
  -9  10   8          0.01         83.22        94.82 o                         
  -8  10   8        339.67        439.74       100.03 o                         
  -7  10   8         53.85        -48.45        92.78 o                         
  -6  10   8         52.25         74.47        82.63 o                         
  -5  10   8          1.71        -93.90        93.90 o                         
  -4  10   8         44.53        -87.96        87.96 o                         
  -3  10   8          1.92         43.55        81.16 o                         
  -2  10   8        214.20        222.54        87.25 o                         
  -1  10   8          0.11        177.74        73.81 o                         
   0  10   8          6.77        -55.07        67.36 o                         
   1  10   8         21.64         67.73        75.36 o                         
   2  10   8          7.30        -87.01        87.01 o                         
   3  10   8         81.19         84.41        77.85 o                         
   4  10   8         13.69         34.42        83.72 o                         
   5  10   8         47.92        -77.52        87.68 o                         
   6  10   8         24.59        -82.42        82.42 o                         
   7  10   8         12.60         36.35        83.62 o                         
   8  10   8        173.70        198.18        64.92 o                         
   9  10   8         13.29        -47.48        88.69 o                         
  10  10   8          1.26         67.60        92.52 o                         
  -9  11   8        120.94       -110.99       110.99 o                         
  -8  11   8          6.10         22.35       104.31 o                         
  -7  11   8          5.99        165.11        91.49 o                         
  -6  11   8          6.37        -85.22        94.58 o                         
  -5  11   8         23.96        156.17        81.16 o                         
  -4  11   8        132.85        355.57        93.47 o                         
  -3  11   8          0.08         89.43        92.44 o                         
  -2  11   8         93.89        352.90        90.46 o                         
  -1  11   8         19.31        -48.21        86.57 o                         
   0  11   8          0.26        -61.39        61.39 o                         
   1  11   8         59.58        124.38        83.89 o                         
   2  11   8          9.60          9.55        82.12 o                         
   3  11   8         47.11         29.32        89.87 o                         
   4  11   8         63.65        116.24        92.80 o                         
   5  11   8          6.19        136.58        91.05 o                         
   6  11   8          8.23        -87.50        87.50 o                         
   7  11   8         74.21        -60.28        89.50 o                         
  -3  12   8          6.52        137.00        97.14 o                         
  -2  12   8        130.26         67.69        95.99 o                         
  -1  12   8          8.72         66.91        98.87 o                         
   0  12   8          0.02         83.51        93.32 o                         
 -21   1   9         11.68        108.56        90.78 o                         
 -20   1   9         31.35        -45.78        95.30 o                         
 -19   1   9         36.82         85.82        86.74 o                         
 -18   1   9        148.94        160.20        96.87 o                         
 -17   1   9         42.90         89.29        82.78 o                         
 -16   1   9        437.88        516.54        83.62 o                         
 -15   1   9         92.41        127.18        40.97 o                         
 -14   1   9        328.94        419.07        68.61 o                         
 -13   1   9        301.81        190.83        72.26 o                         
 -12   1   9         86.03         30.55        56.48 o                         
 -11   1   9         65.48         13.88        49.97 o                         
 -10   1   9         50.59         72.15        48.09 o                         
  -9   1   9        814.72        971.00        65.66 o                         
  -8   1   9        752.99        881.25        61.03 o                         
  -7   1   9        221.55        207.16        48.09 o                         
  -6   1   9          3.84        -20.35        38.85 o                         
  -5   1   9       3453.52       3091.28        79.57 o                         
  -4   1   9        517.78        624.70        41.64 o                         
  -3   1   9          7.99        -27.77        27.77 o                         
  -2   1   9          1.42        -27.76        27.76 o                         
  -1   1   9         62.93        -56.42        56.42 o                         
   0   1   9       5498.37       2850.18      1137.97 o                         
   1   1   9       7474.64       8035.78       104.32 o                         
   2   1   9        895.48        782.29        55.35 o                         
   3   1   9       2609.62       2669.27        75.61 o                         
   4   1   9       1294.72       1070.22        67.30 o                         
   5   1   9       4941.37       4209.20       110.62 o                         
   6   1   9       1767.21       1942.95        78.39 o                         
   7   1   9         82.74         43.36        47.97 o                         
   8   1   9       1551.66       1720.15        80.33 o                         
   9   1   9         86.39        190.37        48.05 o                         
  10   1   9        295.10        294.20        63.83 o                         
  11   1   9         32.98         22.23        58.36 o                         
  12   1   9        185.18        315.36        74.21 o                         
  13   1   9        184.17        104.97        80.82 o                         
  14   1   9        220.27        134.91        82.80 o                         
  15   1   9         21.20        183.60        82.01 o                         
  16   1   9        161.08        287.57        92.44 o                         
  17   1   9          5.96        131.90        89.81 o                         
  18   1   9          5.20        179.98        99.37 o                         
  19   1   9         56.09       -113.68       113.68 o                         
 -21   2   9          7.17        204.58        86.04 o                         
 -20   2   9         46.04        123.96        91.54 o                         
 -19   2   9         16.66        -89.42        89.42 o                         
 -18   2   9         16.39         82.58        81.63 o                         
 -17   2   9        190.51        115.56        82.41 o                         
 -16   2   9         71.56        -21.74        76.58 o                         
 -15   2   9        111.75        252.94        75.51 o                         
 -14   2   9         41.72        154.55        70.68 o                         
 -13   2   9        536.14        661.60        78.12 o                         
 -12   2   9        203.91        168.28        60.16 o                         
 -11   2   9         14.20        -15.02        49.78 o                         
 -10   2   9        901.21        832.62        70.40 o                         
  -9   2   9       2134.30       2214.57        88.21 o                         
  -8   2   9       3708.77       4056.41       106.97 o                         
  -7   2   9       9673.92       9613.44       143.59 o                         
  -6   2   9        326.23        363.37        46.95 o                         
  -5   2   9       1552.16       1824.41        62.94 o                         
  -4   2   9       1930.02       1920.16        67.67 o                         
  -3   2   9        119.81        125.01        37.59 o                         
  -2   2   9        162.60        306.87        62.00 o                         
  -1   2   9        208.89         93.80        37.52 o                         
   0   2   9         13.31        -22.38        22.38 o                         
   1   2   9          1.29        -74.68        74.68 o                         
   2   2   9       4323.34       4491.47        87.48 o                         
   3   2   9          1.16         -6.50        39.90 o                         
   4   2   9       2161.82       2382.77        79.61 o                         
   5   2   9        245.14        217.07        42.49 o                         
   6   2   9       1093.20        865.88        66.39 o                         
   7   2   9          0.29         24.87        39.60 o                         
   8   2   9        161.58        185.83        47.84 o                         
   9   2   9        112.61        147.10        49.65 o                         
  10   2   9         41.29         79.03        50.54 o                         
  11   2   9        156.96         34.00        69.82 o                         
  12   2   9        362.42        197.54        70.74 o                         
  13   2   9        208.40        186.55        78.11 o                         
  14   2   9          1.15         14.70        79.05 o                         
  15   2   9         16.53         -7.36        83.69 o                         
  16   2   9        168.36        -41.41        97.56 o                         
  17   2   9        295.71        281.70        91.77 o                         
  18   2   9        204.26         75.60       106.95 o                         
  19   2   9         66.68        273.18       103.36 o                         
 -21   3   9         12.09       -106.60       106.60 o                         
 -20   3   9          1.88          1.04        89.67 o                         
 -19   3   9          0.64         65.08        85.48 o                         
 -18   3   9        102.50         52.29        90.05 o                         
 -17   3   9        226.94        170.88        90.75 o                         
 -16   3   9         32.64        -85.69        85.69 o                         
 -15   3   9       1352.81       1534.58       106.60 o                         
 -14   3   9          9.78        -45.99        78.56 o                         
 -13   3   9        600.18        661.55        88.90 o                         
 -12   3   9       1722.38       1672.30        98.28 o                         
 -11   3   9          0.01        -25.72        54.29 o                         
 -10   3   9         15.24         58.03        52.32 o                         
  -9   3   9       4330.29       4151.34       120.67 o                         
  -8   3   9        835.54        899.03        66.45 o                         
  -7   3   9        243.28        253.30        52.18 o                         
  -6   3   9       3826.42       3852.52        99.56 o                         
  -5   3   9       1127.63       1252.86        66.34 o                         
  -4   3   9       5065.08       5493.75       109.86 o                         
  -3   3   9       5223.97       5065.85       106.90 o                         
  -2   3   9        239.42        187.00        48.17 o                         
  -1   3   9         22.94        -21.67        31.09 o                         
   0   3   9        183.28        161.37        38.15 o                         
   1   3   9        521.41        479.24        43.99 o                         
   2   3   9        143.45        242.45        41.03 o                         
   3   3   9          5.55        -47.38        47.38 o                         
   4   3   9       2255.75       2163.78        74.06 o                         
   5   3   9         83.59         -3.69        40.60 o                         
   6   3   9        166.64        198.59        47.84 o                         
   7   3   9         53.55         89.02        45.89 o                         
   8   3   9          4.05        -54.02        54.02 o                         
   9   3   9        117.88        154.48        51.19 o                         
  10   3   9        358.13        532.05        64.80 o                         
  11   3   9        154.91        124.86        71.09 o                         
  12   3   9        121.87        114.71        67.37 o                         
  13   3   9        231.01        260.14        81.87 o                         
  14   3   9        190.96        176.33        86.35 o                         
  15   3   9        228.44        243.47        85.39 o                         
  16   3   9         48.37        108.97        95.35 o                         
  17   3   9          1.72       -106.22       106.22 o                         
  18   3   9         38.31        143.43        98.04 o                         
 -20   4   9          0.66       -103.74       103.74 o                         
 -19   4   9         40.29         40.55        12.72 o                         
 -18   4   9          2.52          8.90        89.01 o                         
 -17   4   9          8.22        -95.55        97.52 o                         
 -16   4   9        648.23        663.32       105.00 o                         
 -15   4   9        166.49        113.41        91.90 o                         
 -14   4   9        221.21        351.74        87.70 o                         
 -13   4   9        630.71        525.43        95.18 o                         
 -12   4   9        516.65        550.97        88.11 o                         
 -11   4   9          1.81        -74.35        74.35 o                         
 -10   4   9         92.87        111.72        54.89 o                         
  -9   4   9       2795.88       2697.06       107.61 o                         
  -8   4   9       1166.37       1089.09        68.07 o                         
  -7   4   9         10.85        -48.79        48.79 o                         
  -6   4   9        609.94        664.52        60.15 o                         
  -5   4   9        629.99        683.33        56.21 o                         
  -4   4   9         12.32        -11.41        38.98 o                         
  -3   4   9       3032.09       2651.27        91.98 o                         
  -2   4   9        533.96        428.30        46.33 o                         
  -1   4   9       2571.99       2775.17        84.81 o                         
   0   4   9         29.23         40.39        46.94 o                         
   1   4   9        276.44        406.75        46.75 o                         
   2   4   9        336.25        283.08        47.49 o                         
   3   4   9        394.33        464.84        54.71 o                         
   4   4   9         99.00         65.58        42.49 o                         
   5   4   9       2415.27       2495.25        93.85 o                         
   6   4   9        279.41        356.63        49.51 o                         
   7   4   9        188.64        165.40        53.00 o                         
   8   4   9       1418.46       1370.28        82.00 o                         
   9   4   9        361.35        407.97        69.96 o                         
  10   4   9        847.53        769.51        86.11 o                         
  11   4   9         93.48        207.10        66.92 o                         
  12   4   9        260.15        113.72        84.84 o                         
  13   4   9        177.79        156.76        81.98 o                         
  14   4   9        266.42        273.43        89.04 o                         
  15   4   9         78.71        161.66        88.01 o                         
  16   4   9        182.49        155.17        95.08 o                         
  17   4   9        127.95         64.50       103.03 o                         
  18   4   9         21.23          9.84        90.39 o                         
 -20   5   9         59.38        -44.99       110.43 o                         
 -19   5   9          8.94         42.71       107.78 o                         
 -18   5   9         21.04        139.57        94.05 o                         
 -17   5   9         42.62        -56.35        98.60 o                         
 -16   5   9        327.81        236.26        99.11 o                         
 -15   5   9         11.25        -91.66        91.66 o                         
 -14   5   9       1199.44       1364.49       112.05 o                         
 -13   5   9        781.32        724.61        94.77 o                         
 -12   5   9        147.92        188.73        76.68 o                         
 -11   5   9        102.96          0.00        74.40 o                         
 -10   5   9        252.03        130.66        69.24 o                         
  -9   5   9        544.72        491.52        74.80 o                         
  -8   5   9         14.72        -58.07        58.07 o                         
  -7   5   9         48.75         45.32        45.32 o                         
  -6   5   9         24.20        -48.04        48.04 o                         
  -5   5   9       1578.63       1446.53        74.68 o                         
  -4   5   9        368.72        282.31        52.46 o                         
  -3   5   9       1078.56       1217.98        71.26 o                         
  -2   5   9        470.16        413.49        51.10 o                         
  -1   5   9       1259.52       1372.71        74.43 o                         
   0   5   9       3572.80       3066.52       325.01 o                         
   1   5   9          9.04         68.16        42.01 o                         
   2   5   9        768.59        996.35        61.35 o                         
   3   5   9        457.01        430.22        55.51 o                         
   4   5   9          1.34        -48.82        48.82 o                         
   5   5   9         33.22         19.26        48.61 o                         
   6   5   9          7.02         86.78        53.89 o                         
   7   5   9          0.84        -31.84        63.69 o                         
   8   5   9         56.91        118.77        58.02 o                         
   9   5   9        128.01        160.82        68.66 o                         
  10   5   9          2.24        145.00        60.34 o                         
  11   5   9        423.10        367.24        70.93 o                         
  12   5   9        618.43        594.53        86.85 o                         
  13   5   9          7.29        225.04        77.69 o                         
  14   5   9         58.13        135.41        79.28 o                         
  15   5   9        227.92        270.19        94.21 o                         
  16   5   9        145.14         35.47        97.55 o                         
  17   5   9         54.94         94.71        90.28 o                         
 -19   6   9         99.43        104.28       110.54 o                         
 -18   6   9         10.32         32.11       114.98 o                         
 -17   6   9         23.04        243.92       104.98 o                         
 -16   6   9        112.94        162.61       100.22 o                         
 -15   6   9        171.20        251.04        96.56 o                         
 -14   6   9          5.66         75.78        91.94 o                         
 -13   6   9         29.89          8.04        81.36 o                         
 -12   6   9        372.43         74.91       104.87 o                         
 -11   6   9       2785.31       2770.32       135.09 o                         
 -10   6   9        331.47        302.11        97.81 o                         
  -9   6   9        598.36        767.55        79.60 o                         
  -8   6   9        364.13        191.63        72.35 o                         
  -7   6   9         64.62        131.32        50.58 o                         
  -6   6   9          5.92          5.81        56.13 o                         
  -5   6   9        365.28        400.57        56.81 o                         
  -4   6   9        122.74        137.95        44.07 o                         
  -3   6   9         79.81        144.88        49.56 o                         
  -2   6   9        217.42        294.90        51.21 o                         
  -1   6   9       7892.14       7217.13       149.98 o                         
   0   6   9       2369.57       2544.47        88.21 o                         
   1   6   9        917.94        916.68        69.07 o                         
   2   6   9        487.64        455.97        58.51 o                         
   3   6   9          1.42        -59.13        59.13 o                         
   4   6   9        154.22        150.26        46.17 o                         
   5   6   9         14.97         76.86        53.07 o                         
   6   6   9        945.64       1196.70        84.69 o                         
   7   6   9       1295.04       1189.56        87.95 o                         
   8   6   9        409.50        501.96        70.42 o                         
   9   6   9         34.42         13.49        70.14 o                         
  10   6   9         42.16        -13.44        78.81 o                         
  11   6   9         12.64        -74.07        74.07 o                         
  12   6   9        118.85        166.27        73.80 o                         
  13   6   9        173.05         55.83        93.04 o                         
  14   6   9          2.58         50.34        76.84 o                         
  15   6   9         33.64         62.52        96.85 o                         
  16   6   9          4.35        122.03        79.02 o                         
 -18   7   9         43.89         94.60        99.92 o                         
 -17   7   9          2.96        -22.14       102.30 o                         
 -16   7   9         12.05        136.04        88.95 o                         
 -15   7   9          6.07        -89.32        96.58 o                         
 -14   7   9         84.48        -55.68        96.91 o                         
 -13   7   9         63.06        -78.81        85.97 o                         
 -12   7   9         94.22        133.14        89.43 o                         
 -11   7   9        438.02        370.41        95.89 o                         
 -10   7   9        221.89        194.47        83.21 o                         
  -9   7   9        526.43        669.13        83.64 o                         
  -8   7   9        276.03        210.70        75.17 o                         
  -7   7   9        374.72        384.27        71.75 o                         
  -6   7   9         14.67         31.25        62.49 o                         
  -5   7   9        265.38        200.85        65.01 o                         
  -4   7   9          0.76        -57.85        57.85 o                         
  -3   7   9        111.88         75.69        53.66 o                         
  -2   7   9        398.75        536.09        65.70 o                         
  -1   7   9        243.22        186.43        62.46 o                         
   0   7   9        276.22        356.95        43.78 o                         
   1   7   9        139.56         68.26        77.61 o                         
   2   7   9        162.44        184.05        63.21 o                         
   3   7   9          0.00        -35.12        62.85 o                         
   4   7   9         78.61        -59.74        59.74 o                         
   5   7   9        535.01        535.63        76.78 o                         
   6   7   9         73.47         31.82        66.38 o                         
   7   7   9         70.78        190.86        67.85 o                         
   8   7   9          0.00        129.62        69.31 o                         
   9   7   9        247.18        335.05        73.46 o                         
  10   7   9        113.40        133.76        69.56 o                         
  11   7   9        208.94        194.42        79.90 o                         
  12   7   9        144.60        -32.71        85.75 o                         
  13   7   9         28.95        119.73        74.83 o                         
  14   7   9        112.81        119.83        38.30 o                         
  15   7   9          9.83        -91.71        91.71 o                         
 -16   8   9          2.14        -11.80        97.64 o                         
 -15   8   9         18.19         10.63       105.27 o                         
 -14   8   9          1.31        -91.69        91.69 o                         
 -13   8   9         18.09        -89.85        89.85 o                         
 -12   8   9         13.00         93.24        87.02 o                         
 -11   8   9         71.01         -9.24        97.60 o                         
 -10   8   9        256.36        210.92        88.65 o                         
  -9   8   9          9.28         48.52        97.03 o                         
  -8   8   9       1206.68       1107.04       102.28 o                         
  -7   8   9       1622.98       1385.92       114.41 o                         
  -6   8   9         19.09         21.72        79.97 o                         
  -5   8   9        116.84        237.11        77.40 o                         
  -4   8   9        275.97        299.53        72.94 o                         
  -3   8   9        161.66        139.98        65.65 o                         
  -2   8   9        307.86        217.55        69.00 o                         
  -1   8   9        147.76         45.67        67.57 o                         
   0   8   9         80.39        118.21        57.56 o                         
   1   8   9       2006.61       1997.13       108.87 o                         
   2   8   9        126.33        157.55        73.65 o                         
   3   8   9          3.56          2.57         0.74 o                         
   4   8   9         67.23         40.50        69.03 o                         
   5   8   9         35.80        131.71        66.77 o                         
   6   8   9        794.66        726.42        87.28 o                         
   7   8   9          0.56         80.44        68.69 o                         
   8   8   9        261.08        174.36        88.98 o                         
   9   8   9        366.14        486.24        97.43 o                         
  10   8   9        179.75         56.90        80.02 o                         
  11   8   9         22.84          8.85        81.37 o                         
  12   8   9         74.72        149.60        90.64 o                         
  13   8   9         34.51        147.12        88.45 o                         
  14   8   9         38.59        -47.93        90.65 o                         
 -14   9   9         50.38       -118.78       118.78 o                         
 -13   9   9         27.91        -33.14       102.62 o                         
 -12   9   9          0.69         31.75        99.48 o                         
 -11   9   9        243.32        269.26        88.03 o                         
 -10   9   9         25.03         -9.34        86.16 o                         
  -9   9   9        643.18        917.17       102.82 o                         
  -8   9   9          4.96         35.65        75.38 o                         
  -7   9   9         13.86         14.79         4.27 o                         
  -6   9   9          3.96        115.05        80.04 o                         
  -5   9   9         64.35        200.32        71.40 o                         
  -4   9   9          0.27        179.91        65.87 o                         
  -3   9   9          7.46         99.44        76.04 o                         
  -2   9   9        701.87        657.42        88.95 o                         
  -1   9   9        564.44        487.15        91.11 o                         
   0   9   9        147.45        126.58        78.49 o                         
   1   9   9       1055.06       1105.45       103.84 o                         
   2   9   9        199.88         52.47        80.57 o                         
   3   9   9        446.00        484.54        84.63 o                         
   4   9   9       1462.29       1658.35       114.50 o                         
   5   9   9        132.82         39.43        82.53 o                         
   6   9   9         31.32         80.14        72.86 o                         
   7   9   9         81.69        -87.76        87.76 o                         
   8   9   9         90.64        260.67        78.20 o                         
   9   9   9        146.28        -51.81        86.64 o                         
  10   9   9          8.25        -90.56        90.56 o                         
  11   9   9         26.28         55.60        82.07 o                         
  12   9   9         93.01        -19.30        92.12 o                         
 -12  10   9         12.52       -106.20       111.62 o                         
 -11  10   9         36.93          0.00       106.09 o                         
 -10  10   9         58.61        -43.45        92.21 o                         
  -9  10   9          1.15        -10.49        99.61 o                         
  -8  10   9          0.18        190.88        78.83 o                         
  -7  10   9         31.93        -58.51        99.58 o                         
  -6  10   9        224.51        112.79        99.58 o                         
  -5  10   9         84.11        137.83        92.56 o                         
  -4  10   9         46.31        -62.76        87.66 o                         
  -3  10   9         31.18        175.63        75.98 o                         
  -2  10   9         63.43        -60.60        85.04 o                         
  -1  10   9        321.22         77.49        98.80 o                         
   0  10   9        157.44        238.06        85.43 o                         
   1  10   9        479.24        562.40        98.01 o                         
   2  10   9          9.90        -16.99        81.14 o                         
   3  10   9        199.20        154.39        90.77 o                         
   4  10   9        116.57        -88.18        88.18 o                         
   5  10   9        257.18        510.18        93.94 o                         
   6  10   9         19.84        -18.28        77.68 o                         
   7  10   9        120.14         91.61        92.52 o                         
   8  10   9         17.58        -83.74        88.24 o                         
   9  10   9        286.32         85.83       105.50 o                         
  10  10   9          2.25         19.53       103.00 o                         
  -9  11   9          2.96          0.00       101.82 o                         
  -8  11   9          9.03        -57.19       102.72 o                         
  -7  11   9          0.44       -113.03       113.03 o                         
  -6  11   9        377.72        484.21       101.39 o                         
  -5  11   9        306.88        230.19       111.51 o                         
  -4  11   9        114.22        133.56        98.15 o                         
  -3  11   9        352.47        331.34        93.09 o                         
  -2  11   9          4.81        -79.25       104.00 o                         
  -1  11   9          4.04         -9.81        92.16 o                         
   0  11   9         79.01        274.08       214.03 o                         
   1  11   9        245.09         68.25        96.12 o                         
   2  11   9         23.43         29.52        88.55 o                         
   3  11   9        137.99        126.41        97.16 o                         
   4  11   9         12.34        107.51        93.48 o                         
   5  11   9         46.93         29.66        84.32 o                         
   6  11   9         58.72        -40.43        92.79 o                         
 -21   0  10         42.48       -102.19       102.19 o                         
 -20   0  10          1.47       -103.02       103.02 o                         
 -19   0  10         27.92         -8.20        92.92 o                         
 -18   0  10         26.93        -91.94        91.94 o                         
 -17   0  10         73.97         36.39        77.33 o                         
 -16   0  10          4.66         88.20        79.10 o                         
 -15   0  10        113.40        127.02        40.66 o                         
 -14   0  10         27.21        -23.61        60.85 o                         
 -13   0  10        657.00        655.41        66.27 o                         
 -12   0  10        351.68        267.65        62.60 o                         
 -11   0  10       3528.19       3830.36       113.35 o                         
 -10   0  10         99.93         -4.53        67.06 o                         
  -9   0  10       1499.00       1579.39        71.54 o                         
  -8   0  10         11.37        -46.15        46.15 o                         
  -7   0  10      16942.76      18287.57       178.07 o                         
  -6   0  10       9411.68       9273.43       124.60 o                         
  -5   0  10       3249.53       2991.85        92.87 o                         
  -4   0  10      12672.14      13454.18       133.29 o                         
  -3   0  10        257.62        206.91        31.48 o                         
  -2   0  10         15.84          9.89        21.58 o                         
  -1   0  10        452.56        408.45        36.89 o                         
   0   0  10       3241.91       2891.01       142.81 o                         
   1   0  10      10550.79      10731.94       121.92 o                         
   2   0  10       1705.98       1573.44        63.41 o                         
   3   0  10        295.56        283.55        50.90 o                         
   4   0  10       6885.64       7401.41       116.73 o                         
   5   0  10       5220.36       4682.38       113.47 o                         
   6   0  10      11396.21      11681.19       153.33 o                         
   7   0  10         60.55        128.03        52.50 o                         
   8   0  10       1499.37       1600.42        78.55 o                         
   9   0  10        175.06        324.43        53.76 o                         
  10   0  10       1655.13       1734.99        92.97 o                         
  11   0  10        971.88       1025.93        85.81 o                         
  12   0  10       1909.65       1720.49       103.85 o                         
  13   0  10        174.85        237.44        80.71 o                         
  14   0  10          2.61         87.55        89.44 o                         
  15   0  10        880.82       1129.65       105.78 o                         
  16   0  10         29.32          0.00       103.30 o                         
  17   0  10        359.41        109.34       112.20 o                         
  18   0  10        117.41        -59.15       107.82 o                         
  19   0  10          0.82       -120.65       120.65 o                         
 -21   1  10          8.97        -19.54        94.00 o                         
 -20   1  10         96.15         37.16        99.43 o                         
 -19   1  10          0.34        102.99        83.51 o                         
 -18   1  10         79.35        -88.03        88.96 o                         
 -17   1  10        139.91         82.37        87.00 o                         
 -16   1  10        292.22        388.30        79.50 o                         
 -15   1  10       1192.46       1112.02        94.21 o                         
 -14   1  10         79.06        172.56        65.53 o                         
 -13   1  10          8.93        -57.17        57.17 o                         
 -12   1  10        846.45        957.56        75.57 o                         
 -11   1  10        134.16         84.75        55.27 o                         
 -10   1  10        851.44        769.86        62.62 o                         
  -9   1  10        527.54        390.38        58.92 o                         
  -8   1  10        532.14        512.79        57.08 o                         
  -7   1  10       5234.01       5069.96       109.56 o                         
  -6   1  10       5790.98       6108.03       112.32 o                         
  -5   1  10       4472.55       4720.07        98.53 o                         
  -4   1  10         69.75        117.87        30.39 o                         
  -3   1  10       4943.85       5106.65        84.71 o                         
  -2   1  10       3662.97       3531.21        78.25 o                         
  -1   1  10          0.00        -20.24        32.20 o                         
   0   1  10       3842.48       3802.52       197.74 o                         
   1   1  10       1984.16       1879.86        62.51 o                         
   2   1  10       7717.91       8462.61       115.79 o                         
   3   1  10       1869.22       1675.06        65.24 o                         
   4   1  10        118.95        199.21        57.90 o                         
   5   1  10        201.40        102.96        58.83 o                         
   6   1  10       2732.39       2660.91        96.58 o                         
   7   1  10        848.90        868.07        71.81 o                         
   8   1  10        451.12        355.67        66.34 o                         
   9   1  10        298.08        286.88        63.65 o                         
  10   1  10        105.51         74.81        60.96 o                         
  11   1  10          9.95        -63.81        63.81 o                         
  12   1  10         29.14         12.97        79.66 o                         
  13   1  10        507.20        359.06        93.71 o                         
  14   1  10         78.87        299.28        86.43 o                         
  15   1  10        302.29        235.59        98.70 o                         
  16   1  10         93.52        227.66       101.70 o                         
  17   1  10         43.54         63.58        98.17 o                         
  18   1  10         49.35       -106.82       106.82 o                         
  19   1  10         22.93        -30.99       102.37 o                         
 -21   2  10         20.92         71.29       106.45 o                         
 -20   2  10         10.89        -94.82        94.82 o                         
 -19   2  10          4.67         80.43        94.61 o                         
 -18   2  10          8.76        100.09        89.70 o                         
 -17   2  10        144.12        185.65        81.04 o                         
 -16   2  10         10.57        216.37        73.38 o                         
 -15   2  10        288.49        120.23        81.72 o                         
 -14   2  10        276.00        361.13        75.04 o                         
 -13   2  10       1084.10        986.54        88.07 o                         
 -12   2  10          2.81        -60.84        60.84 o                         
 -11   2  10         97.00        123.45        53.31 o                         
 -10   2  10         20.99        -36.46        48.60 o                         
  -9   2  10        180.41         58.88        51.40 o                         
  -8   2  10       3379.68       3443.56       101.86 o                         
  -7   2  10       9039.74       9578.13       142.99 o                         
  -6   2  10       3030.59       3430.22        91.62 o                         
  -5   2  10         60.19         70.14        42.08 o                         
  -4   2  10       1956.23       2026.09        71.09 o                         
  -3   2  10       1620.56       1508.56        64.53 o                         
  -2   2  10        309.78        286.92        42.99 o                         
  -1   2  10       1655.18       1570.79        60.67 o                         
   0   2  10         63.52       -118.77       118.77 o                         
   1   2  10       7568.12       8506.62       116.17 o                         
   2   2  10       9204.30       9415.64       135.35 o                         
   3   2  10         65.73        137.81        36.99 o                         
   4   2  10         20.55         56.30        38.77 o                         
   5   2  10         68.39        -47.90        47.90 o                         
   6   2  10         36.68        101.20        47.84 o                         
   7   2  10         36.92        -53.30        53.30 o                         
   8   2  10        612.37        538.08        66.11 o                         
   9   2  10        432.86        381.78        67.00 o                         
  10   2  10         21.31         82.58        55.97 o                         
  11   2  10       2062.13       2077.06       106.42 o                         
  12   2  10        150.45        101.85        68.82 o                         
  13   2  10        125.91         81.69        79.85 o                         
  14   2  10         88.30        146.93        83.56 o                         
  15   2  10        175.80        409.83        90.97 o                         
  16   2  10          4.83        151.73        88.28 o                         
  17   2  10         16.96        -97.57        97.57 o                         
  18   2  10          2.45       -101.35       101.35 o                         
 -21   3  10         21.58        224.56       100.13 o                         
 -20   3  10         24.21       -107.55       107.55 o                         
 -19   3  10          0.32        205.75        91.77 o                         
 -18   3  10         12.69        -17.34        81.87 o                         
 -17   3  10        219.14        326.55        92.20 o                         
 -16   3  10        101.58         83.34        82.38 o                         
 -15   3  10        351.74        524.67        94.61 o                         
 -14   3  10         22.34         13.35        75.33 o                         
 -13   3  10       3148.02       3154.09       126.58 o                         
 -12   3  10        715.30        663.63        88.36 o                         
 -11   3  10       1075.62        944.91        80.64 o                         
 -10   3  10        777.14        845.21        74.85 o                         
  -9   3  10          0.01         14.20        51.12 o                         
  -8   3  10       5783.62       5596.66       122.01 o                         
  -7   3  10        287.02        281.69        50.10 o                         
  -6   3  10       1577.12       1507.90        71.80 o                         
  -5   3  10         22.12        -43.44        43.44 o                         
  -4   3  10        488.78        607.33        64.16 o                         
  -3   3  10       4884.90       4259.08       108.38 o                         
  -2   3  10       1704.18       1712.44        66.81 o                         
  -1   3  10        553.17        576.39        47.88 o                         
   0   3  10        474.27        697.40       174.58 o                         
   1   3  10         69.68        -65.31        65.31 o                         
   2   3  10        129.70        184.10        39.06 o                         
   3   3  10       2243.28       2669.51        83.40 o                         
   4   3  10        238.33        408.20        60.96 o                         
   5   3  10        282.81        302.93        50.64 o                         
   6   3  10        457.51        396.70        58.77 o                         
   7   3  10        135.50         88.86        53.13 o                         
   8   3  10         20.72         89.59        48.45 o                         
   9   3  10         47.13        106.77        62.06 o                         
  10   3  10          0.18        -64.71        64.71 o                         
  11   3  10        239.37        300.35        75.55 o                         
  12   3  10         12.51        -80.01        80.01 o                         
  13   3  10         14.06         35.43        77.23 o                         
  14   3  10        122.76        150.72        78.99 o                         
  15   3  10        157.36          0.00        90.75 o                         
  16   3  10         60.01          0.00        94.36 o                         
  17   3  10         84.22        165.11        83.46 o                         
  18   3  10        152.86        273.07        90.72 o                         
 -20   4  10          8.05        -63.45       101.13 o                         
 -19   4  10          0.37         39.49        95.77 o                         
 -18   4  10        101.61        167.17        97.36 o                         
 -17   4  10        123.99         60.74        93.07 o                         
 -16   4  10        592.81        438.31       110.31 o                         
 -15   4  10        567.72        774.40        93.39 o                         
 -14   4  10        128.47        -85.34        95.04 o                         
 -13   4  10        136.45         59.94        87.02 o                         
 -12   4  10          0.63        -79.07        79.07 o                         
 -11   4  10       1251.52       1140.66        85.60 o                         
 -10   4  10          4.15        -22.06        71.97 o                         
  -9   4  10        973.94        829.15        78.51 o                         
  -8   4  10         11.74        -52.55        52.55 o                         
  -7   4  10         65.00         77.25        38.14 o                         
  -6   4  10       1312.00       1432.65        73.30 o                         
  -5   4  10        481.88        421.84        51.31 o                         
  -4   4  10        319.95        346.99        51.20 o                         
  -3   4  10       8143.96       8710.30       136.19 o                         
  -2   4  10       2362.60       2474.66        83.93 o                         
  -1   4  10       1006.19        956.97        61.10 o                         
   0   4  10        162.53        228.92        31.77 o                         
   1   4  10         53.46        -48.52        48.52 o                         
   2   4  10         21.72         55.76        45.54 o                         
   3   4  10          5.88          0.00        45.36 o                         
   4   4  10        207.40        248.93        48.86 o                         
   5   4  10       2361.39       2288.09        90.94 o                         
   6   4  10         21.27        -38.45        46.69 o                         
   7   4  10         29.10        156.03        48.36 o                         
   8   4  10        297.96        275.20        60.05 o                         
   9   4  10        155.49        290.35        61.70 o                         
  10   4  10         95.92          6.34        65.17 o                         
  11   4  10          3.17         83.99        65.03 o                         
  12   4  10         38.43         82.03        72.12 o                         
  13   4  10          0.31        -51.29        71.99 o                         
  14   4  10         21.57        -83.55        83.55 o                         
  15   4  10        109.12        120.11        38.62 o                         
  16   4  10          8.45         26.89        92.30 o                         
  17   4  10        118.66        168.28        93.98 o                         
  18   4  10          1.22       -111.79       111.79 o                         
 -19   5  10         17.57        -74.78       105.10 o                         
 -18   5  10        271.99        139.75       115.62 o                         
 -17   5  10         83.93        290.13        85.04 o                         
 -16   5  10        114.74       -111.51       111.51 o                         
 -15   5  10         26.70         -7.93        87.22 o                         
 -14   5  10        134.59        246.71        94.73 o                         
 -13   5  10         32.38        -86.47        86.47 o                         
 -12   5  10        134.87        189.88        84.17 o                         
 -11   5  10         89.70        116.40        37.86 o                         
 -10   5  10        678.26        649.91        86.46 o                         
  -9   5  10          0.23        -66.79        66.79 o                         
  -8   5  10        192.75        231.53        58.85 o                         
  -7   5  10         89.26         10.57        47.12 o                         
  -6   5  10          0.30        -34.50        46.96 o                         
  -5   5  10        755.41        728.65        65.89 o                         
  -4   5  10         53.26         27.60        48.53 o                         
  -3   5  10         11.78         84.38        44.56 o                         
  -2   5  10        315.23        288.98        47.22 o                         
  -1   5  10        153.67        124.56        40.68 o                         
   0   5  10       1473.45       1617.89       283.73 o                         
   1   5  10        282.00        225.60        55.93 o                         
   2   5  10        243.34        402.76        52.89 o                         
   3   5  10         11.96        107.17        45.27 o                         
   4   5  10         82.03        206.96        46.91 o                         
   5   5  10         67.59         90.67        52.20 o                         
   6   5  10       1106.44       1194.03        86.66 o                         
   7   5  10        973.24       1038.61        73.60 o                         
   8   5  10         71.46         64.29        67.00 o                         
   9   5  10        661.02        527.85        83.91 o                         
  10   5  10         61.49        123.22        70.16 o                         
  11   5  10        219.81        123.76        78.91 o                         
  12   5  10         32.31        130.56        71.54 o                         
  13   5  10          6.73        -38.35        87.41 o                         
  14   5  10         16.23        179.74        77.41 o                         
  15   5  10         39.93         78.12        83.45 o                         
  16   5  10         65.95         18.60        95.68 o                         
  17   5  10         61.18        328.93        94.61 o                         
 -19   6  10         20.34        -34.19       113.96 o                         
 -18   6  10         21.19        -86.47       108.09 o                         
 -17   6  10         60.13        -51.15       100.26 o                         
 -16   6  10         26.76         -9.15        96.61 o                         
 -15   6  10         53.22        -95.03        95.03 o                         
 -14   6  10        205.20        448.33        98.51 o                         
 -13   6  10         35.19        -87.97        97.97 o                         
 -12   6  10       2666.40       2774.22       146.17 o                         
 -11   6  10        225.62         91.99        94.96 o                         
 -10   6  10         62.48         66.93        81.69 o                         
  -9   6  10        652.80        529.80        86.17 o                         
  -8   6  10        341.59        225.12        72.11 o                         
  -7   6  10        349.81        477.17        64.01 o                         
  -6   6  10        305.07        296.33        57.91 o                         
  -5   6  10        898.27        766.56        76.85 o                         
  -4   6  10          4.84        -36.32        53.54 o                         
  -3   6  10        430.56        503.21        63.73 o                         
  -2   6  10         55.49        101.28        49.21 o                         
  -1   6  10        338.71        397.41        63.09 o                         
   0   6  10          8.95         77.01        96.03 o                         
   1   6  10        375.04        483.77        62.45 o                         
   2   6  10       1038.07       1070.18        78.83 o                         
   3   6  10        366.36        385.68        68.28 o                         
   4   6  10        723.96        636.27        72.53 o                         
   5   6  10       1603.97       1502.19        88.64 o                         
   6   6  10          4.77        134.61        56.39 o                         
   7   6  10         70.20          6.34        58.85 o                         
   8   6  10          1.20         44.18        73.93 o                         
   9   6  10          0.11        -26.94        70.04 o                         
  10   6  10        260.95        230.76        78.71 o                         
  11   6  10         12.26        103.37        70.40 o                         
  12   6  10         24.59        -54.17        77.25 o                         
  13   6  10        387.34        497.36        89.38 o                         
  14   6  10         27.37        189.66        84.68 o                         
  15   6  10         82.56        254.16        93.22 o                         
  16   6  10          3.52       -103.47       103.47 o                         
 -17   7  10         14.82        278.75       101.65 o                         
 -16   7  10         10.41        -73.86       112.34 o                         
 -15   7  10          1.65       -106.36       106.36 o                         
 -14   7  10        149.65        346.58        82.03 o                         
 -13   7  10         64.94        105.91        87.57 o                         
 -12   7  10        441.00        452.12        98.12 o                         
 -11   7  10        124.52         40.19        88.42 o                         
 -10   7  10        235.47        287.51        90.84 o                         
  -9   7  10        641.72        843.17        87.29 o                         
  -8   7  10        213.68        144.91        74.91 o                         
  -7   7  10       2015.11       1879.97       106.79 o                         
  -6   7  10         60.45         76.92        64.27 o                         
  -5   7  10         14.71         36.77        60.00 o                         
  -4   7  10         77.08        -64.44        64.44 o                         
  -3   7  10       1491.42       1336.59        88.91 o                         
  -2   7  10         12.81          5.71        57.02 o                         
  -1   7  10        221.00        127.53        61.40 o                         
   0   7  10         13.20         37.49        44.73 o                         
   1   7  10         54.75         69.20        21.65 o                         
   2   7  10        868.24       1015.34        85.39 o                         
   3   7  10        302.79        131.96        78.44 o                         
   4   7  10        265.81        368.90        71.58 o                         
   5   7  10         11.74        -25.55        63.89 o                         
   6   7  10          0.06         71.72        62.64 o                         
   7   7  10       1656.91       1624.96       101.16 o                         
   8   7  10          7.38         14.38        62.92 o                         
   9   7  10         46.46         -7.16        75.14 o                         
  10   7  10         16.05         98.84        70.34 o                         
  11   7  10         56.85        -47.87        79.79 o                         
  12   7  10         24.08        -58.26        83.86 o                         
  13   7  10        101.12         95.82        87.90 o                         
  14   7  10          1.06        -36.78        90.18 o                         
  15   7  10          9.82        -89.84        89.84 o                         
 -16   8  10          7.97        151.37        95.95 o                         
 -15   8  10         10.55        142.67        88.77 o                         
 -14   8  10          9.07         72.30        93.26 o                         
 -13   8  10         16.47        -98.72        98.72 o                         
 -12   8  10         49.46        196.86        84.52 o                         
 -11   8  10         95.61        -84.87        84.87 o                         
 -10   8  10        381.42        315.48        92.31 o                         
  -9   8  10         35.83        -72.47        72.47 o                         
  -8   8  10          2.21        -22.97        83.91 o                         
  -7   8  10         87.26         60.48        75.34 o                         
  -6   8  10         60.61         58.05        78.73 o                         
  -5   8  10        527.16        489.41        82.06 o                         
  -4   8  10        120.81        117.35        69.83 o                         
  -3   8  10          0.11         13.48        74.14 o                         
  -2   8  10        301.72         93.70        80.31 o                         
  -1   8  10        203.60        245.91        68.36 o                         
   0   8  10        217.52        400.47       103.73 o                         
   1   8  10        789.24        840.19        90.86 o                         
   2   8  10        179.96        268.92        80.96 o                         
   3   8  10        556.42        694.31        93.38 o                         
   4   8  10         15.34        138.72        65.23 o                         
   5   8  10        560.23        482.10        84.91 o                         
   6   8  10        215.46        239.60        75.34 o                         
   7   8  10          0.99        -22.56        71.28 o                         
   8   8  10          0.02        147.15        75.37 o                         
   9   8  10         23.48        144.56        87.44 o                         
  10   8  10          8.23         91.42        82.54 o                         
  11   8  10          0.51        -34.44        95.36 o                         
  12   8  10         13.41          8.79        86.10 o                         
  13   8  10         36.84         -9.61        87.43 o                         
 -14   9  10          7.88        139.50       105.16 o                         
 -13   9  10        105.75        188.07        96.69 o                         
 -12   9  10         42.56        -10.53        91.56 o                         
 -11   9  10          5.14        -80.27        90.70 o                         
 -10   9  10         28.51       -104.32       104.32 o                         
  -9   9  10         70.91        -98.25        98.25 o                         
  -8   9  10         46.03        -26.37        93.32 o                         
  -7   9  10         61.51        128.69        78.42 o                         
  -6   9  10         71.10        -82.73        82.73 o                         
  -5   9  10        253.35        129.46        84.00 o                         
  -4   9  10        165.43        380.23        74.47 o                         
  -3   9  10        304.51        295.46        83.58 o                         
  -2   9  10          7.02        -74.23        74.23 o                         
  -1   9  10         10.09         11.79         3.28 o                         
   0   9  10        216.82         91.02        59.38 o                         
   1   9  10         38.88         52.74        77.23 o                         
   2   9  10        540.24        587.97        86.93 o                         
   3   9  10        847.99        801.76        99.30 o                         
   4   9  10        222.20        257.99        80.16 o                         
   5   9  10         12.88         95.16        73.20 o                         
   6   9  10          1.64         49.08        79.07 o                         
   7   9  10         61.49         16.26        77.64 o                         
   8   9  10         18.40        213.50        75.35 o                         
   9   9  10          8.20          8.92        90.04 o                         
  10   9  10         73.08       -101.89       101.89 o                         
  11   9  10        190.85        404.27        96.88 o                         
  12   9  10         13.04        -38.53        84.07 o                         
 -12  10  10         16.12        165.87        93.71 o                         
 -11  10  10          7.48        136.37        91.62 o                         
 -10  10  10         62.48       -107.52       107.52 o                         
  -9  10  10         18.21         31.30        95.96 o                         
  -8  10  10          8.77        202.34        76.39 o                         
  -7  10  10        169.82        -58.25        98.10 o                         
  -6  10  10        152.35        351.10        88.03 o                         
  -5  10  10        237.03        222.44        88.17 o                         
  -4  10  10         50.22        -36.72        89.32 o                         
  -3  10  10        223.51        355.92        88.49 o                         
  -2  10  10       1142.89       1139.82       106.19 o                         
  -1  10  10         89.00        104.02        33.47 o                         
   0  10  10        281.51        314.62        68.35 o                         
   1  10  10          8.69         25.62        80.66 o                         
   2  10  10         34.64         60.21        79.04 o                         
   3  10  10        216.39        258.64        84.38 o                         
   4  10  10         57.21        185.16        82.40 o                         
   5  10  10        294.35        330.69        90.94 o                         
   6  10  10         63.86        -92.07        92.07 o                         
   7  10  10        127.69        120.35        94.11 o                         
   8  10  10         24.82        -96.13        96.13 o                         
   9  10  10         27.32        214.07        85.63 o                         
  -8  11  10          1.63         91.63        99.00 o                         
  -7  11  10          3.02        -96.83        96.83 o                         
  -6  11  10          0.00        172.96        86.48 o                         
  -5  11  10          6.22        -93.69        93.69 o                         
  -4  11  10          2.99        102.76       103.76 o                         
  -3  11  10          3.95         70.78        88.72 o                         
  -2  11  10          6.72         40.45        82.88 o                         
  -1  11  10         14.18        -49.82       101.59 o                         
   0  11  10          1.60        -27.20        83.66 o                         
   1  11  10         13.58         78.55        81.43 o                         
   2  11  10         52.30         19.93        91.11 o                         
   3  11  10         62.19         78.99        91.22 o                         
   4  11  10         36.78        207.83        89.47 o                         
   5  11  10         77.54        -30.49        93.31 o                         
   6  11  10         31.45        162.14        84.28 o                         
 -21   1  11          9.62       -104.56       104.56 o                         
 -20   1  11          4.35          6.01         1.74 o                         
 -19   1  11          4.48          4.49         1.33 o                         
 -18   1  11        483.38        602.75       100.46 o                         
 -17   1  11        470.02        472.29       101.27 o                         
 -16   1  11        120.93        229.93        76.34 o                         
 -15   1  11          3.00        -51.46        68.00 o                         
 -14   1  11        484.73        458.21        71.63 o                         
 -13   1  11        521.37        502.87        68.83 o                         
 -12   1  11          2.89         31.19        55.03 o                         
 -11   1  11        432.58        522.57        63.26 o                         
 -10   1  11         16.80        -53.16        53.16 o                         
  -9   1  11        188.41        225.42        50.40 o                         
  -8   1  11       1729.07       1883.78        78.79 o                         
  -7   1  11       1011.84        978.50        65.97 o                         
  -6   1  11          0.49         39.39        43.98 o                         
  -5   1  11         75.98        142.92        36.64 o                         
  -4   1  11        100.33        106.27        34.81 o                         
  -3   1  11       6156.97       5864.46       107.17 o                         
  -2   1  11        160.35        133.02        42.07 o                         
  -1   1  11       1279.15       1459.50        56.77 o                         
   0   1  11        512.13        577.02       107.56 o                         
   1   1  11        118.01         17.39        43.01 o                         
   2   1  11       6955.86       6883.21       116.24 o                         
   3   1  11        359.80        195.92        59.51 o                         
   4   1  11       9589.42      10588.13       141.97 o                         
   5   1  11        407.45        438.09        61.41 o                         
   6   1  11       9920.81      10327.70       156.86 o                         
   7   1  11        587.40        595.00        70.70 o                         
   8   1  11       2278.81       2517.89       101.12 o                         
   9   1  11        214.82        123.34        69.95 o                         
  10   1  11        735.84        723.61        79.27 o                         
  11   1  11        179.71        270.51        78.48 o                         
  12   1  11       2023.00       2065.98       114.68 o                         
  13   1  11       2131.70       2043.76       124.14 o                         
  14   1  11        106.75        187.50        88.19 o                         
  15   1  11        563.97        531.09       106.03 o                         
  16   1  11        229.16        311.31       103.46 o                         
  17   1  11          3.10        -99.02        99.02 o                         
  18   1  11        124.19        118.92       110.49 o                         
 -21   2  11          0.07         71.80       101.10 o                         
 -20   2  11         33.94        162.15        80.13 o                         
 -19   2  11          4.26         80.90        91.26 o                         
 -18   2  11          1.26        133.33        88.26 o                         
 -17   2  11         79.19        -23.44        79.68 o                         
 -16   2  11         57.51        -73.00        82.35 o                         
 -15   2  11         35.27        101.86        67.28 o                         
 -14   2  11        607.41        609.46        87.73 o                         
 -13   2  11         54.03        -23.31        71.79 o                         
 -12   2  11        183.25        151.83        65.21 o                         
 -11   2  11         46.63         20.48        53.06 o                         
 -10   2  11         84.74        215.87        52.11 o                         
  -9   2  11       2289.65       2344.19        93.95 o                         
  -8   2  11        295.69        284.63        58.60 o                         
  -7   2  11          3.18         30.70        44.65 o                         
  -6   2  11        857.70        950.89        60.48 o                         
  -5   2  11        266.09        303.37        42.81 o                         
  -4   2  11         18.31        -43.73        43.73 o                         
  -3   2  11       1614.02       1493.97        74.42 o                         
  -2   2  11       1092.41       1079.20        57.63 o                         
  -1   2  11        606.47        445.63        49.20 o                         
   0   2  11       1092.74       1061.58       138.57 o                         
   1   2  11        222.38        264.57        48.10 o                         
   2   2  11       7526.16       7399.62       121.86 o                         
   3   2  11        279.10        199.95        44.23 o                         
   4   2  11        105.49        -64.39        64.39 o                         
   5   2  11       3948.82       4156.33       110.22 o                         
   6   2  11       1276.82       1467.94        75.23 o                         
   7   2  11        367.16        242.92        61.41 o                         
   8   2  11       1102.01       1074.61        76.04 o                         
   9   2  11        485.68        572.37        68.69 o                         
  10   2  11         58.61        148.35        64.10 o                         
  11   2  11        149.68        109.89        74.18 o                         
  12   2  11        549.05        703.53        87.03 o                         
  13   2  11        182.67        366.59        89.81 o                         
  14   2  11        137.83        -15.59        94.45 o                         
  15   2  11         19.60         56.90        96.36 o                         
  16   2  11          6.27         43.17        92.78 o                         
  17   2  11         59.54       -102.99       102.99 o                         
  18   2  11         21.31        -39.59       105.88 o                         
 -21   3  11          2.38        -42.51       110.13 o                         
 -20   3  11         49.47        220.54       103.05 o                         
 -19   3  11         45.49        121.94        89.30 o                         
 -18   3  11         64.07         69.91        89.05 o                         
 -17   3  11         23.22        -87.87        87.87 o                         
 -16   3  11        486.44        604.09        83.84 o                         
 -15   3  11         97.63         93.17        83.66 o                         
 -14   3  11        318.13        290.61        84.45 o                         
 -13   3  11        589.04        701.83        89.03 o                         
 -12   3  11        613.69        748.01        84.16 o                         
 -11   3  11          3.64        124.66        58.55 o                         
 -10   3  11        323.03        459.41        60.37 o                         
  -9   3  11         37.13          0.00        52.78 o                         
  -8   3  11        471.78        434.18        59.34 o                         
  -7   3  11        118.04        162.84        50.83 o                         
  -6   3  11         18.72        -45.16        45.16 o                         
  -5   3  11       3146.37       3376.19        94.01 o                         
  -4   3  11        291.98        274.31        47.91 o                         
  -3   3  11       1104.78       1285.44        67.56 o                         
  -2   3  11       1103.84       1161.52        64.63 o                         
  -1   3  11        678.58        788.86        56.08 o                         
   0   3  11       2051.56       2032.54       249.83 o                         
   1   3  11       4986.51       5342.28       115.25 o                         
   2   3  11          8.62        -18.53        43.54 o                         
   3   3  11        349.32        320.49        48.02 o                         
   4   3  11       2577.90       2886.77       100.37 o                         
   5   3  11          0.83        -45.91        45.91 o                         
   6   3  11        124.05        218.93        48.55 o                         
   7   3  11         61.56        155.38        46.62 o                         
   8   3  11        433.54        529.12        63.86 o                         
   9   3  11       2152.30       1901.77        98.37 o                         
  10   3  11        301.26        313.81        76.40 o                         
  11   3  11       1269.73       1165.70       100.85 o                         
  12   3  11        452.77        399.42        81.70 o                         
  13   3  11         48.36        -21.77        82.55 o                         
  14   3  11         20.91         30.83        82.51 o                         
  15   3  11         27.90        -82.48        82.48 o                         
  16   3  11         71.66        123.26        92.44 o                         
  17   3  11         13.42         28.09        91.53 o                         
  18   3  11         29.61         59.82        81.58 o                         
 -20   4  11         12.41         21.67        98.50 o                         
 -19   4  11          5.39       -107.93       107.93 o                         
 -18   4  11         26.11       -104.60       104.60 o                         
 -17   4  11        128.03        165.59        96.43 o                         
 -16   4  11        353.15        416.47        93.19 o                         
 -15   4  11         11.16         45.48        87.10 o                         
 -14   4  11       1105.52       1166.50       109.03 o                         
 -13   4  11         29.30        -33.67        82.75 o                         
 -12   4  11        188.24        276.40        78.70 o                         
 -11   4  11         87.86         70.85        83.30 o                         
 -10   4  11       2520.81       2593.00       108.92 o                         
  -9   4  11        469.82        254.59        79.15 o                         
  -8   4  11        466.27        574.86        63.77 o                         
  -7   4  11        102.43         37.05        46.56 o                         
  -6   4  11       1001.57        931.32        69.24 o                         
  -5   4  11        159.40         38.81        46.39 o                         
  -4   4  11        361.05        443.99        49.12 o                         
  -3   4  11       4858.37       4682.98       119.69 o                         
  -2   4  11       5670.71       5937.20       125.01 o                         
  -1   4  11        392.63        405.70        47.79 o                         
   0   4  11       1677.93       2008.49       300.19 o                         
   1   4  11       1918.30       1927.55        78.14 o                         
   2   4  11        188.66        207.59        47.26 o                         
   3   4  11        686.90        762.54        58.16 o                         
   4   4  11         24.39         71.74        48.75 o                         
   5   4  11        465.34        405.06        51.32 o                         
   6   4  11        541.74        536.15        70.33 o                         
   7   4  11         36.93         83.77        57.37 o                         
   8   4  11        111.40        188.86        58.11 o                         
   9   4  11         46.11         65.21        58.87 o                         
  10   4  11         58.27        237.64        66.86 o                         
  11   4  11         53.47        146.07        73.94 o                         
  12   4  11          0.09        -75.60        75.60 o                         
  13   4  11         50.97         60.20        77.27 o                         
  14   4  11         41.27        -81.64        81.64 o                         
  15   4  11          3.83        -97.66        97.66 o                         
  16   4  11         31.74        108.29        91.29 o                         
  17   4  11         13.92        105.50        95.67 o                         
 -19   5  11         27.91        -43.17       108.44 o                         
 -18   5  11         68.56        -59.95       110.91 o                         
 -17   5  11         21.26         56.68        97.46 o                         
 -16   5  11         70.98        105.93        96.03 o                         
 -15   5  11         44.86        248.40        89.70 o                         
 -14   5  11        151.86        101.11        84.42 o                         
 -13   5  11         37.56        197.52        82.14 o                         
 -12   5  11        367.59        323.42        91.57 o                         
 -11   5  11        563.31        479.52        94.16 o                         
 -10   5  11         31.89        -79.32        79.32 o                         
  -9   5  11        242.89        242.97        65.57 o                         
  -8   5  11        123.08         32.68        60.55 o                         
  -7   5  11         64.14        105.38        53.65 o                         
  -6   5  11         22.40        106.01        48.71 o                         
  -5   5  11        226.55        197.92        58.07 o                         
  -4   5  11         57.82         89.18        44.58 o                         
  -3   5  11         11.76        -46.32        51.05 o                         
  -2   5  11          0.37          0.00        42.38 o                         
  -1   5  11        593.89        601.25        57.22 o                         
   0   5  11       1171.59       1303.02       149.45 o                         
   1   5  11         80.52        180.42        44.64 o                         
   2   5  11       1123.52       1191.65        69.44 o                         
   3   5  11        184.71        232.30        46.09 o                         
   4   5  11        215.79        235.89        63.33 o                         
   5   5  11        245.51        354.65        69.46 o                         
   6   5  11        172.01         16.39        62.81 o                         
   7   5  11        366.88        273.90        68.02 o                         
   8   5  11        795.11        732.01        88.56 o                         
   9   5  11          9.80        119.79        65.75 o                         
  10   5  11        973.66       1001.12        86.19 o                         
  11   5  11        202.49         84.15        79.68 o                         
  12   5  11        148.98        186.60        81.24 o                         
  13   5  11          0.79        133.59        81.93 o                         
  14   5  11         60.63        125.27        79.07 o                         
  15   5  11          1.62        -93.08        93.08 o                         
  16   5  11          9.23         55.74        87.59 o                         
 -18   6  11         23.79         21.47       104.32 o                         
 -17   6  11         49.17       -105.73       105.73 o                         
 -16   6  11         55.28          0.00        99.05 o                         
 -15   6  11        209.60        198.54        64.13 o                         
 -14   6  11          8.51         50.99        83.98 o                         
 -13   6  11        710.90        730.98       102.43 o                         
 -12   6  11         13.61        136.55        88.06 o                         
 -11   6  11       1015.36        956.08        95.51 o                         
 -10   6  11       1573.35       1343.47       112.69 o                         
  -9   6  11       1231.45        953.88       101.44 o                         
  -8   6  11         72.60         62.13        67.96 o                         
  -7   6  11          4.35        -57.01        57.01 o                         
  -6   6  11         15.51        -58.69        58.69 o                         
  -5   6  11        284.48        337.09        57.46 o                         
  -4   6  11        557.98        473.74        66.72 o                         
  -3   6  11        288.77        300.73        55.02 o                         
  -2   6  11         38.75        -47.20        54.76 o                         
  -1   6  11        572.08        524.22        74.22 o                         
   0   6  11        125.91        258.80       133.21 o                         
   1   6  11        979.90       1152.38        82.78 o                         
   2   6  11        121.34        246.17        49.98 o                         
   3   6  11        359.19        382.15        62.62 o                         
   4   6  11        221.39         44.90        65.97 o                         
   5   6  11         34.56         69.31        62.92 o                         
   6   6  11        103.48        168.85        59.01 o                         
   7   6  11          7.33        -66.88        66.88 o                         
   8   6  11        582.09        575.96        81.00 o                         
   9   6  11          6.52         54.68        68.11 o                         
  10   6  11        271.60        215.18        74.11 o                         
  11   6  11          1.53         -8.00        65.82 o                         
  12   6  11         25.06        110.81        83.33 o                         
  13   6  11         74.98        -50.36        85.70 o                         
  14   6  11        169.61         52.84        98.64 o                         
  15   6  11          1.48        -87.80        87.80 o                         
  16   6  11         43.49         97.19        89.31 o                         
 -17   7  11        119.60       -129.08       129.08 o                         
 -16   7  11         40.30         42.38       109.56 o                         
 -15   7  11         18.75         40.03        97.51 o                         
 -14   7  11          4.20        -89.71        89.71 o                         
 -13   7  11        109.31        -92.16        92.16 o                         
 -12   7  11          3.19        143.90        80.50 o                         
 -11   7  11        278.32        208.98        87.99 o                         
 -10   7  11         55.42         53.67        80.49 o                         
  -9   7  11          1.50          0.00        78.03 o                         
  -8   7  11         44.75        105.06        71.68 o                         
  -7   7  11        238.91        255.72        75.15 o                         
  -6   7  11         24.63        123.22        64.04 o                         
  -5   7  11         33.74        -63.67        68.49 o                         
  -4   7  11         66.60         86.31        60.42 o                         
  -3   7  11        231.25        308.90        62.93 o                         
  -2   7  11        138.50        191.46        62.56 o                         
  -1   7  11         86.87         97.54        31.80 o                         
   0   7  11        193.18        266.61        50.23 o                         
   1   7  11         72.99         85.10        25.49 o                         
   2   7  11          0.06        -48.15        61.13 o                         
   3   7  11        185.50         80.12        75.51 o                         
   4   7  11       1108.13       1141.99        97.07 o                         
   5   7  11        397.76        362.52        71.96 o                         
   6   7  11        197.38        185.85        60.25 o                         
   7   7  11         88.38        -27.94        75.72 o                         
   8   7  11        154.86        179.41        73.56 o                         
   9   7  11          7.15        -76.78        76.78 o                         
  10   7  11        110.06        163.53        83.54 o                         
  11   7  11         29.88         81.41        82.28 o                         
  12   7  11          0.89        -87.23        87.23 o                         
  13   7  11          0.02         98.27        78.98 o                         
  14   7  11         84.95        335.64        89.16 o                         
 -16   8  11         49.69        163.05       100.59 o                         
 -15   8  11         15.49       -108.14       108.14 o                         
 -14   8  11          8.95        177.03        85.39 o                         
 -13   8  11         24.88        -98.15        98.15 o                         
 -12   8  11          2.20        103.52        84.05 o                         
 -11   8  11         24.95        -88.49        88.49 o                         
 -10   8  11          3.95          3.76         1.03 o                         
  -9   8  11          7.15        -82.16        82.16 o                         
  -8   8  11        310.23        325.23        80.56 o                         
  -7   8  11         85.26        214.27        75.04 o                         
  -6   8  11       1816.55       1681.30       113.72 o                         
  -5   8  11          9.29        -14.60        72.03 o                         
  -4   8  11         74.12         35.77        74.43 o                         
  -3   8  11          1.56         75.83        71.03 o                         
  -2   8  11        117.37        102.96        68.64 o                         
  -1   8  11        487.65        516.05        87.12 o                         
   0   8  11        168.41        149.85        51.39 o                         
   1   8  11       1140.94       1418.32        95.31 o                         
   2   8  11        898.56        907.85        94.69 o                         
   3   8  11        162.81        125.44        71.95 o                         
   4   8  11         45.31         42.16        70.58 o                         
   5   8  11        110.03         65.59        77.44 o                         
   6   8  11        404.19        468.20        85.13 o                         
   7   8  11        304.46        236.80        87.34 o                         
   8   8  11        291.91        339.33        81.47 o                         
   9   8  11        465.71        629.53        97.94 o                         
  10   8  11        164.59         68.20        86.80 o                         
  11   8  11        438.24        425.50        94.29 o                         
  12   8  11         56.43        156.07        96.44 o                         
  13   8  11         11.90        143.10        90.75 o                         
 -14   9  11         17.51        127.91        97.00 o                         
 -13   9  11         34.05        -33.79        99.25 o                         
 -12   9  11          1.43        -97.28        97.28 o                         
 -11   9  11          6.30          6.08         2.00 o                         
 -10   9  11         14.48         48.28        87.33 o                         
  -9   9  11          0.63        130.34        86.56 o                         
  -8   9  11          4.35        -88.83        88.83 o                         
  -7   9  11        387.67        347.32        86.08 o                         
  -6   9  11         24.61        202.47        75.43 o                         
  -5   9  11        115.36        107.30        84.65 o                         
  -4   9  11        456.61        417.86        87.87 o                         
  -3   9  11        167.92        165.61        80.39 o                         
  -2   9  11         10.03         47.09        76.87 o                         
  -1   9  11        466.94        511.03        86.76 o                         
   0   9  11         34.53         -8.43       123.47 o                         
   1   9  11        271.66        255.43        88.27 o                         
   2   9  11         54.68         30.76        76.44 o                         
   3   9  11          3.59        -47.20        78.67 o                         
   4   9  11         33.79        -79.03        79.03 o                         
   5   9  11          0.06        -16.43        72.10 o                         
   6   9  11        363.38        256.55        85.22 o                         
   7   9  11        240.66        441.31        82.86 o                         
   8   9  11          1.75        -85.02        85.02 o                         
   9   9  11        105.03         72.03        88.93 o                         
  10   9  11         80.56        213.03        89.28 o                         
  11   9  11         81.55        152.91        92.27 o                         
 -12  10  11          3.59       -107.00       107.00 o                         
 -11  10  11         25.63        148.23        96.35 o                         
 -10  10  11        187.51        164.52       103.74 o                         
  -9  10  11         24.37        -73.65        93.35 o                         
  -8  10  11         11.70        163.28        86.26 o                         
  -7  10  11        111.92        216.59       102.70 o                         
  -6  10  11          2.42        -57.40        95.67 o                         
  -5  10  11         60.13         65.84        96.76 o                         
  -4  10  11        137.12        165.05        93.89 o                         
  -3  10  11         17.04         98.91        78.34 o                         
  -2  10  11         91.63         99.53        32.05 o                         
  -1  10  11         48.43         17.32        85.62 o                         
   0  10  11        236.84        232.27       196.94 o                         
   1  10  11          3.93         61.47        87.95 o                         
   2  10  11        262.73          8.44       100.36 o                         
   3  10  11         89.45        133.04        93.96 o                         
   4  10  11          0.00        -26.77        83.08 o                         
   5  10  11         37.76        -89.76        89.76 o                         
   6  10  11         14.80         -9.09        86.36 o                         
   7  10  11          2.99        141.67        83.02 o                         
   8  10  11          5.96        144.23        81.52 o                         
   9  10  11          6.75        -49.82        91.63 o                         
  -8  11  11          1.92        -99.47        99.47 o                         
  -7  11  11         22.84        167.74       109.75 o                         
  -6  11  11        123.51         32.78        85.01 o                         
  -5  11  11         31.78         95.24        94.23 o                         
  -4  11  11        230.38         52.13        94.25 o                         
  -3  11  11        272.37        348.32        89.32 o                         
  -2  11  11          1.40         40.28        91.36 o                         
  -1  11  11        238.60        240.26       100.19 o                         
   0  11  11        186.06        281.45       123.80 o                         
   1  11  11         48.99        209.00        87.80 o                         
   2  11  11         58.26        129.54        93.61 o                         
   3  11  11        319.33        298.92        95.58 o                         
   4  11  11         18.56        140.24        88.24 o                         
   5  11  11         69.31        -98.53        98.53 o                         
 -21   0  12          5.99         96.54        91.12 o                         
 -20   0  12         30.30        -81.15       100.08 o                         
 -19   0  12          7.21        -50.46        98.22 o                         
 -18   0  12         24.83        -63.04        87.36 o                         
 -17   0  12       1186.36        929.00       110.73 o                         
 -16   0  12        250.31        199.76        83.68 o                         
 -15   0  12        189.83        186.18        68.35 o                         
 -14   0  12        400.50        357.84        66.53 o                         
 -13   0  12        198.89        249.85        59.32 o                         
 -12   0  12         67.86        -26.05        55.70 o                         
 -11   0  12         45.88         81.71        53.88 o                         
 -10   0  12       3718.31       3751.67       109.50 o                         
  -9   0  12        131.50        106.37        34.62 o                         
  -8   0  12        296.64        199.00        61.85 o                         
  -7   0  12       3080.12       3204.93        96.74 o                         
  -6   0  12      23574.07      25953.66       217.49 o                         
  -5   0  12       1384.95       1205.56        67.97 o                         
  -4   0  12       5219.41       5455.86       105.47 o                         
  -3   0  12       1705.26       1527.19        65.24 o                         
  -2   0  12        225.28        204.71        36.65 o                         
  -1   0  12       5407.77       5108.62       100.22 o                         
   0   0  12         31.42        110.09        98.60 o                         
   1   0  12      13958.64      13775.86       149.16 o                         
   2   0  12       9230.31       9753.31       130.67 o                         
   3   0  12       3332.50       3062.08       111.20 o                         
   4   0  12       6202.12       6335.51       124.28 o                         
   5   0  12       2734.45       2852.87        95.58 o                         
   6   0  12       1886.63       2026.08       101.40 o                         
   7   0  12        881.28        897.38        72.41 o                         
   8   0  12       6259.97       6679.54       149.01 o                         
   9   0  12         10.51        -71.07        71.07 o                         
  10   0  12        175.54        162.06        74.09 o                         
  11   0  12        726.41        511.10        80.85 o                         
  12   0  12        519.60        489.54       100.70 o                         
  13   0  12       3455.17       3374.12       160.94 o                         
  14   0  12        720.11        754.01       118.32 o                         
  15   0  12        316.51        392.01        98.94 o                         
  16   0  12        260.94        313.05       104.98 o                         
  17   0  12          4.99         76.89        97.77 o                         
  18   0  12         72.91        154.37       110.53 o                         
 -21   1  12        166.06        237.30        95.66 o                         
 -20   1  12          6.15        -55.11        92.77 o                         
 -19   1  12        147.35        251.38        97.25 o                         
 -18   1  12         68.84        202.53        87.07 o                         
 -17   1  12        287.32        135.50        96.13 o                         
 -16   1  12         68.74        140.87        76.84 o                         
 -15   1  12        181.45        131.62        84.09 o                         
 -14   1  12          3.28         85.86        68.51 o                         
 -13   1  12        591.57        590.65        72.12 o                         
 -12   1  12         78.23         41.98        62.96 o                         
 -11   1  12         66.26         63.85        51.99 o                         
 -10   1  12        136.93        116.56        36.72 o                         
  -9   1  12       1846.08       1944.72        79.32 o                         
  -8   1  12         39.25        134.92        48.32 o                         
  -7   1  12       2148.67       2157.63        84.77 o                         
  -6   1  12        271.22        330.87        46.49 o                         
  -5   1  12       3317.17       3173.66        91.14 o                         
  -4   1  12       1844.44       1731.64        72.91 o                         
  -3   1  12       1426.37       1479.96        72.91 o                         
  -2   1  12       2080.35       1881.66        62.87 o                         
  -1   1  12        145.25         48.29        44.65 o                         
   0   1  12        148.55        133.32        42.37 o                         
   1   1  12        467.61        466.59        47.38 o                         
   2   1  12         27.71        -69.28        69.28 o                         
   3   1  12        690.58        470.64        65.67 o                         
   4   1  12        341.86        283.26        65.72 o                         
   5   1  12       1512.38       1499.15        76.74 o                         
   6   1  12         60.33         47.55        64.02 o                         
   7   1  12       6444.04       6658.61       145.59 o                         
   8   1  12         66.75         -4.59        67.85 o                         
   9   1  12       1815.93       1687.78        95.50 o                         
  10   1  12        417.86        642.91        75.42 o                         
  11   1  12         34.53         31.33        72.78 o                         
  12   1  12        174.87        140.31        88.61 o                         
  13   1  12         32.33         34.72        11.04 o                         
  14   1  12         97.31        262.27       103.79 o                         
  15   1  12        273.83        292.26        96.60 o                         
  16   1  12         11.17       -107.99       107.99 o                         
  17   1  12         18.63        -75.58        97.05 o                         
  18   1  12         30.58        192.70       104.77 o                         
 -21   2  12         11.78         81.68       101.40 o                         
 -20   2  12          0.01          9.37        95.57 o                         
 -19   2  12          3.46        -35.53        95.39 o                         
 -18   2  12          1.95          0.00        88.69 o                         
 -17   2  12        200.25        399.83        85.75 o                         
 -16   2  12         10.94        168.45        74.45 o                         
 -15   2  12         29.42        102.23        67.85 o                         
 -14   2  12         28.86        184.74        65.92 o                         
 -13   2  12       2944.59       3169.18       123.36 o                         
 -12   2  12        199.81        154.77        66.72 o                         
 -11   2  12        397.21        361.21        69.47 o                         
 -10   2  12        546.06        577.70        70.36 o                         
  -9   2  12        131.69        -13.89        60.16 o                         
  -8   2  12       1157.69       1191.10        73.11 o                         
  -7   2  12        155.00        173.99        51.83 o                         
  -6   2  12         28.35         71.27        41.65 o                         
  -5   2  12       1035.35        971.82        57.38 o                         
  -4   2  12        216.91        246.16        43.49 o                         
  -3   2  12       1698.11       1550.34        75.85 o                         
  -2   2  12       4418.86       4543.99       106.30 o                         
  -1   2  12        792.76        806.98        55.40 o                         
   0   2  12         93.49       -226.82       226.82 o                         
   1   2  12          6.65        -49.72        49.72 o                         
   2   2  12       1690.39       1738.95        73.53 o                         
   3   2  12        441.10        400.12        55.98 o                         
   4   2  12       2987.44       3257.10        96.22 o                         
   5   2  12       1144.24       1161.67        74.15 o                         
   6   2  12        616.78        565.23        64.02 o                         
   7   2  12        180.05        307.12        59.41 o                         
   8   2  12        659.39        519.90        74.92 o                         
   9   2  12        157.95        248.49        65.78 o                         
  10   2  12        387.79        354.49        74.92 o                         
  11   2  12        225.52        386.57        75.86 o                         
  12   2  12        639.15        685.72        90.51 o                         
  13   2  12        744.95        741.02       106.12 o                         
  14   2  12          0.04          0.00        85.14 o                         
  15   2  12         38.98        -66.90        94.39 o                         
  16   2  12        161.57        -97.24        97.24 o                         
  17   2  12        173.29        180.02       104.71 o                         
  18   2  12         43.66         50.58       106.68 o                         
 -21   3  12         97.98        235.12       104.61 o                         
 -20   3  12          0.10        150.24       104.30 o                         
 -19   3  12          2.62        -83.97        83.97 o                         
 -18   3  12        135.71         97.09        90.43 o                         
 -17   3  12         99.82          8.54        89.25 o                         
 -16   3  12        319.49        139.27        99.47 o                         
 -15   3  12        143.88         43.49        83.20 o                         
 -14   3  12         67.68        -40.58        76.44 o                         
 -13   3  12         54.10        150.75        71.60 o                         
 -12   3  12       2059.85       2063.26       117.60 o                         
 -11   3  12        190.94        109.94        68.60 o                         
 -10   3  12        412.19        506.92        71.34 o                         
  -9   3  12          4.33        106.93        47.84 o                         
  -8   3  12        592.10        489.26        60.92 o                         
  -7   3  12         39.24        -47.77        47.77 o                         
  -6   3  12         15.47        135.75        45.88 o                         
  -5   3  12       1752.51       1997.37        81.39 o                         
  -4   3  12         62.57         60.76        50.48 o                         
  -3   3  12        762.22        664.69        75.61 o                         
  -2   3  12         80.20         54.98        49.40 o                         
  -1   3  12        661.96        644.56        58.60 o                         
   0   3  12        684.12        443.05       298.76 o                         
   1   3  12        585.83        607.03        60.15 o                         
   2   3  12        119.82        -69.21        69.21 o                         
   3   3  12        195.27         97.53        58.88 o                         
   4   3  12        802.51        872.68        65.16 o                         
   5   3  12         72.33        -40.28        59.50 o                         
   6   3  12         57.29        -19.18        50.23 o                         
   7   3  12          2.08         10.02        49.23 o                         
   8   3  12        108.38        172.89        63.70 o                         
   9   3  12        178.61        281.68        63.61 o                         
  10   3  12       1003.75        908.46        88.04 o                         
  11   3  12        191.25        235.74        82.51 o                         
  12   3  12         24.56         77.01        77.01 o                         
  13   3  12        202.92        141.25        84.21 o                         
  14   3  12         46.83         86.89        83.28 o                         
  15   3  12          4.87        126.70        87.78 o                         
  16   3  12          6.03         63.35        90.49 o                         
  17   3  12          5.70        -96.84        96.84 o                         
 -20   4  12          1.36       -109.59       109.59 o                         
 -19   4  12         80.88        189.13       101.39 o                         
 -18   4  12        180.86        196.23        98.12 o                         
 -17   4  12         11.80         78.42        81.33 o                         
 -16   4  12         77.50        -65.63        87.82 o                         
 -15   4  12        253.21        177.06        96.22 o                         
 -14   4  12       3152.70       2949.75       147.78 o                         
 -13   4  12        327.76        162.71        94.76 o                         
 -12   4  12       3458.68       3504.29       135.59 o                         
 -11   4  12        115.36        -81.93        81.93 o                         
 -10   4  12        280.95        157.84        81.77 o                         
  -9   4  12       1860.60       1758.66       102.50 o                         
  -8   4  12        957.99        973.97        80.54 o                         
  -7   4  12        218.70        283.75        52.97 o                         
  -6   4  12        438.40        344.64        56.65 o                         
  -5   4  12         31.89        -31.10        47.12 o                         
  -4   4  12        596.63        583.19        69.60 o                         
  -3   4  12        656.78        646.60        61.94 o                         
  -2   4  12        633.01        484.84        65.52 o                         
  -1   4  12        154.80        236.10        41.99 o                         
   0   4  12        325.43        315.94        37.78 o                         
   1   4  12         57.43         16.69        44.49 o                         
   2   4  12         50.07        -12.93        45.26 o                         
   3   4  12        142.14        234.64        54.29 o                         
   4   4  12         87.73        169.63        53.18 o                         
   5   4  12         22.02        -58.48        58.48 o                         
   6   4  12        839.74        872.65        70.14 o                         
   7   4  12        447.48        468.65        71.75 o                         
   8   4  12        680.91        638.58        79.71 o                         
   9   4  12        301.23        182.52        75.00 o                         
  10   4  12        635.79        697.83        88.35 o                         
  11   4  12        266.28        369.81        79.18 o                         
  12   4  12          4.52        -80.84        80.84 o                         
  13   4  12         25.92          0.00        76.23 o                         
  14   4  12          4.25        130.75        75.23 o                         
  15   4  12          0.08        -34.89        87.66 o                         
  16   4  12         41.40         64.33       103.65 o                         
  17   4  12         19.89          0.00       100.88 o                         
 -19   5  12          1.41        -95.74       110.70 o                         
 -18   5  12        188.01        361.32       106.22 o                         
 -17   5  12         52.59         84.98        96.84 o                         
 -16   5  12        379.56        256.83       112.18 o                         
 -15   5  12         78.36         83.30        93.10 o                         
 -14   5  12         19.89        -46.86        78.10 o                         
 -13   5  12        733.52        561.17       105.04 o                         
 -12   5  12       1448.02       1483.75       118.23 o                         
 -11   5  12         52.10        -93.69        93.69 o                         
 -10   5  12          0.06        143.45        68.36 o                         
  -9   5  12         88.68          0.00        68.15 o                         
  -8   5  12         19.66        -27.75        54.54 o                         
  -7   5  12         30.29         48.66        54.38 o                         
  -6   5  12        363.73        269.17        67.54 o                         
  -5   5  12       1456.48       1745.65        86.28 o                         
  -4   5  12        739.47        911.11        73.72 o                         
  -3   5  12        796.40        783.64        62.17 o                         
  -2   5  12        285.54        335.03        49.74 o                         
  -1   5  12        670.41        583.32        63.57 o                         
   0   5  12       1114.28       1411.11       162.47 o                         
   1   5  12         42.74        101.06        52.84 o                         
   2   5  12        615.70        784.68        66.47 o                         
   3   5  12        364.96        327.24        66.18 o                         
   4   5  12        585.55        515.35        69.56 o                         
   5   5  12         80.69         86.61        52.88 o                         
   6   5  12        148.05          5.45        69.92 o                         
   7   5  12          2.78        -66.95        66.95 o                         
   8   5  12         40.10          0.00        64.02 o                         
   9   5  12       1088.15        997.52        97.96 o                         
  10   5  12          2.12        103.03        70.78 o                         
  11   5  12        130.20        167.06        77.73 o                         
  12   5  12         36.89        -76.63        84.65 o                         
  13   5  12         16.22        193.76        71.11 o                         
  14   5  12         42.00        162.29        93.11 o                         
  15   5  12         19.13          8.85        98.23 o                         
  16   5  12        122.78         57.41        95.39 o                         
 -18   6  12         42.07        293.53       110.71 o                         
 -17   6  12         59.55        215.12        96.95 o                         
 -16   6  12          7.22       -106.46       106.46 o                         
 -15   6  12          8.18         99.90        86.92 o                         
 -14   6  12        127.18        188.84        81.50 o                         
 -13   6  12         61.50          7.92        88.02 o                         
 -12   6  12          0.20        -87.60        87.60 o                         
 -11   6  12         61.67        101.89        79.35 o                         
 -10   6  12        254.08        380.33        82.90 o                         
  -9   6  12          1.87          1.60         0.46 o                         
  -8   6  12        313.79        296.76        72.50 o                         
  -7   6  12        205.96        321.45        63.52 o                         
  -6   6  12        120.52         23.00        65.16 o                         
  -5   6  12         65.59         56.28        53.43 o                         
  -4   6  12        250.29        338.12        57.94 o                         
  -3   6  12         39.39         32.15        52.95 o                         
  -2   6  12          4.44        128.92        48.93 o                         
  -1   6  12        685.83        664.95        66.50 o                         
   0   6  12          0.39         15.33        44.02 o                         
   1   6  12          9.52        -56.58        56.58 o                         
   2   6  12         83.52        110.74        56.30 o                         
   3   6  12         16.87        -63.36        63.36 o                         
   4   6  12         26.38        110.59        69.46 o                         
   5   6  12       1442.82       1450.07       100.06 o                         
   6   6  12          7.51         67.92        67.01 o                         
   7   6  12        197.43        142.45        76.64 o                         
   8   6  12          0.62        114.03        75.42 o                         
   9   6  12        452.69        414.94        87.64 o                         
  10   6  12          0.84         88.20        65.92 o                         
  11   6  12         63.17        -31.06        83.44 o                         
  12   6  12         73.57        -65.46        79.62 o                         
  13   6  12         80.27        -91.70        91.70 o
[truncated: 357,859 more chars]
