# Supplementary material for: Dimethyl 3,3′-[(4-nitro­phen­yl)methyl­ene]bis­(1H-indole-2-carboxyl­ate) ethanol hemisolvate
Source: IUCrdata. 2021 Jan 26;6(Pt 2):x210057. doi: 10.1107/S2414314621000572 (PMC9462316; doi:10.1107/S2414314621000572)
Supplement: Supplementary file 3 [file x-06-x210057-Isup3.cml]

<?xml version="1.0" ?>
<cml>
<molecule title="dimethyl 3,3&#39;-[(4-nitrophenyl)-methylidene]bis(1H-indole-2-carboxylate)" id="m1">
  <atomArray>
    <atom id="a1" elementType="O" formalCharge="-1" />
    <atom id="a2" elementType="C" />
    <atom id="a3" elementType="O" />
    <atom id="a4" elementType="C" />
    <atom id="a5" elementType="C" />
    <atom id="a6" elementType="C" />
    <atom id="a7" elementType="C" />
    <atom id="a8" elementType="C" />
    <atom id="a9" elementType="C" />
    <atom id="a10" elementType="C" />
    <atom id="a11" elementType="C" />
    <atom id="a12" elementType="N" />
    <atom id="a13" elementType="C" />
    <atom id="a14" elementType="N" />
    <atom id="a15" elementType="C" />
    <atom id="a16" elementType="C" />
    <atom id="a17" elementType="O" formalCharge="-1" />
    <atom id="a18" elementType="O" />
    <atom id="a19" elementType="C" />
    <atom id="a20" elementType="C" />
    <atom id="a21" elementType="C" />
    <atom id="a22" elementType="C" />
    <atom id="a23" elementType="C" />
    <atom id="a24" elementType="C" />
    <atom id="a25" elementType="C" />
    <atom id="a26" elementType="C" />
    <atom id="a27" elementType="C" />
    <atom id="a28" elementType="N" formalCharge="1" />
    <atom id="a29" elementType="O" formalCharge="-1" />
    <atom id="a30" elementType="O" />
    <atom id="a31" elementType="C" />
    <atom id="a32" elementType="C" />
    <atom id="a33" elementType="C" />
    <atom id="a34" elementType="C" />
    <atom id="a35" elementType="C" />
    <atom id="a36" elementType="C" />
  </atomArray>
  <bondArray>
    <bond atomRefs2="a1 a2" order="1" />
    <bond atomRefs2="a2 a3" order="2" />
    <bond atomRefs2="a2 a4" order="1" />
    <bond atomRefs2="a4 a5" order="A" />
    <bond atomRefs2="a5 a6" order="A" />
    <bond atomRefs2="a6 a7" order="A" />
    <bond atomRefs2="a7 a8" order="A" />
    <bond atomRefs2="a8 a9" order="A" />
    <bond atomRefs2="a9 a10" order="A" />
    <bond atomRefs2="a10 a11" order="A" />
    <bond atomRefs2="a6 a11" order="A" />
    <bond atomRefs2="a11 a12" order="A" />
    <bond atomRefs2="a4 a12" order="A" />
    <bond atomRefs2="a13 a14" order="1" />
    <bond atomRefs2="a14 a15" order="1" />
    <bond atomRefs2="a15 a16" order="1" />
    <bond atomRefs2="a16 a17" order="1" />
    <bond atomRefs2="a16 a18" order="2" />
    <bond atomRefs2="a15 a19" order="1" />
    <bond atomRefs2="a19 a20" order="1" />
    <bond atomRefs2="a19 a21" order="2">
      <bondStereo convention="MDL" conventionValue="3" />
    </bond>
    <bond atomRefs2="a21 a22" order="1" />
    <bond atomRefs2="a22 a23" order="2">
      <bondStereo>T</bondStereo>
    </bond>
    <bond atomRefs2="a23 a24" order="1" />
    <bond atomRefs2="a24 a25" order="2">
      <bondStereo>C</bondStereo>
    </bond>
    <bond atomRefs2="a25 a26" order="1" />
    <bond atomRefs2="a26 a27" order="2">
      <bondStereo>C</bondStereo>
    </bond>
    <bond atomRefs2="a22 a27" order="1" />
    <bond atomRefs2="a25 a28" order="1" />
    <bond atomRefs2="a28 a29" order="1" />
    <bond atomRefs2="a28 a30" order="2" />
    <bond atomRefs2="a19 a31" order="1" />
    <bond atomRefs2="a31 a32" order="A" />
    <bond atomRefs2="a32 a33" order="A" />
    <bond atomRefs2="a33 a34" order="A" />
    <bond atomRefs2="a34 a35" order="A" />
    <bond atomRefs2="a35 a36" order="A" />
    <bond atomRefs2="a14 a36" order="A" />
    <bond atomRefs2="a31 a36" order="A" />
  </bondArray>
</molecule>
</cml>
